# Supplementary material for: Multi-omic profiles of Sorghum genotypes with contrasting heat tolerance connect pathways related to thermotolerance
Source: J Exp Bot. 2024 Dec 19;76(17):4980–98. doi: 10.1093/jxb/erae506 (PMC12587425; doi:10.1093/jxb/erae506)
Supplement: erae506_suppl_Supplementary_Datasets_S1 [file erae506_suppl_supplementary_datasets_s1.xlsx]

## Sheet: TPM_Values
	Average TPM Value
Gene	Tol:LT:B	Sen:LT:B	Tol:LT:D	Sen:LT:B
Sobic.010G000100.1	1.54927	2.91181	1.76808	3.2007
Sobic.010G000200.1	0.290805	0.525224	0.448311	0.347359
Sobic.010G000300.1	12.7976	13.1167	15.0255	9.27436
Sobic.010G000401.1	2.08501	3.43779	2.08814	2.95174
Sobic.010G000500.1	190.628	99.5989	339.561	167.347
Sobic.010G000600.1	19.9372	31.302	13.3342	32.6171
Sobic.010G000700.1	0.968031	0.99488	1.73606	2.01776
Sobic.010G000800.2	2.02962	2.62306	2.76005	3.13162
Sobic.010G000900.1	1.6416	3.0791	1.56543	2.22531
Sobic.010G001000.1	0.124869	0.211803	0.222088	0.31922
Sobic.010G001100.1	3.34604	3.88559	4.8312	6.33944
Sobic.010G001200.4	0	0.0164441	0.0182962	0.0862241
Sobic.010G001300.1	0.00654133	0	0	0
Sobic.010G001400.1	0.117436	0.157954	0.114198	0.0781262
Sobic.010G001500.1	9.02039	11.2872	4.0902	9.56267
Sobic.010G001600.1	3.41706	3.10712	8.53631	10.1668
Sobic.010G001700.1	0.0787895	0.0190315	0.0356156	0.00417867
Sobic.010G001800.1	1.37179	2.18711	1.90011	2.14187
Sobic.010G001900.1	0.211397	0.269444	0.246381	0.189951
Sobic.010G002000.1	6.34594	9.32329	3.12019	7.23142
Sobic.010G002100.1	4.40752	6.51921	8.97057	10.7769
Sobic.010G002201.1	0	0	0	0
Sobic.010G002301.1	0.0479207	0.156534	0.0705997	0.113319
Sobic.010G002400.1	1.20141	2.32446	1.09957	1.71946
Sobic.010G002500.3	0.881849	1.50697	2.02342	2.09067
Sobic.010G002600.3	1.967	3.34003	1.79224	2.7565
Sobic.010G002700.1	8.4529	9.29896	6.13454	8.10569
Sobic.010G002800.2	0.245156	0.437705	0.304771	0.272802
Sobic.010G002850.1	0.0174525	0	0.0186623	0
Sobic.010G002900.1	0	0	0.0051015	0
Sobic.010G003000.1	0	0	0	0
Sobic.010G003100.1	0.151477	0.274725	0.304855	0.109302
Sobic.010G003200.5	0.031307	0.118184	0.017799	0.0358209
Sobic.010G003300.1	0.0791128	0.235328	0.364186	0.402966
Sobic.010G003400.1	1.53574	3.45531	2.35376	3.81973
Sobic.010G003600.1	0	0	0	0
Sobic.010G003700.1	0.0158442	0	0.023738	0.0165578
Sobic.010G003800.1	0	0	0	0
Sobic.010G003900.1	0.532144	1.32536	0.559679	0.783118
Sobic.010G004001.1	0.124926	0.111726	0.150728	0.10992
Sobic.010G004100.1	3.59001	3.6451	4.38156	3.15344
Sobic.010G004200.1	0	0	0.0082303	0
Sobic.010G004300.1	11.1893	10.5169	13.6523	11.4364
Sobic.010G004400.1	0.456963	0.558778	0.772335	0.764865
Sobic.010G004500.1	0.0108399	0.0439182	0.0169332	0.0880823
Sobic.010G004600.2	0	0	0	0
Sobic.010G004701.1	3.00442	9.71145	2.019	4.33633
Sobic.010G004800.1	0.010607	0	0.00491263	0
Sobic.010G004900.1	0.194664	0.266669	0.676943	0.512445
Sobic.010G005000.1	0.092803	0.186549	0.903721	0.319482
Sobic.010G005100.1	0	0.00748127	0	0
Sobic.010G005200.1	0.318094	0.25945	0.402059	0.255845
Sobic.010G005300.1	6.60966	11.2421	11.1235	10.4877
Sobic.010G005401.1	0.682123	0.873184	0.178039	0.337874
Sobic.010G005500.1	58.8428	63.4104	77.7335	70.6537
Sobic.010G005600.3	3.17117	3.46533	4.18906	5.7934
Sobic.010G005700.1	3.24179	4.32326	4.49406	5.06586
Sobic.010G005900.1	0	0	0	0
Sobic.010G006000.2	0	0	0	0
Sobic.010G006100.2	0	0	0	0
Sobic.010G006200.1	0	0	0	0.0106057
Sobic.010G006300.1	0.649735	0.534489	0.845177	0.480134
Sobic.010G006350.1	7.80454	3.36199	10.4463	2.21283
Sobic.010G006400.1	1.10943	0.586786	0.103617	0.125722
Sobic.010G006700.1	0.0389472	0.0621517	0.0430596	0.0174347
Sobic.010G006800.1	1.68373	1.3714	0.0898331	0.246716
Sobic.010G006900.1	0	0	0	0
Sobic.010G007000.1	0.0057878	0	0	0
Sobic.010G007100.1	1.72745	2.5297	3.14277	4.90103
Sobic.010G007200.1	2.93555	2.36092	2.70006	1.06527
Sobic.010G007300.1	49.2472	53.3937	50.734	20.747
Sobic.010G007400.1	4.24719	5.68505	4.2237	3.81676
Sobic.010G007500.1	0.322957	0.948672	0.91978	1.65558
Sobic.010G007600.1	0	0	0	0
Sobic.010G007700.1	0.0904536	0.0388701	0.02926	0.0220593
Sobic.010G007800.1	0	0	0	0
Sobic.010G007900.1	0.0713231	0.164539	0.0616979	0.10186
Sobic.010G008000.1	0	0	0	0
Sobic.010G008100.1	3.71746	6.56007	3.96549	4.6766
Sobic.010G008200.1	0	0	0	0
Sobic.010G008300.1	0	0	0	0
Sobic.010G008400.1	0.139933	0.0685369	0.147661	0.0459687
Sobic.010G008433.1	0	0	0	0
Sobic.010G008466.1	0	0	0	0
Sobic.010G008500.2	0	0	0	0
Sobic.010G008600.1	0.298265	0.795347	0.222849	0.143389
Sobic.010G008700.1	5.32284	6.51128	4.035	6.46194
Sobic.010G008800.1	2.72089	5.65012	4.68035	5.2107
Sobic.010G008900.1	0.0299642	0.00527047	0.450373	0.0716037
Sobic.010G009100.1	0	0	0	0
Sobic.010G009200.5	0.450966	1.38071	0.246845	0.589784
Sobic.010G009250.1	0	0	0.0805345	0.0211978
Sobic.010G009300.2	8.05719	11.5533	6.35004	3.63442
Sobic.010G009400.1	2.65323	7.18709	1.92117	3.45455
Sobic.010G009466.1	2.6423	2.51751	2.30503	3.42668
Sobic.010G009532.1	15.4359	13.8358	13.0586	17.3886
Sobic.010G009600.3	0.153129	0.0896031	0.912646	0.525174
Sobic.010G009700.1	0	0	0.0326636	0
Sobic.010G009800.1	0.856865	1.39161	0.824193	0.942997
Sobic.010G009900.2	0.0129786	0.137669	0.0805027	0.137143
Sobic.010G010000.1	0.0344195	0.326121	0.00486193	0.112769
Sobic.010G010100.1	0.00236017	0.188936	0	0.045838
Sobic.010G010201.1	0	0	0	0
Sobic.010G010300.1	0	0	0	0
Sobic.010G010400.1	0	0	0	0
Sobic.010G010500.1	0	0	0	0
Sobic.010G010600.1	0	0	0	0
Sobic.010G010700.1	7.66311	10.1288	10.0629	12.2547
Sobic.010G010900.1	0.162399	0.322985	0.365329	0.861799
Sobic.010G011000.2	0.245699	0.95075	0.544328	1.03928
Sobic.010G011001.1	0.0673211	0.285563	0.20075	0.591736
Sobic.010G011100.1	0	0	0	0
Sobic.010G011200.1	24.4522	45.0227	109.698	135.877
Sobic.010G011300.1	0	0	0	0
Sobic.010G011500.1	0	0	0	0
Sobic.010G011700.1	0.295552	0.315183	0.235416	0.4578
Sobic.010G011800.1	0.082012	0.160182	0.164849	0.354681
Sobic.010G011900.1	0.0573451	0.0169501	0.0465788	0.0417926
Sobic.010G012001.1	3.65254	1.33759	16.5132	3.86461
Sobic.010G012100.1	2.15013	2.36578	2.45239	2.81587
Sobic.010G012200.1	0.242621	0.244548	0.322934	0.301198
Sobic.010G012300.1	7.66447	6.27918	12.3751	8.74194
Sobic.010G012400.1	0	0	0.00950253	0
Sobic.010G012500.1	7.47507	10.7764	7.79954	7.6223
Sobic.010G012600.1	0.472679	0.903649	0.939491	1.16109
Sobic.010G012700.2	0.00997637	0	0	0.0099953
Sobic.010G012800.1	15.138	95.9994	5.35829	30.6044
Sobic.010G012900.1	1.04702	2.46771	0.404728	1.82139
Sobic.010G013000.1	0	0.0338121	0	0
Sobic.010G013100.1	0	0	0	0
Sobic.010G013200.1	20.6172	31.21	18.0566	20.5754
Sobic.010G013300.1	3.37449	5.3008	2.50609	4.65125
Sobic.010G013400.2	0.0202506	0	0.0198936	0
Sobic.010G013500.2	0.114905	0.100726	0.113446	0.120511
Sobic.010G013600.1	0	0.0371941	0.0397873	0.0214307
Sobic.010G013700.1	0.789205	2.40887	1.16633	2.69044
Sobic.010G013800.1	6.58876	6.1557	4.2267	4.05253
Sobic.010G013900.1	3.62562	9.23557	5.68724	11.259
Sobic.010G014100.1	13.6631	6.37851	35.8442	16.822
Sobic.010G014200.1	0	0	0	0.0152179
Sobic.010G014300.1	0.0129617	0	0	0
Sobic.010G014400.1	0	0	0	0
Sobic.010G014500.1	0	0	0	0
Sobic.010G014600.1	0	0	0	0
Sobic.010G014700.1	0	0	0	0
Sobic.010G014800.1	0	0	0	0
Sobic.010G014850.1	0	0.0137461	0	0
Sobic.010G014900.1	0	0	0	0
Sobic.010G015000.2	0.0905874	0.203694	0.335058	0.351218
Sobic.010G015100.1	0	0	0	0
Sobic.010G015200.1	16.6034	22.706	22.4609	25.0183
Sobic.010G015300.1	0.0213825	0.050819	0.0078752	0.0394688
Sobic.010G015400.2	0.120685	0.201015	0.150026	0.229099
Sobic.010G015500.1	5.61368	9.01851	3.2482	2.86464
Sobic.010G015700.1	0.0910488	0.191679	0.101832	0.312325
Sobic.010G015800.1	1.04495	1.29501	0.570594	0.748134
Sobic.010G015900.1	3.74506	5.66293	5.47879	5.80746
Sobic.010G016000.1	0.0348904	0	0.0126535	0
Sobic.010G016100.1	0	0	0	0
Sobic.010G016200.1	0	0	0	0
Sobic.010G016250.1	0	0	0.043528	0
Sobic.010G016300.1	0.10894	0.0970207	0.187289	0.0759115
Sobic.010G016400.1	4.60327	7.80395	4.64145	4.64244
Sobic.010G016500.1	0.205463	0.0198757	0.245202	0
Sobic.010G016600.2	2.58421	3.72428	2.00448	3.89531
Sobic.010G016800.1	0	0	0	0
Sobic.010G016850.1	0	0	0	0
Sobic.010G016900.1	2.71007	2.5453	8.16341	4.70602
Sobic.010G017000.1	2.48165	4.58909	3.93012	3.77112
Sobic.010G017100.1	0.869738	1.21377	2.59197	3.76877
Sobic.010G017200.1	0	0	0	0
Sobic.010G017300.2	0.503647	1.25781	0.608328	1.15112
Sobic.010G017400.1	0.0072329	0.03407	0.0065375	0.0123841
Sobic.010G017501.1	0	0.0081069	0	0
Sobic.010G017600.1	0	0	0	0
Sobic.010G017700.1	0	7.78153e-05	0	0
Sobic.010G017800.1	7.39531	11.2184	7.1637	9.78632
Sobic.010G017900.1	0.774396	1.73867	1.01396	1.95203
Sobic.010G018000.1	1.19596	3.11764	1.9906	2.48452
Sobic.010G018100.1	0.567799	1.03139	0.498802	0.669063
Sobic.010G018200.1	0	0	0	0
Sobic.010G018300.1	0	0.00822607	0	0
Sobic.010G018400.1	24.3762	28.2983	32.5091	31.9291
Sobic.010G018500.2	0.0039233	0.0142666	0.0117031	0.00802837
Sobic.010G018600.1	0.0293819	0	0.0064825	0.0479165
Sobic.010G018700.1	1.34915	1.75836	1.27864	1.14258
Sobic.010G018800.1	1.00026	1.92386	1.84226	2.80638
Sobic.010G018900.1	0.376791	0.913704	0.482282	0.716026
Sobic.010G019000.1	28.7817	21.1392	52.6462	35.9316
Sobic.010G019100.1	0.975845	1.43989	0.734481	1.53083
Sobic.010G019200.1	11.7203	5.29313	1.78081	0.935243
Sobic.010G019300.1	20.4147	13.4705	6.93043	4.2691
Sobic.010G019400.1	3.54203	3.20993	0.414409	0.739276
Sobic.010G019500.1	0.200807	0.255639	0.188076	0.298737
Sobic.010G019600.1	0.0410192	0.0275173	0.0966037	0.0541072
Sobic.010G019700.1	0.898412	0.489523	0.755062	0.69889
Sobic.010G019800.1	0.374997	0.683142	0.398439	0.416994
Sobic.010G019900.1	17.729	20.7422	15.1423	8.81742
Sobic.010G020000.1	0	1.5408	0	0.427975
Sobic.010G020100.1	0.0048765	0	0	0
Sobic.010G020200.1	0.0149914	0.0698805	0.546177	0.0467743
Sobic.010G020300.1	2.98047	3.32776	3.07496	2.71406
Sobic.010G020400.1	12.721	18.1132	15.6532	15.029
Sobic.010G020600.1	0.00602298	0.00278813	0.0139573	0.0183291
Sobic.010G020700.1	0.0928216	0.283995	0.31117	0.505112
Sobic.010G020800.1	14.3059	21.4853	12.5234	12.7689
Sobic.010G020900.1	0.106813	0.179714	0.0344513	0.0240448
Sobic.010G021000.1	0.142603	0.424837	0.227298	0.419917
Sobic.010G021100.1	0.701838	0.37842	3.07875	1.37842
Sobic.010G021200.1	3.708	5.07629	6.57514	6.84958
Sobic.010G021300.2	1.24194	2.30197	3.19997	1.60211
Sobic.010G021401.1	2.9645	3.44782	3.83597	1.35168
Sobic.010G021500.1	3.00935	3.8513	5.18145	5.8322
Sobic.010G021600.1	0	0	0	0
Sobic.010G021700.1	0	0	0	0
Sobic.010G021800.1	3.16912	2.77677	6.67086	2.8472
Sobic.010G021900.1	0.0220888	0.095159	0	0.0103366
Sobic.010G022000.1	0	0	0	0
Sobic.010G022100.1	3.24418	7.0419	3.64567	7.43269
Sobic.010G022200.3	27.3469	39.6143	24.763	35.5568
Sobic.010G022300.2	1.50325	2.32547	2.12222	1.39024
Sobic.010G022350.1	0.312222	0.346988	0.443509	0.115914
Sobic.010G022400.1	0.0252802	0	0.00765257	0
Sobic.010G022500.1	0	0	0	0
Sobic.010G022600.1	0	0	0	0
Sobic.010G022700.1	0	0.0276932	0	0
Sobic.010G022800.1	0	0.066895	0	0
Sobic.010G022850.1	0	0.0276932	0	0
Sobic.010G022900.1	0	0	0	0
Sobic.010G023000.1	0	0	0	0
Sobic.010G023066.1	0.0263988	0.00872007	0.03132	0.0186527
Sobic.010G023132.1	0	0	0.0217855	0
Sobic.010G023200.1	11.1695	13.582	5.40517	2.10285
Sobic.010G023300.1	4.34549	2.30487	10.3811	3.06444
Sobic.010G023400.1	0.00263284	0.0157354	0.0101648	0.0132251
Sobic.010G023500.1	0	0.0162186	0	0.0156368
Sobic.010G023600.1	0.00980743	0.0455557	0	0.0152213
Sobic.010G023650.1	0	0.01413	0	0
Sobic.010G023700.1	52.91	43.7303	36.2046	19.9772
Sobic.010G023800.1	0.843091	1.96854	3.15207	1.12961
Sobic.010G023900.1	4.64474	8.30691	8.24187	7.34024
Sobic.010G024000.2	0.0168059	0.0791889	0.0314716	0.055454
Sobic.010G024100.1	2.10702	3.05998	1.89412	3.10399
Sobic.010G024200.1	0	8.62336	0	14.1338
Sobic.010G024300.1	0.00787713	1.19321	0	1.71161
Sobic.010G024400.3	0.453781	0.0351463	0.160284	0.0356692
Sobic.010G024500.1	0.183591	0.654684	0.13687	0.21891
Sobic.010G024600.1	0.291523	0.957924	3.66249	2.40858
Sobic.010G024700.2	0	0	0	0
Sobic.010G024800.1	0	0	0	0
Sobic.010G024900.1	0	0	0	0
Sobic.010G025000.1	0.140329	0.381621	0.0552352	0.171356
Sobic.010G025100.1	0.438369	0.352994	0.346381	0.463633
Sobic.010G025200.1	0.0106073	0.051637	0.0309781	0.0432199
Sobic.010G025300.1	10.1408	11.2084	41.919	30.4254
Sobic.010G025600.1	0.163491	0.00657587	0.0432443	0.0195313
Sobic.010G025850.1	4.04376	4.87365	15.1095	10.9498
Sobic.010G026100.1	0.518995	0.480671	2.49504	1.22942
Sobic.010G026200.1	0.356002	0.25225	0.407952	0.163456
Sobic.010G026300.1	5.6475	7.55368	4.96212	5.03154
Sobic.010G026400.1	2.25388	2.93542	3.41459	4.43284
Sobic.010G026500.1	0.204833	0.134208	0.852528	0.0781093
Sobic.010G026600.3	1.26061	1.76988	2.20253	1.49776
Sobic.010G026700.1	2.46874	3.73469	2.55245	3.31917
Sobic.010G026775.1	0.624583	0.484464	0.628353	0.880344
Sobic.010G026850.1	0.118215	0.0382908	0.129634	0.151617
Sobic.010G026925.1	90.2045	49.9972	49.4207	51.2741
Sobic.010G027000.1	161.34	95.8754	105.831	60.6939
Sobic.010G027100.2	0.0623375	0.320906	0.0670668	0.239033
Sobic.010G027200.1	6.32346	11.3903	10.9183	19.0303
Sobic.010G027300.1	0	0	0	0
Sobic.010G027400.1	0.00955853	0.0186079	0.0747659	0.0144102
Sobic.010G027500.1	1.67827	1.90042	2.74462	3.29561
Sobic.010G027600.1	4.69355	6.92422	5.85721	6.11134
Sobic.010G027700.1	0	0	0.0513803	0
Sobic.010G027800.1	2.9921	4.62331	3.04571	4.28377
Sobic.010G027900.1	0.786105	1.58227	0.919809	1.26835
Sobic.010G028000.1	3.05016	6.89754	1.35636	6.26424
Sobic.010G028100.1	0	0.0092225	0	0
Sobic.010G028200.1	0.0939833	0.11135	0.0850868	0.0577492
Sobic.010G028300.1	1.35538	1.60044	1.426	1.80899
Sobic.010G028333.1	1.11052	1.31339	1.63405	1.27481
Sobic.010G028366.1	0.144458	0	0.146476	0.228182
Sobic.010G028400.1	1.3087	2.2473	2.03213	2.56468
Sobic.010G028501.1	2.36299	6.75152	1.69302	2.5191
Sobic.010G028600.1	0.568033	1.0828	0.475785	0.382513
Sobic.010G028700.2	0.097595	0.107197	0.0157902	0.0222801
Sobic.010G028800.1	1.25275	1.79685	1.08128	1.62966
Sobic.010G028900.1	0	0	0	0
Sobic.010G028950.1	0.114433	0.0662664	0.0100091	0.0112551
Sobic.010G029000.1	0.0650202	0.19161	0.0732806	0.0316127
Sobic.010G029100.2	0.491012	0.735308	0.641603	1.24077
Sobic.010G029200.1	0.0315443	0.070393	0.0297306	0.0162569
Sobic.010G029300.1	3.2792	2.6912	5.00591	3.81211
Sobic.010G029400.1	12.2031	18.1518	19.9569	15.822
Sobic.010G029450.1	0	0	0	0
Sobic.010G029500.1	0	0	0	0
Sobic.010G029600.1	0	0	0	0
Sobic.010G029700.1	0	0	0	0
Sobic.010G029800.2	0	0	0	0
Sobic.010G029900.2	4.96126	7.81593	7.61483	8.82623
Sobic.010G030000.1	0.00623005	0.00519366	0.00364709	0
Sobic.010G030100.1	0	0	0	0
Sobic.010G030200.1	0.0307294	0.112712	0	0
Sobic.010G030300.2	4.6361	8.92742	1.87008	3.12534
Sobic.010G030401.1	0.0919713	0.123377	0	0.0373852
Sobic.010G030500.1	0.00836663	0	0.0037466	0
Sobic.010G030600.1	0	0	0	0.00697703
Sobic.010G030700.1	2.8866	4.38383	2.95456	4.12989
Sobic.010G030800.1	3.05153	0.488766	0.612113	0.174155
Sobic.010G030900.1	0.0281288	0.0335774	0.0400193	0.0448272
Sobic.010G031000.1	1.89248	2.52287	1.58631	1.64714
Sobic.010G031100.1	0	0	0	0
Sobic.010G031300.1	1.10052	1.86826	0.58106	0.579163
Sobic.010G031400.1	0	0	0	0
Sobic.010G031500.1	0.927073	1.18961	1.53025	1.17397
Sobic.010G031600.1	0	0	0.0419927	0
Sobic.010G031700.1	0	0	0	0
Sobic.010G031800.2	0	0	0	0
Sobic.010G031900.1	0	0	0	0
Sobic.010G032000.1	0	0	0	0
Sobic.010G032100.1	0	0	0	0
Sobic.010G032200.1	0	0	0	0
Sobic.010G032300.1	0.588811	0.887199	0.746335	0.882658
Sobic.010G032400.1	2.39856	3.91239	2.24445	2.89737
Sobic.010G032500.2	0	0	0	0
Sobic.010G032600.1	3.23038	4.04652	3.386	2.76976
Sobic.010G032700.1	0.263415	1.66332	0.16902	0.437188
Sobic.010G032800.1	0.352215	0.589814	0.208018	0.263098
Sobic.010G032900.1	4.18627	6.89556	2.97945	3.98683
Sobic.010G033000.1	0.752655	1.03196	0.749681	0.801023
Sobic.010G033100.1	0.04224	0.293695	0	0.038411
Sobic.010G033300.1	0.492214	0.460598	2.31904	0.657725
Sobic.010G033400.1	4.23015	6.16798	5.17817	6.50088
Sobic.010G033500.2	0	0.00707053	0	0
Sobic.010G033600.1	1.23383	2.45482	1.16445	1.14489
Sobic.010G033700.1	1.41698	0.636951	2.14257	0.776506
Sobic.010G033750.1	0.232847	2.13397	0.0856903	0.229099
Sobic.010G033800.1	0.147135	0.95805	0.0556415	0.0960135
Sobic.010G033900.1	0	0	0	0
Sobic.010G034000.1	0.832963	3.97317	1.32412	2.87775
Sobic.010G034100.1	1.26199	3.30497	1.90851	4.25281
Sobic.010G034200.1	0	0	0	0
Sobic.010G034300.1	0	0	0	0
Sobic.010G034400.1	0	0	0	0
Sobic.010G034500.1	0.405893	0.83014	0.418834	0.835234
Sobic.010G034600.1	0.824026	0.37352	0.835361	0.488221
Sobic.010G034700.1	0	0	0	0
Sobic.010G034800.1	0	0	0.0074173	0.00745107
Sobic.010G034900.1	0	0	0	0
Sobic.010G035000.1	0	0	0	0
Sobic.010G035100.1	0	0	0	0
Sobic.010G035200.1	3.83892	5.22934	2.02934	3.91707
Sobic.010G035300.2	0.27812	0.330292	0.303951	0.30131
Sobic.010G035400.1	22.6471	28.4361	22.8125	21.1985
Sobic.010G035500.1	39.5613	50.2873	19.8977	29.3749
Sobic.010G035600.1	2.89664	4.38724	2.73814	2.12997
Sobic.010G035700.1	0	0	0	0
Sobic.010G035801.1	0.0864514	0.115937	0.106809	0.249171
Sobic.010G035900.1	0	0	0.00817517	0.00879973
Sobic.010G036000.1	2.38099	1.02202	7.03175	2.52399
Sobic.010G036100.1	0	0	0.047242	0
Sobic.010G036200.1	0	0.0253039	0.103431	0.0552756
Sobic.010G036301.1	0	0.219342	0	0.0793678
Sobic.010G036400.1	0	0	0	0
Sobic.010G036500.1	0	0	0	0
Sobic.010G036601.1	0	0	0	0.0833753
Sobic.010G036700.2	0.0225335	0.0203325	0.0205244	0
Sobic.010G036750.1	0	0	0	0
Sobic.010G036800.1	0.135512	2.42526	0.21176	0.156476
Sobic.010G036901.1	0	0	0.0346692	0
Sobic.010G037000.1	0	0	0	0
Sobic.010G037101.1	0	0	0	0
Sobic.010G037200.1	0.334014	0.363357	0.31038	0.195733
Sobic.010G037300.2	2.40447	3.47479	2.63662	2.10734
Sobic.010G037400.1	2.04772	3.59465	2.17851	2.59419
Sobic.010G037500.1	0	0	0	0
Sobic.010G037600.1	0.0281749	0.019451	0.00319603	0.0066732
Sobic.010G037701.1	0	0	0	0.0173335
Sobic.010G037800.1	0.078678	0.335366	0.0721263	0.369518
Sobic.010G037901.1	0	0	0	0
Sobic.010G038000.1	0	0.0783403	0.00418683	0.0267425
Sobic.010G038100.1	0.699435	1.41771	0.694513	0.952772
Sobic.010G038200.1	0.851701	0.0197417	0.609449	0.00554693
Sobic.010G038300.1	0	0	0	0
Sobic.010G038400.1	0	0	0.00597343	0
Sobic.010G038500.1	0.759583	1.85042	0.361658	0.830658
Sobic.010G038600.2	0.393708	0.560398	0.546443	0.548022
Sobic.010G038700.1	1.20331	4.10974	1.24665	2.07982
Sobic.010G038800.2	1.90591	5.03589	3.02668	4.26484
Sobic.010G038900.1	0.307002	0.731098	0.208609	0.419222
Sobic.010G039000.1	0.917378	1.57989	1.06965	1.23716
Sobic.010G039100.3	0.694898	1.74747	0.365167	1.21604
Sobic.010G039150.1	5187.09	3963.52	12960.4	5839.56
Sobic.010G039200.1	2.56876	7.7606	0.797314	1.99118
Sobic.010G039300.1	4.27835	5.28508	3.07884	4.08981
Sobic.010G039401.1	0.624172	1.48916	0.124016	0.370994
Sobic.010G039500.1	18.8497	8.75558	24.2267	16.4973
Sobic.010G039600.1	0	0	0	0
Sobic.010G039700.1	0.0167039	0.0137804	0.0069624	0.044283
Sobic.010G039800.1	2.04226	2.95087	2.71493	2.65156
Sobic.010G039900.1	0.228787	1.05137	0.761675	1.44027
Sobic.010G040000.1	0	0.023536	0	0
Sobic.010G040100.1	6.17039	8.897	15.3703	14.8662
Sobic.010G040200.1	0.206953	0.101885	0.183175	0.169948
Sobic.010G040300.2	0.126134	0	0.00556807	0.00285558
Sobic.010G040400.1	0	0	0	0
Sobic.010G040500.1	0.0140997	0.0190469	0.0198401	0.0108278
Sobic.010G040600.1	0.0405528	0	0.0193393	0.0560501
Sobic.010G040700.1	0	0	0	0
Sobic.010G040800.1	2.17951	3.55386	2.34142	2.65502
Sobic.010G040900.1	4.26176	4.89359	3.45457	2.82536
Sobic.010G041000.1	0.416438	0.86718	0.169541	0.339936
Sobic.010G041100.1	0.155154	0.14681	0.0359096	0.107106
Sobic.010G041201.1	2.82414	3.73509	2.37835	2.0025
Sobic.010G041301.1	4.5139	3.36337	0.894177	5.99536
Sobic.010G041400.1	6.83027	11.2994	8.80456	13.4436
Sobic.010G041500.1	0.357452	0.463484	0.317677	0.467143
Sobic.010G041600.1	75.3559	92.9137	71.4497	58.945
Sobic.010G041700.1	1.96857	3.88126	2.32292	2.90682
Sobic.010G041800.1	0.324599	1.34191	1.17434	0.966321
Sobic.010G041900.1	0	0	0.00626653	0
Sobic.010G042000.1	0.230929	0.326689	0.12329	0.144264
Sobic.010G042100.1	48.5626	49.6129	55.0519	40.445
Sobic.010G042200.2	0.29446	0.58066	0.465157	1.08684
Sobic.010G042300.1	0.115196	0.179845	0.163659	0.192027
Sobic.010G042400.3	6.44549	5.40354	3.56536	4.43546
Sobic.010G042500.1	0	0	0	0
Sobic.010G042600.1	0.0967567	0.195715	0.116482	0.139721
Sobic.010G042700.1	0.355242	0.539631	0.335025	0.707247
Sobic.010G042800.1	10.5083	12.449	14.9774	15.465
Sobic.010G042900.2	1.11936	1.21666	1.88549	2.464
Sobic.010G043000.1	0.35075	0.610153	0.250284	0.454604
Sobic.010G043100.1	2.56225	2.51437	2.41623	3.13825
Sobic.010G043200.1	7.83111	10.1441	5.35634	6.70984
Sobic.010G043250.1	0	0	0	0.0112356
Sobic.010G043300.2	0	0	0	0
Sobic.010G043350.1	0	0	0	0
Sobic.010G043400.1	3.45961	5.34331	2.32642	2.7576
Sobic.010G043500.1	0	0	0	0
Sobic.010G043600.1	6.01952	8.67887	5.0493	7.6039
Sobic.010G043700.2	0.114144	0.213773	0.181276	0.12303
Sobic.010G043800.1	2.98674	3.23309	3.49676	2.7062
Sobic.010G043900.1	0	0	0	0.0035661
Sobic.010G044001.1	0	0	0	0
Sobic.010G044100.1	0	0	0	0
Sobic.010G044200.1	2.91986	4.33983	3.03581	3.25904
Sobic.010G044300.1	0	0	0	0
Sobic.010G044400.1	0	0	0	0
Sobic.010G044500.1	0.00732723	0.0420686	0.0067992	0
Sobic.010G044600.1	0	0	0	0
Sobic.010G044700.1	0.0889059	0.152695	0.0203667	0.0193535
Sobic.010G044800.2	2.34146	3.91101	2.6757	4.02395
Sobic.010G044900.1	3.79806	1.76054	1.21437	0.720603
Sobic.010G045000.1	0	0	0	0
Sobic.010G045100.2	0.534228	0.217422	0.0273242	0.0101212
Sobic.010G045200.2	0.154536	0.283118	0.0903048	0.319947
Sobic.010G045300.1	0.062176	0	0.273755	0.133511
Sobic.010G045400.1	0.938552	1.11443	1.05937	0.992465
Sobic.010G045500.1	0	0	0	0
Sobic.010G045600.1	2.33537	3.23645	3.18609	3.72074
Sobic.010G045700.1	0.0270566	0.044526	0.104175	0.0162462
Sobic.010G045833.1	1.08136	1.36113	1.23054	1.52061
Sobic.010G045966.1	2.71624	3.85024	3.27379	3.53723
Sobic.010G046100.1	0	0	0	0
Sobic.010G046200.1	0.00226338	0.00440483	0.00196347	0.00433864
Sobic.010G046300.1	2.45726	4.73896	3.82018	5.11037
Sobic.010G046400.1	0.0935614	0.136608	0.10195	0.34331
Sobic.010G046500.1	0.231308	7.98374	0.0702523	4.71206
Sobic.010G046601.1	0.0153051	0.012905	0.0296341	0.00738307
Sobic.010G046700.1	7.23266	10.323	6.53573	5.3589
Sobic.010G046801.1	0	0.027368	0	0.0222914
Sobic.010G046900.1	0.00859447	0.102692	0	0.017461
Sobic.010G047000.1	3.04229	5.69468	2.51504	3.15536
Sobic.010G047100.1	0.061132	0.069148	0	0
Sobic.010G047200.1	0.088926	0.402339	0.431436	0.130426
Sobic.010G047300.1	0.0275544	0.0058384	0.00604057	0
Sobic.010G047400.1	1.68581	2.86119	1.4911	2.38388
Sobic.010G047500.1	0	0	0	0
Sobic.010G047600.1	0.0110937	0.0149642	0.0370404	0
Sobic.010G047700.1	142.82	183.257	95.384	88.4029
Sobic.010G047800.1	0.103625	0.0443253	0.0508766	0
Sobic.010G047900.2	0.0170751	0	0.0240426	0
Sobic.010G048000.1	0	0	0	0
Sobic.010G048200.1	0	0	0	0
Sobic.010G048300.1	0	0	0	0
Sobic.010G048350.1	0	0	0	0
Sobic.010G048400.1	0	0	0	0
Sobic.010G048500.1	0.0219763	0.0163187	0	0
Sobic.010G048600.1	0.078926	0.0118909	0.0686409	0.0193015
Sobic.010G048700.1	0	0	0	0
Sobic.010G048800.1	0	0	0	0
Sobic.010G048900.1	0.0230336	0.178529	0.279853	0.153468
Sobic.010G048933.1	0	0	0	0
Sobic.010G048966.1	0.0255779	0.0200438	0.0436918	0.0564496
Sobic.010G049000.6	3.66996	5.1179	2.83924	4.09823
Sobic.010G049100.1	17.051	24.9667	19.8114	15.5835
Sobic.010G049200.1	0.071771	0.115944	0.0402513	0.109053
Sobic.010G049300.2	0.0246267	0.0352033	0.035995	0.0120227
Sobic.010G049400.1	0	0	0	0
Sobic.010G049500.1	0	0	0	0
Sobic.010G049600.1	0	0	0	0
Sobic.010G049700.2	0	0	0	0
Sobic.010G049800.1	0	0	0	0
Sobic.010G049900.1	0	0	0	0
Sobic.010G050000.1	0	0	0	0
Sobic.010G050100.1	0	0	0	0
Sobic.010G050200.1	2.04793	1.89605	1.99624	2.05693
Sobic.010G050300.2	0.523416	0.949631	0.467824	1.63782
Sobic.010G050400.2	1.15866	1.96761	0.893908	1.19011
Sobic.010G050500.1	0	0	0	0
Sobic.010G050600.2	0.0393978	0.56377	0.0620486	0.847886
Sobic.010G050700.1	1.07907	1.48286	2.28209	1.54735
Sobic.010G050750.1	0.507375	5.05457	0.430067	7.01086
Sobic.010G050800.1	12.422	11.8563	3.09957	2.90344
Sobic.010G050900.4	3.51665	4.63373	3.91928	3.34929
Sobic.010G051000.1	0.145215	0.142525	0.179947	0.131983
Sobic.010G051100.1	0.130418	0.194298	0.0623275	0.253302
Sobic.010G051200.1	1.45651	2.3879	2.48576	3.20587
Sobic.010G051300.1	3.60096	6.08195	4.00132	4.92789
Sobic.010G051400.1	1.46112	2.28857	2.43574	3.08462
Sobic.010G051500.1	2.99831	4.77008	4.68481	6.36692
Sobic.010G051600.1	0.014928	0.00540557	0.00669217	0
Sobic.010G051700.1	2.11068	2.84908	1.84937	2.77543
Sobic.010G051800.1	0.0122971	0.0746807	0.0209948	0.0221351
Sobic.010G051900.2	0	0	0	0.0106999
Sobic.010G052000.1	0	0	0	0
Sobic.010G052100.1	0.181974	0.206139	0.171295	0.25908
Sobic.010G052200.1	0.879576	0.625764	0.844951	0.203115
Sobic.010G052300.1	5.3879	6.68196	12.9926	18.4751
Sobic.010G052400.1	0.326254	0.421802	0.871436	0.785975
Sobic.010G052450.1	0	0	0	0
Sobic.010G052500.3	0.615094	0.811847	0.819281	1.52283
Sobic.010G052600.1	0.279712	0.324674	0.551913	0.525701
Sobic.010G052700.1	0	0.0246581	0	0.00689757
Sobic.010G052800.1	4.32027	3.5531	4.16702	2.09582
Sobic.010G052833.1	0	0	0	0
Sobic.010G052866.1	0.0981927	0.167572	0.263806	0.500246
Sobic.010G052900.2	0	0	0	0
Sobic.010G053000.1	0	0	0	0
Sobic.010G053100.1	0	0	0	0
Sobic.010G053200.1	0	0	0	0
Sobic.010G053300.1	0	0	0.0167953	0
Sobic.010G053400.1	0	0	0	0
Sobic.010G053500.1	0	0	0.0493842	0
Sobic.010G053600.3	15.8489	23.2689	33.5779	67.2853
Sobic.010G053700.2	0.305133	0.226014	0.254639	0.569319
Sobic.010G053800.1	5.78076	7.93959	9.01162	9.06087
Sobic.010G053900.2	0	0.0112558	0.0361121	0.0241388
Sobic.010G054000.1	5.23099	2.7338	4.30451	2.48633
Sobic.010G054100.1	0.427957	1.12879	0.731246	2.00681
Sobic.010G054150.1	0.503475	0.898386	0.38208	1.05062
Sobic.010G054200.1	1.0779	1.28479	2.20959	1.30773
Sobic.010G054300.2	1.58076	2.5023	1.88076	2.22027
Sobic.010G054400.1	0.719581	0.148269	0.488714	0.206723
Sobic.010G054500.2	0.0728227	0.0611449	0.350534	0.164306
Sobic.010G054600.1	0.14426	0.311231	0.0591024	0.122182
Sobic.010G054700.1	0.579311	1.00501	0.192274	0.750453
Sobic.010G054800.1	0	0	0.0278109	0
Sobic.010G054900.1	1.03853	2.14083	1.0172	1.4749
Sobic.010G055000.1	0.259396	2.2174	1.36498	3.03093
Sobic.010G055100.4	0.0923446	0.636677	0.399666	0.534854
Sobic.010G055200.1	0	0	0.0281559	0
Sobic.010G055300.2	0.481854	0.0433781	0.294464	0
Sobic.010G055400.1	0.0952196	0.161155	0.136445	0.122188
Sobic.010G055500.1	1.6437	3.2493	3.02628	4.72725
Sobic.010G055600.1	0.636858	1.10101	0.653331	0.981798
Sobic.010G055700.1	1.27209	3.53337	2.0869	3.70028
Sobic.010G055800.1	1.57137	2.714	1.5913	3.17292
Sobic.010G055900.1	0.296386	0.0668233	0	0.137291
Sobic.010G056000.2	0.0107652	1.93806	0	1.78211
Sobic.010G056100.1	1.08048	1.21166	0.718987	1.02279
Sobic.010G056200.1	10.7998	15.4127	19.8493	30.7746
Sobic.010G056300.1	1.07451	3.32112	1.11976	3.25505
Sobic.010G056500.1	0.150762	0	1.01061	0
Sobic.010G056600.1	0.160214	0.023262	0.142641	0.0316384
Sobic.010G056700.1	0	0	0.0262502	0
Sobic.010G056800.1	0.230554	0.43037	0.501294	0.813931
Sobic.010G056900.1	0.024262	0.0116489	0.119754	0.0470359
Sobic.010G057000.1	4.99306	2.73235	6.6167	3.56171
Sobic.010G057100.1	7.35079	10.1712	14.0763	18.5211
Sobic.010G057200.1	0.0681374	0.123796	0.0305107	0.181215
Sobic.010G057250.1	0	0	0	0
Sobic.010G057300.1	0.372421	0.619334	0.222615	0.360038
Sobic.010G057400.1	0.0056433	0.0192446	0.0102434	0.0055809
Sobic.010G057500.2	0.227878	0.644649	0.104641	0.248311
Sobic.010G057600.1	0	0	0.003996	0
Sobic.010G057633.1	0.0388473	0.105782	0.332707	0.661954
Sobic.010G057666.1	6.36517	12.6682	4.85406	9.02035
Sobic.010G057700.1	1.07995	2.62849	0.808006	1.41529
Sobic.010G057800.2	0	0	0	0.010219
Sobic.010G057900.1	13.4036	17.5917	19.0149	18.6266
Sobic.010G058000.1	0	0	0	0
Sobic.010G058200.1	16.4282	23.2228	15.6236	15.8637
Sobic.010G058300.2	0.699425	0.471905	0.142419	0.216915
Sobic.010G058400.2	0.033739	0.0272297	0.0692907	0.109447
Sobic.010G058500.2	4.93532	6.20117	16.7536	16.091
Sobic.010G058600.1	0.00893053	0	0.0188609	0.0184039
Sobic.010G058650.1	0.131865	0.278813	0.122793	0.125688
Sobic.010G058700.1	0.0305223	0.0829657	0.0503674	0.491144
Sobic.010G058800.1	0.136541	0.0165598	0.192094	0.032097
Sobic.010G058900.2	3.24358	3.16224	4.6083	4.70024
Sobic.010G059000.3	13.1221	11.5503	19.3299	7.77233
Sobic.010G059100.1	0.0216013	0.178385	0.277987	0.26257
Sobic.010G059200.1	1.17665	2.2842	1.70376	1.69317
Sobic.010G059300.1	1.66426	3.95257	2.61086	2.34882
Sobic.010G059400.1	0	0	0	0.007984
Sobic.010G059500.1	3.38939	4.84917	5.37067	7.12688
Sobic.010G059600.2	0.0309868	0	0.0350594	0.0797536
Sobic.010G059700.1	0.609226	0.968609	0.625501	0.733845
Sobic.010G059800.1	0.178459	0.260291	0.289926	0.142186
Sobic.010G059900.1	0.933699	1.14427	0.545272	1.58952
Sobic.010G060000.2	0.705234	0.842469	1.39788	1.91966
Sobic.010G060100.1	0	0	0	0
Sobic.010G060166.1	1.1247	1.84593	2.03635	2.06433
Sobic.010G060232.1	0.0357722	0.0179501	0.0491294	0.127275
Sobic.010G060300.1	5.43733	4.16161	2.90532	1.51824
Sobic.010G060400.1	0.906798	1.4649	1.19126	2.41425
Sobic.010G060500.1	7.35022	9.97716	12.8724	16.7384
Sobic.010G060600.1	0.235223	1.52345	0.0594227	0.154265
Sobic.010G060701.1	0.004455	0.0277262	0	0.0082317
Sobic.010G060800.1	0	0.0458209	0.0500164	0.0271779
Sobic.010G060900.1	3.88513	1.03582	5.08782	0.658041
Sobic.010G061100.1	0.75662	1.48086	0.526791	0.696229
Sobic.010G061300.2	0.0316343	0.0791568	0.0676556	0.0807035
Sobic.010G061400.1	0	0	0	0
Sobic.010G061500.1	0	0	0.0064576	0
Sobic.010G061600.1	0.0778699	0.0990111	0.181827	0.0721047
Sobic.010G061700.1	0	0	0	0
Sobic.010G061800.1	4.4036	5.85468	11.4273	8.63807
Sobic.010G061900.1	0.0605044	0.0136154	0.0149336	0.00707253
Sobic.010G062000.1	0.537626	0.679845	0.963758	1.00498
Sobic.010G062100.1	0.198937	0.164533	0.338883	0.227902
Sobic.010G062200.1	0	0	0	0
Sobic.010G062300.1	0	0	0	0
Sobic.010G062400.1	0.0996645	0	0	0
Sobic.010G062500.1	8.40195	15.032	2.20344	3.5912
Sobic.010G062600.2	0	0	0	0
Sobic.010G062700.1	0.00663273	0	0.00599137	0.0228853
Sobic.010G062800.1	0.638486	1.1333	0.733381	0.6087
Sobic.010G062900.1	0.0545605	0.12471	0.109014	0.0753677
Sobic.010G062950.1	0	0	0	0
Sobic.010G063000.1	0	0	0	0
Sobic.010G063033.1	0	0	0	0
Sobic.010G063066.1	0	0	0	0
Sobic.010G063100.1	0.0710521	0.0375031	0.0597929	0.069365
Sobic.010G063200.1	3.23692	2.92696	8.38729	7.53319
Sobic.010G063300.2	1.7912	2.71145	5.96856	7.10448
Sobic.010G063433.1	0.041139	0	0	0.0749653
Sobic.010G063566.1	1.03895	1.61576	1.32727	1.61787
Sobic.010G063700.2	0.010563	0.0311589	0.0160042	0.0379212
Sobic.010G063801.1	2.62848	3.36676	4.88715	5.21635
Sobic.010G063900.1	0.0994275	0	0.0694696	0.0070443
Sobic.010G064000.1	0	0	0.0167169	0
Sobic.010G064050.1	0	0	0	0
Sobic.010G064100.1	0.182513	0.159354	0.359902	0.12167
Sobic.010G064200.1	0.260527	0.328338	0.269736	0.353645
Sobic.010G064300.1	0.0578243	0.34308	0.41248	0.162727
Sobic.010G064500.1	1.74814	2.63224	3.16903	3.65787
Sobic.010G064600.1	1.52679	1.82228	1.73737	1.64092
Sobic.010G064700.1	1.24453	2.26861	0.942726	0.97676
Sobic.010G064800.1	0.00363337	0.0089653	0	0.0196471
Sobic.010G065001.1	0.00619147	0.0153024	0.0051549	0
Sobic.010G065200.1	0	0.194898	0	0.164669
Sobic.010G065300.1	8.67611	11.1013	13.9752	18.6137
Sobic.010G065400.2	0.605226	1.5907	1.22022	2.07252
Sobic.010G065500.1	0.00648993	0.00673527	0	0.0133284
Sobic.010G065600.1	0.239432	0.431715	0.44887	0.557346
Sobic.010G065700.1	0	0	0	0
Sobic.010G065800.1	7.69564	8.47729	14.9936	15.9073
Sobic.010G065900.1	0.393132	0.600915	0.470383	0.48374
Sobic.010G066000.1	0	0.00789287	0.0442633	0.0156698
Sobic.010G066100.1	0	0.0277288	0.00388483	0.0169556
Sobic.010G066200.1	1.9506	6.90722	1.62422	7.13209
Sobic.010G066300.1	1.44551	1.35033	2.5646	1.86253
Sobic.010G066400.1	0.148076	0.274831	0.187742	0.231981
Sobic.010G066500.1	0	0.060217	0	0
Sobic.010G066601.1	0.00535973	0	0	0
Sobic.010G066700.1	0.0048352	0.0035439	0	0
Sobic.010G066800.1	0.0458599	0.0579242	0.0785702	0.172344
Sobic.010G066900.1	0.0118218	0.171593	0.0307882	0.0924642
Sobic.010G067000.1	0.00906223	0.0172799	0.0091397	0.032092
Sobic.010G067100.1	39.0171	30.242	46.5909	25.3144
Sobic.010G067200.2	0.0188853	0.0342511	0.00618063	0.0684999
Sobic.010G067300.1	0	0.0033352	0	0
Sobic.010G067400.1	0	0	0	0
Sobic.010G067500.1	2.21902	4.7725	3.21696	3.94633
Sobic.010G067600.1	0.908334	1.44495	0.669004	0.959734
Sobic.010G067700.1	5.69871	6.43939	5.92943	9.83727
Sobic.010G067800.1	0.00951607	0.060713	0.126999	0.215736
Sobic.010G067900.1	0.00878807	0.03344	0.0289897	0.0489291
Sobic.010G067950.1	0.238064	0.439925	0.413757	0.60482
Sobic.010G068001.1	0	0	0.00918873	0
Sobic.010G068051.1	0	0	0	0
Sobic.010G068100.1	0	0	0	0
Sobic.010G068200.2	0	0.693084	0	0.532047
Sobic.010G068300.1	0.0240951	0.0840243	0.033224	0.0958101
Sobic.010G068400.1	7.63766	8.62923	8.91337	10.1467
Sobic.010G068500.1	1.71405	2.5395	0.885853	0.916087
Sobic.010G068600.1	0.251534	0.113514	0.279327	0.114193
Sobic.010G068700.1	2.96257	3.99783	1.77312	2.18971
Sobic.010G068800.1	0.48273	0.0762701	0.32595	0.0345002
Sobic.010G068900.2	0.013067	0.0601631	0.00412343	0.0214221
Sobic.010G068950.1	0	0.036338	0	0
Sobic.010G069000.1	0.0213136	0	0.0194086	0
Sobic.010G069100.1	11.4793	14.0854	13.1068	14.3433
Sobic.010G069200.1	0	0.0060515	0.00749183	0
Sobic.010G069300.2	0	0.0107311	0	0.0055702
Sobic.010G069400.1	5.56392	9.37337	10.0498	9.53126
Sobic.010G069500.3	0.303282	0.348482	0.254786	0.342262
Sobic.010G069600.1	0.530017	0.784673	0.191331	0.257838
Sobic.010G069700.1	0.00823223	0	0	0.00793703
Sobic.010G069800.1	0	0	0	0
Sobic.010G069900.1	0	0.0137342	0.0066351	0.0142689
Sobic.010G070000.1	0.00743117	0.0198805	0	0.0200699
Sobic.010G070100.1	0	0	0	0
Sobic.010G070200.1	0.0410135	0.018287	0.00819413	0
Sobic.010G070300.1	0.119192	0.14231	0.0963177	0.14196
Sobic.010G070400.2	0.492614	1.97642	0.354785	3.33862
Sobic.010G070500.1	2.33499	9.82942	3.66714	6.96881
Sobic.010G070600.1	2.07895	2.62602	2.85678	3.38268
Sobic.010G070750.1	0	0	0	0
Sobic.010G070900.2	0	0.0058805	0.0173119	0.00631417
Sobic.010G071000.1	0.0782653	0.1697	0.0654291	0.0754056
Sobic.010G071100.1	6.80227	7.82751	6.07614	3.93125
Sobic.010G071200.1	10.1398	12.0461	16.3715	16.553
Sobic.010G071300.1	0	0	0	0
Sobic.010G071400.1	0.12936	0.069882	0.01806	0
Sobic.010G071500.1	0	0	0	0
Sobic.010G071600.1	7.86578	9.20139	5.20995	4.516
Sobic.010G071650.1	0	0	0	0
Sobic.010G071700.1	4.73456	5.6558	5.07954	3.90292
Sobic.010G071800.1	2.9916	4.27917	2.71799	1.32067
Sobic.010G071900.2	0.807771	1.27353	0.732189	0.474714
Sobic.010G072000.1	1.27337	0.629444	1.24829	0.309678
Sobic.010G072100.1	0	0.00581323	0	0
Sobic.010G072200.2	0	0	0	0
Sobic.010G072300.1	3.33967	3.61679	3.10053	5.0798
Sobic.010G072400.1	23.4655	20.5547	13.4882	11.8059
Sobic.010G072500.1	18.0454	14.0953	7.21469	5.66279
Sobic.010G072600.1	0	0	0	0
Sobic.010G072700.1	0.673885	0.947491	8.285	12.8445
Sobic.010G072800.2	4.77975	6.90327	5.76468	7.98208
Sobic.010G072900.1	3.43052	6.99972	0.991946	1.63759
Sobic.010G073000.2	1.30567	0.815346	0.644473	0.530158
Sobic.010G073100.1	2.35558	3.56417	3.40768	4.80475
Sobic.010G073200.1	6.02261	11.7168	16.9036	26.6062
Sobic.010G073300.2	0.0743547	0.134985	0.17155	0.231563
Sobic.010G073366.1	0	0	0	0
Sobic.010G073432.1	0	0	0	0
Sobic.010G073500.1	4.0898	9.22002	3.92955	6.85127
Sobic.010G073600.1	0.0377925	0.0523137	0.0645958	0.107832
Sobic.010G073700.1	28.6772	45.2334	113.373	137.528
Sobic.010G073800.1	0.341305	0.686586	0.59969	0.47976
Sobic.010G073900.1	0.037326	0	0	0
Sobic.010G074000.1	0	0.00854033	0.00573347	0
Sobic.010G074100.1	1.04478	3.83965	0.0688663	1.4177
Sobic.010G074200.1	1.36814	6.43965	0.151629	1.81025
Sobic.010G074300.1	17.9368	30.0397	14.9105	15.962
Sobic.010G074366.1	0	0	0	0
Sobic.010G074432.1	0.158631	0.355292	0.198824	0.282119
Sobic.010G074500.1	4.16972	6.22738	7.72804	5.90535
Sobic.010G074600.1	0.779795	1.09991	1.33587	1.87208
Sobic.010G074700.2	0	0.24375	0.0545497	0.0283657
Sobic.010G074800.1	0	0	0	0
Sobic.010G074900.1	2.2259	3.50443	2.56693	2.84662
Sobic.010G074920.1	0.0210032	0.021913	0.0225765	0.0220052
Sobic.010G074940.1	0	0	0	0
Sobic.010G074960.1	0	0	0	0
Sobic.010G074980.1	0	0	0	0.0189105
Sobic.010G075000.1	0.52728	0.0866544	0.603089	0.0616774
Sobic.010G075100.1	0	0	0	0
Sobic.010G075200.1	0.20254	0.0389771	0.150883	0
Sobic.010G075300.3	82.7456	70.3568	50.296	73.7496
Sobic.010G075500.2	0.0298831	0	0.012895	0
Sobic.010G075600.1	0.0176	0	0.0160156	0
Sobic.010G075700.1	2.03531	2.68379	1.96026	4.894
Sobic.010G075800.1	0	0	0.0266451	0
Sobic.010G075900.1	0.139839	0.236504	0.0969236	0.194594
Sobic.010G076000.1	0.0306089	0.0256202	0	0.0275871
Sobic.010G076100.1	0.0876428	0.0533945	0.0314295	0.0840549
Sobic.010G076200.2	0.447585	0.488837	0.756753	0.642693
Sobic.010G076300.1	1.17661	1.35663	1.03456	1.28475
Sobic.010G076400.1	5.82995	6.29625	8.41986	7.07207
Sobic.010G076500.1	0.0390403	0.0105119	0.00789037	0.022594
Sobic.010G076600.1	0.352434	0.0530337	0.25849	0.0270029
Sobic.010G076700.1	17.2938	4.55769	8.90479	2.80641
Sobic.010G076800.1	4.20181	3.8358	3.05531	2.87011
Sobic.010G076900.1	0.0139949	0	0	0
Sobic.010G077000.1	0.0211286	0.0494507	0.037595	0.0181956
Sobic.010G077100.1	31.7534	32.5847	12.1978	7.04707
Sobic.010G077200.1	0.0550432	0.165903	0.11599	0.0725078
Sobic.010G077225.1	0	0	0	0
Sobic.010G077250.1	0.540711	0.511699	0.18902	0
Sobic.010G077275.1	0	0	0.068844	0
Sobic.010G077300.1	0.159755	0.15691	0.158037	0.260085
Sobic.010G077400.4	3.39374	4.07304	2.85359	3.90041
Sobic.010G077500.1	7.08907	9.62519	11.5411	12.5369
Sobic.010G077600.2	3.46031	4.91206	8.30807	9.67799
Sobic.010G077650.1	0.115983	0.0333286	0	0.108849
Sobic.010G077700.2	0	0	0	0
Sobic.010G077800.1	0	0	0	0
Sobic.010G077900.1	0.0211304	0.0308076	0.0120482	0.68996
Sobic.010G078000.1	0	0.0146751	0	0
Sobic.010G078100.1	0.944027	1.22904	1.04402	0.976177
Sobic.010G078200.1	0.01954	0	0	0
Sobic.010G078300.1	0.414443	0.384511	1.32451	1.02272
Sobic.010G078400.2	0	0	0	0
Sobic.010G078500.1	2.4972	1.49402	4.46802	1.21125
Sobic.010G078600.1	0.0323812	0.0249175	0.0192745	0.00531213
Sobic.010G078700.1	0.00383447	0.00515027	0.00318815	0
Sobic.010G078800.1	0.0337523	0.027397	0	0.031956
Sobic.010G078900.1	2.21216	4.05734	2.65919	3.72016
Sobic.010G079000.1	80.5658	140.711	46.7267	143.275
Sobic.010G079100.1	0.159561	0.255472	0.0980512	0.187229
Sobic.010G079150.1	0	0	0	0
Sobic.010G079200.1	0	0	0	0
Sobic.010G079300.1	0.00533247	0.00553173	0.021082	0.0220423
Sobic.010G079500.1	8.60174	13.01	6.32816	11.1721
Sobic.010G079600.1	0	0.0213655	0.0201257	0
Sobic.010G079650.1	0	0	0	0
Sobic.010G079700.1	0.266609	1.37493	0.164213	1.18207
Sobic.010G079800.1	0.0607616	0.0299452	0.129973	0.164151
Sobic.010G079850.1	0.961956	1.0599	0.905843	1.86254
Sobic.010G079900.1	2.05372	2.56688	1.73648	1.71159
Sobic.010G080000.1	0.0169169	0.0483801	0.0863231	0.0438997
Sobic.010G080100.1	1.4405	1.88801	1.29077	0.83602
Sobic.010G080200.1	6.70842	11.2502	10.6622	10.9665
Sobic.010G080300.1	7.35411	10.5911	10.2906	11.2046
Sobic.010G080400.1	0.202284	0.286119	0.210612	0.34816
Sobic.010G080500.1	0.131251	0.406041	0.162542	0.220472
Sobic.010G080550.1	0.382626	1.06049	0.532513	0.722668
Sobic.010G080600.1	0.467271	0.68289	0.369265	1.00863
Sobic.010G080700.2	2.23382	2.88959	2.42152	2.77602
Sobic.010G080750.1	0.391323	0.342313	0.391654	0.333726
Sobic.010G080800.1	0	0	0	0
Sobic.010G080900.1	0.235535	0.49504	0.275237	0.219407
Sobic.010G081100.1	0	0	0	0
Sobic.010G081200.1	1.31401	2.76824	1.72631	2.77138
Sobic.010G081300.1	0.0177125	0	0.00491487	0
Sobic.010G081500.1	0	0	0	0
Sobic.010G081600.1	0.020098	0.0287399	0.00602913	0.0377792
Sobic.010G081700.1	0.358984	0.675952	0.460518	0.479219
Sobic.010G081750.1	0	0	0	0
Sobic.010G081800.1	0.441735	0.235176	0.853168	0.415533
Sobic.010G081900.1	6.99377	8.92734	5.2504	5.31057
Sobic.010G081950.1	0	0.017191	0	0
Sobic.010G082000.1	0	0	0	0
Sobic.010G082100.1	0.233338	0.512946	0.294725	0.738358
Sobic.010G082201.1	0	0	0	0
Sobic.010G082300.1	0	0	0	0
Sobic.010G082400.2	0.0350265	0.0763027	0.0727384	0.0998877
Sobic.010G082500.1	1.42071	3.30328	2.09812	3.08839
Sobic.010G082600.1	0.0622953	0.015018	0.0379809	0.0295911
Sobic.010G082700.2	5.10488	5.24405	5.92841	5.82992
Sobic.010G082800.1	58.9958	106.245	21.2696	26.9216
Sobic.010G082850.1	0.0251664	0.103917	0.0591925	0.0492047
Sobic.010G082900.1	0.0306089	0.0273544	0	0
Sobic.010G083000.1	1.12715	2.46787	0.904373	1.41048
Sobic.010G083050.1	0.00736533	0.0110291	0.011736	0.0065127
Sobic.010G083100.1	0	0	0	0
Sobic.010G083200.2	0	0	0	0
Sobic.010G083300.1	0.0279842	0.02948	0.00866666	0.0254279
Sobic.010G083400.1	0.0754093	0.0356251	0.0278801	0.0194225
Sobic.010G083500.1	5.77765	6.51702	5.74356	2.77756
Sobic.010G083550.1	0	0.00393253	0	0
Sobic.010G083600.1	0.072641	0.130004	0.0678179	0.0774423
Sobic.010G083700.1	5.77795	7.17319	8.55671	9.96043
Sobic.010G083900.1	1.34852	3.59947	2.60643	4.95795
Sobic.010G084000.1	2.23881	3.95567	1.05423	1.58438
Sobic.010G084100.1	0.0102544	0	0	0
Sobic.010G084300.1	0.120339	0.0588397	0.263284	0
Sobic.010G084400.1	0.146451	0.042134	0.0932568	0
Sobic.010G084600.1	0.135565	0.276985	0.131732	0.497221
Sobic.010G084700.1	3.61003	0.144512	14.7844	0.127455
Sobic.010G084800.1	0	0	0	0
Sobic.010G084900.1	0.0055419	0.0765144	0.0152935	0.0213184
Sobic.010G085000.1	0	0.00659147	0.0480946	0.0126578
Sobic.010G085100.1	21.2408	16.2723	27.5708	17.9817
Sobic.010G085200.1	1.44283	2.06499	1.89793	2.33691
Sobic.010G085400.1	0.485649	0.364753	1.08249	2.60019
Sobic.010G085500.1	0.0419757	0.0403853	0.0732587	0.0401223
Sobic.010G085600.1	4.57459	7.91532	9.01509	13.3095
Sobic.010G085700.2	0	0	0	0.0151393
Sobic.010G085800.1	0.0954762	0.135457	2.01238	0.774596
Sobic.010G085900.1	0.216621	0.193656	0.170651	0.136377
Sobic.010G086000.1	0	0.00743357	0	0
Sobic.010G086100.1	0	0	0.0114143	0
Sobic.010G086200.2	1.6217	1.9618	2.3167	1.89698
Sobic.010G086300.1	1.16703	2.69811	1.43528	2.41676
Sobic.010G086400.2	0.126539	0.0658988	0.316623	0.13347
Sobic.010G086500.1	0.704399	0.898027	0.639245	0.833124
Sobic.010G086600.4	1.11703	1.86202	1.22113	1.54519
Sobic.010G086700.1	0	0	0	0
Sobic.010G086800.2	0	0	0	0
Sobic.010G086900.1	2.6202	6.56522	3.68789	6.3405
Sobic.010G087000.1	0.0085602	0.017781	0	0
Sobic.010G087050.1	0.0431023	0.0434887	0	0
Sobic.010G087100.1	0.011842	0.0186126	0.00471373	0.00537043
Sobic.010G087200.1	0.105722	0.0480196	0.0501705	0.0661678
Sobic.010G087300.1	0.0178531	0.0484281	0.00431973	0.032003
Sobic.010G087400.2	1.34839	1.30612	1.37865	1.76819
Sobic.010G087500.1	0.0422207	0.0242102	0	0.413374
Sobic.010G087600.1	0.043497	0.0120087	0.131289	0.350441
Sobic.010G087700.1	0	0.0127885	0.388379	0.293198
Sobic.010G087800.1	0.102075	0.256446	2.28132	3.29571
Sobic.010G087900.1	0	0	0	0
Sobic.010G088000.1	7.48898	8.4549	8.94584	10.9595
Sobic.010G088100.1	0.0979829	0.0627428	0.0202886	0.0792578
Sobic.010G088200.1	0.0089751	0.0335139	0	0.00919023
Sobic.010G088300.1	0.160706	0.24007	0.272633	0.310459
Sobic.010G088400.1	0	0	0	0
Sobic.010G088500.1	0	0	0	0
Sobic.010G088600.1	1.34947	1.95163	2.32825	1.97093
Sobic.010G088700.1	0.0686405	0.0457205	0.104767	0.0548252
Sobic.010G088800.2	0	0	0	0
Sobic.010G088950.1	0.0240041	0.00586873	0	0
Sobic.010G089100.1	0.861315	2.64791	1.03225	1.71236
Sobic.010G089200.1	2.8755	2.94458	0.921058	0.641097
Sobic.010G089300.1	0.0555786	0.125813	0.054191	0.164034
Sobic.010G089350.1	0.255992	0.666505	0.103256	0.45289
Sobic.010G089400.1	11.0143	8.87181	27.4794	19.8202
Sobic.010G089500.1	0.29943	0.748807	0.771697	1.37096
Sobic.010G089600.1	0	0	0	0
Sobic.010G089700.1	0.706063	0.842574	0.586357	0.578916
Sobic.010G089800.2	0.634042	1.36034	0.721254	0.93321
Sobic.010G089850.1	0	0	0	0
Sobic.010G089900.1	0	0	0	0
Sobic.010G090000.1	0	0	0	0
Sobic.010G090100.1	0.0685454	0.176436	0	0
Sobic.010G090200.2	0	0	0	0
Sobic.010G090301.1	2.06441	5.75302	0.419548	0.537151
Sobic.010G090401.1	0.528721	0.719436	0.373056	0.376502
Sobic.010G090500.1	0.384598	1.85878	1.14696	1.93992
Sobic.010G090550.1	0	0	0	0
Sobic.010G090600.1	0	0	0	0
Sobic.010G090700.1	0.0154978	0.036399	0.0536904	0.129673
Sobic.010G090800.1	0	0	0	0
Sobic.010G090850.1	0	0	0	0
Sobic.010G090900.1	6.9856	9.18835	5.83559	7.8816
Sobic.010G091000.5	0.524162	0.515409	0.103302	0.170736
Sobic.010G091100.1	0.0178307	0.0248828	0	0
Sobic.010G091200.3	0.315257	0.489419	0.738198	0.865096
Sobic.010G091250.1	2.08794	1.1587	2.98397	3.86617
Sobic.010G091300.2	0.851955	1.98783	1.1692	1.36745
Sobic.010G091333.1	1.55656	1.99314	2.15899	2.34962
Sobic.010G091366.1	0	0	0	0.0155803
Sobic.010G091400.1	1.14931	2.07405	1.50351	3.05181
Sobic.010G091500.1	0.142319	0.322006	0.114695	0.281141
Sobic.010G091600.1	0.0134465	0.0191293	0.0043663	0.0172995
Sobic.010G091700.1	0	0	0	0
Sobic.010G091750.1	0.0380547	0	0	0.0109228
Sobic.010G091800.1	0	0	0	0
Sobic.010G091900.1	5.11592	4.12972	8.78988	3.80859
Sobic.010G092000.1	0	0	0	0
Sobic.010G092100.1	0.413661	0.425289	0.641673	0.69205
Sobic.010G092200.1	0.676111	0.877345	0.915908	0.171638
Sobic.010G092300.1	3.81096	5.36473	7.04859	6.44184
Sobic.010G092350.1	3.69817	5.41518	4.89318	4.63979
Sobic.010G092400.1	0.0065352	0.0154539	0.00593233	0.036575
Sobic.010G092500.1	0	0.0134433	0.0147904	0.0581657
Sobic.010G092550.1	0	0	0.049901	0
Sobic.010G092600.1	6.14871	1.02266	11.9111	1.89076
Sobic.010G092650.1	0	0	0.00653987	0
Sobic.010G092700.1	0.688789	1.01432	0.522554	0.741954
Sobic.010G092801.1	0.00461057	0.0251066	0.00418347	0.0358111
Sobic.010G092900.1	0.755763	0.338244	13.3714	8.58553
Sobic.010G093001.1	0	0	0	0
Sobic.010G093100.1	1.30875	1.9123	1.85776	2.01964
Sobic.010G093200.1	0	0.069821	0.0176245	0
Sobic.010G093300.1	0	0	0.00942307	0
Sobic.010G093400.1	0.134333	0.561217	0.0541348	0.0635995
Sobic.010G093500.2	0.426872	0.615727	3.04498	1.37682
Sobic.010G093600.2	0	0.0148537	0	0.0275499
Sobic.010G093800.1	1.41327	0.00916003	2.65629	0
Sobic.010G094000.1	0.10464	0.0621722	0.0584994	0.10476
Sobic.010G094100.1	0.625917	0.555863	1.54727	1.84187
Sobic.010G094200.1	0.395608	0.482957	0.174584	0.377707
Sobic.010G094301.1	38.9274	0.112867	31.8603	0.208229
Sobic.010G094400.1	0	0	0	0
Sobic.010G094500.1	2.14952	3.30466	5.78479	4.56675
Sobic.010G094600.1	2.37541	3.72832	3.44306	2.09108
Sobic.010G094700.1	3.79883	7.03601	5.20956	6.34521
Sobic.010G094750.1	3.26466	5.1163	4.16405	4.55237
Sobic.010G094800.1	2.13828	3.95615	2.49727	1.78892
Sobic.010G094900.1	6.51527	11.7504	13.846	12.3832
Sobic.010G095000.1	7.58976	9.66874	8.2832	5.86325
Sobic.010G095100.1	0.0253781	0.0455285	0.0263015	0.0223375
Sobic.010G095200.1	2.75747	4.26713	3.10565	3.8501
Sobic.010G095300.1	0.0365743	0	0.313645	0.00960483
Sobic.010G095400.1	0.0863255	0.120585	0.00392327	0
Sobic.010G095500.1	0.0519059	0.0550635	0.0822514	0.110233
Sobic.010G095550.1	0.185758	0.453684	0.46304	0.798588
Sobic.010G095600.2	0.844014	1.21813	1.4346	1.34687
Sobic.010G095700.1	29.6663	34.9646	53.1722	79.9975
Sobic.010G095800.1	0	0	0.0067052	0
Sobic.010G096000.1	2.98713	3.94495	4.62495	5.54392
Sobic.010G096100.1	0.00941087	0.0126817	0	0.0080753
Sobic.010G096200.1	0.729784	1.79551	0.129494	0.81845
Sobic.010G096300.1	3.90357	4.44085	8.44693	11.809
Sobic.010G096400.1	0	0	0	0
Sobic.010G096500.3	0	0.0557928	0.015187	0.0071926
Sobic.010G096600.1	0	0.025706	0	0.0591645
Sobic.010G096700.1	0	0	0	0
Sobic.010G096801.1	0.193291	0.147939	0.135279	0.219202
Sobic.010G096900.1	0	0	0	0
Sobic.010G097000.1	0	0	0	0
Sobic.010G097100.1	0	0	0	0
Sobic.010G097200.1	0.0263963	0	0	0
Sobic.010G097250.1	0.0966207	0	0	0
Sobic.010G097300.2	2.81625	0.866289	2.39394	1.57054
Sobic.010G097400.1	0.772856	0.8079	0.990738	0.633776
Sobic.010G097500.1	1.05286	1.58435	0.71813	0.854415
Sobic.010G097600.1	7.4378	5.53945	12.5667	7.28994
Sobic.010G097700.1	0.106368	0.232879	0.484321	0.241834
Sobic.010G097800.1	0.210419	0.369801	0.298488	0.0924936
Sobic.010G097900.1	0	0.0681336	0	0
Sobic.010G098000.1	0	0	0	0
Sobic.010G098100.1	0	0.0563595	0	0
Sobic.010G098200.1	2.22357	4.08278	1.78479	4.81716
Sobic.010G098350.1	0	0.427731	0	0.158548
Sobic.010G098400.1	1.57801	2.23026	1.80645	2.17501
Sobic.010G098500.1	0.0432017	0.177642	0.371799	0.401289
Sobic.010G098600.1	0.248231	0.396955	0.334934	0.568646
Sobic.010G098700.3	0.0102465	0.00476557	0	0.018418
Sobic.010G098800.2	49.8532	93.1997	56.9068	86.1783
Sobic.010G098866.1	0	0	0	0
Sobic.010G098932.1	0	0	0	0
Sobic.010G099000.1	0.00802387	0.00779327	0.0142528	0.00773537
Sobic.010G099100.1	2.22432	1.95068	2.29785	2.29686
Sobic.010G099200.2	0.0737052	0.110261	0.0362281	0.14601
Sobic.010G099300.1	0.132641	0.97897	0.292447	1.9881
Sobic.010G099400.1	0.00730953	0	0.0210412	0
Sobic.010G099500.2	0	0	0	0
Sobic.010G099600.1	0.226046	0.445523	0.185432	0.127091
Sobic.010G099700.1	1.93698	0.616111	0.691474	0.192069
Sobic.010G099800.1	0.799106	1.14853	0.547001	0.684772
Sobic.010G099900.1	1.29757	1.52444	2.30694	1.89053
Sobic.010G100000.1	1.49856	3.7643	2.38979	2.13115
Sobic.010G100100.1	0	0	0.0144888	0.0143629
Sobic.010G100150.1	0	0	0	0
Sobic.010G100200.1	0.222535	0.556885	0.251921	0.518981
Sobic.010G100300.1	2.39252	0.555359	2.93484	0.78617
Sobic.010G100366.1	0.386685	0.653046	0.511863	0.612098
Sobic.010G100432.1	0.624537	0.203966	1.15896	0.22499
Sobic.010G100516.1	4.3599	3.58144	5.7073	4.47313
Sobic.010G100600.1	0.0847152	0.0920287	0.508858	0.684515
Sobic.010G100650.1	0	0	0	0
Sobic.010G100700.1	0.102574	0.420541	0.134393	0.494076
Sobic.010G100800.1	6.12758	10.8744	9.08967	11.8661
Sobic.010G100900.1	8.90296	18.8593	10.0326	9.99984
Sobic.010G101000.1	33.5464	35.9227	48.0076	16.3705
Sobic.010G101100.1	0.356148	0.079323	0.146145	0.050228
Sobic.010G101200.1	77.3747	38.6569	100.387	80.9685
Sobic.010G101300.2	0.0733015	0.0265632	0.0457425	0.0323263
Sobic.010G101350.1	0	0.035409	0.0204031	0
Sobic.010G101400.1	0.0513896	0.0176661	0.0518668	0.0305126
Sobic.010G101500.1	8.42064	7.36711	8.71768	7.42165
Sobic.010G101600.1	14.4532	14.5063	5.98682	5.52685
Sobic.010G101700.1	13.4891	15.4108	12.79	10.4823
Sobic.010G101800.1	9.46763	13.9375	10.1468	13.2209
Sobic.010G101900.2	0.0122695	0.0108022	0	0
Sobic.010G101950.1	0	0	0	0
Sobic.010G102000.1	0.0506916	0.0950085	0.0178642	0
Sobic.010G102050.1	0	0	0	0
Sobic.010G102100.1	0	0	0	0
Sobic.010G102150.1	0	0	0	0
Sobic.010G102200.1	0	0	0	0
Sobic.010G102300.1	0	0	0	0
Sobic.010G102366.1	0.405154	2.59896	0.836465	3.40048
Sobic.010G102432.1	0	0	0	0
Sobic.010G102500.1	0	0	0	0
Sobic.010G102600.2	0.486828	0.909193	0.592386	1.07517
Sobic.010G102700.1	0.0150283	0	0.0565075	0
Sobic.010G102800.1	1.12502	1.19574	1.16502	1.85651
Sobic.010G102900.1	0	0.035697	0	0.0865972
Sobic.010G103000.1	3.68423	4.63705	3.91877	4.63292
Sobic.010G103100.1	0	0	0	0
Sobic.010G103200.1	0.129203	0.567095	0.385058	0.559618
Sobic.010G103300.2	0.273217	0.271628	1.27226	0.458348
Sobic.010G103400.1	0	0	0	0
Sobic.010G103500.1	0.280347	0.706751	0.261075	0.567745
Sobic.010G103600.1	0	0	0	0
Sobic.010G103700.2	0	0.00869417	0	0.00981703
Sobic.010G103800.1	0	0	0	0
Sobic.010G103900.1	1.78633	3.53434	2.32101	2.5116
Sobic.010G104000.3	0.156089	0.155351	0.284313	0.23019
Sobic.010G104100.1	1.32603	1.08462	4.09178	1.5044
Sobic.010G104200.1	0	0	0.016298	0
Sobic.010G104300.1	1.26966	0.2064	26.1032	3.0248
Sobic.010G104400.1	0.183001	0.0901569	0	0
Sobic.010G104500.1	0	0	0	0
Sobic.010G104600.1	0.20304	0.0376152	20.2999	0.150347
Sobic.010G104700.1	70.3757	67.0337	122.794	31.4229
Sobic.010G104800.1	154.995	65.2981	185.846	61.8821
Sobic.010G104900.3	1.11511	1.19358	0.662503	0.813956
Sobic.010G105000.1	10.6873	11.9953	4.17858	3.77889
Sobic.010G105050.1	0.181706	0.0569735	0.0304707	0.181384
Sobic.010G105100.1	0.518491	0.961994	0.689403	0.665786
Sobic.010G105200.1	19.1871	20.7886	27.1875	28.1417
Sobic.010G105250.1	0.0120128	0	0	0
Sobic.010G105300.1	9.90956	12.1404	5.24507	3.00083
Sobic.010G105350.1	0	0	0	0.00656007
Sobic.010G105400.1	0.00753687	0.00506133	0.00952392	0.128607
Sobic.010G105500.1	0.363973	0.00768547	0.462188	0.0226115
Sobic.010G105600.1	1.58887	2.1451	1.60544	1.18725
Sobic.010G105701.1	0.276738	0.387841	1.00917	0.671537
Sobic.010G105800.1	0.412952	1.24798	1.44452	1.27763
Sobic.010G105900.1	0.0105035	0	0	0
Sobic.010G106000.1	0.179975	0.0558231	0.0927728	0.0428976
Sobic.010G106100.1	0	0	0	0
Sobic.010G106200.1	3.28807	4.49269	3.35334	3.53474
Sobic.010G106300.1	0.304129	0.684619	0.182277	0.244424
Sobic.010G106400.1	0	0	0	0.0149406
Sobic.010G106500.1	0	0	0	0
Sobic.010G106601.1	0.0102208	0.0160064	0.0526388	0.0178367
Sobic.010G106700.1	0	0	0	0
Sobic.010G106800.2	0	0	0	0
Sobic.010G106900.1	4.2666	10.6226	3.13189	7.57774
Sobic.010G107000.1	5.20601	8.17074	4.36794	6.49739
Sobic.010G107050.1	0.922943	0.699995	0.737521	0.370148
Sobic.010G107100.1	0.194785	0.361773	0.362552	0.278227
Sobic.010G107200.1	0	0.0149897	0.00550257	0
Sobic.010G107250.1	0	0	0	0
Sobic.010G107300.1	0.333313	0.0679874	0.535231	0.120759
Sobic.010G107400.1	0.143797	0.339631	0.185317	0.354764
Sobic.010G107601.1	399.518	659.34	249.163	426.917
Sobic.010G107800.1	0	0	0	0
Sobic.010G107901.1	0.18419	0	0.052483	0.182495
Sobic.010G108001.1	0	0	0	0
Sobic.010G108100.1	0	0	0	0
Sobic.010G108200.1	0	0	0	0
Sobic.010G108301.1	0.0977828	0.0329698	0.0947394	0.117322
Sobic.010G108401.1	0	0	0	0
Sobic.010G108500.1	0.128888	0.311098	0.100502	0.0946802
Sobic.010G108600.1	0	0	0	0
Sobic.010G108800.1	0	0	0	0
Sobic.010G108900.1	19.999	24.4518	20.7005	24.876
Sobic.010G109000.1	0	0	0	0
Sobic.010G109100.1	0.161888	0.230782	0.096537	0.169517
Sobic.010G109200.1	1.34372	0.612948	1.49793	0.61918
Sobic.010G109300.1	0.931149	0.573803	3.87626	1.67736
Sobic.010G109400.1	0.144451	0.185238	1.07307	0.559206
Sobic.010G109450.1	0	0	0	0
Sobic.010G109500.1	42.2704	48.485	30.8064	38.7089
Sobic.010G109600.1	4.41016	11.3501	2.29414	6.85664
Sobic.010G109700.1	0	0	0	0
Sobic.010G109800.1	0.0161924	0.0134257	0.0277306	0.184502
Sobic.010G109901.1	0	0	0	0
Sobic.010G110000.1	1.92362	4.88739	2.2043	3.02808
Sobic.010G110050.1	0	0	0	0
Sobic.010G110100.2	0	0	0.00674643	0
Sobic.010G110200.1	0.204822	0	0.20639	0
Sobic.010G110266.1	0	0	0	0
Sobic.010G110332.1	0.102971	0.100863	0.0238839	0.049591
Sobic.010G110400.1	0.276808	0.492227	0.0835392	0.076029
Sobic.010G110500.1	0.00440003	0.0114664	0	0
Sobic.010G110601.1	0.0327742	0.049864	0.0264598	0.0600339
Sobic.010G110700.1	0.169538	0.00421597	0	0
Sobic.010G110800.1	0	0	0	0
Sobic.010G110901.1	0	0.0189281	0	0
Sobic.010G111000.1	0.0436617	0	0	0
Sobic.010G111200.1	0	0.0127211	0.0150475	0
Sobic.010G111300.3	0.423292	0.374992	0.945342	0.933192
Sobic.010G111400.1	0	0	0	0
Sobic.010G111450.1	0	0	0	0
Sobic.010G111500.1	0	0	0	0
Sobic.010G111700.1	0.057641	0	0.0239124	0.0123603
Sobic.010G111750.1	0	0	0	0
Sobic.010G111800.2	1.54643	1.80417	3.79004	1.918
Sobic.010G111900.1	0.137305	0.32473	0.10177	0.300412
Sobic.010G112000.1	6.38297	10.1191	5.4497	10.9259
Sobic.010G112100.1	5.35065	7.41368	5.46673	6.87984
Sobic.010G112200.1	2.1994	3.03834	1.80449	2.91276
Sobic.010G112300.1	2.25501	3.57351	1.60173	2.72253
Sobic.010G112401.1	0	0	0	0
Sobic.010G112500.1	0	0	0	0
Sobic.010G112600.1	0.530255	0.799356	2.05841	1.86431
Sobic.010G112700.1	0.0928797	0.131878	0.119152	0.273298
Sobic.010G112800.1	0.206678	0.71664	0.384218	0.757611
Sobic.010G112900.1	0.069813	0.0440305	0.0662257	0.00644023
Sobic.010G113000.1	25.945	39.4178	18.6411	35.7732
Sobic.010G113100.1	0	0	0	0
Sobic.010G113150.1	0	0	0	0
Sobic.010G113200.1	0.176329	0.763218	0.0554489	0.319159
Sobic.010G113300.1	0	0	0	0.0133191
Sobic.010G113400.1	0.065378	0.323215	0	0.427919
Sobic.010G113500.1	0	0	0	0
Sobic.010G113600.1	0	0	0	0
Sobic.010G113700.1	0	0	0	0
Sobic.010G113800.2	0.01257	0.00990293	0.0362366	0
Sobic.010G113900.1	1.07898	0.963858	0.720205	1.1406
Sobic.010G114000.1	0	0.0224247	0	0.0443184
Sobic.010G114100.1	2.65005	2.6539	2.07298	3.19782
Sobic.010G114200.1	0.0234609	0.0466537	0.0602039	0.124576
Sobic.010G114300.1	0	0	0	0
Sobic.010G114400.1	0.0807001	0.149315	0.149969	0.227805
Sobic.010G114500.1	0	0	0	0
Sobic.010G114600.1	0.200277	0.826008	0.154846	0.374981
Sobic.010G114700.1	5.00745	9.72064	7.48056	10.685
Sobic.010G114800.2	0.285961	0.0769375	0.712089	0.601884
Sobic.010G114900.1	2.11683	3.36661	2.66322	4.61
Sobic.010G115000.1	0	0.0620286	0.00975217	0.0663433
Sobic.010G115200.1	0.161502	0.617474	0.247454	0.569021
Sobic.010G115300.1	2.40454	3.44374	2.13152	2.73563
Sobic.010G115400.2	0.721287	1.17436	1.28805	2.11447
Sobic.010G115450.1	0	0.0180375	0.033921	0.052618
Sobic.010G115500.1	2.09199	2.94769	5.54084	4.36852
Sobic.010G115600.1	0.360934	0.329773	0.309498	0.109355
Sobic.010G115700.2	0	0	0	0
Sobic.010G115800.1	0.0768523	0.157816	0.0072491	0.0507835
Sobic.010G115900.2	0	0	0	0
Sobic.010G116000.1	0.0112745	0.0584776	0.0379017	0.0685171
Sobic.010G116100.1	0	0	0	0
Sobic.010G116200.1	0.00646763	0.0475027	0.0262225	0.0392457
Sobic.010G116300.1	0.188299	0.252919	0.276095	0.138515
Sobic.010G116400.1	12.9483	15.023	8.1222	9.19382
Sobic.010G116500.1	3.35799	4.78504	1.55157	2.14186
Sobic.010G116550.1	0.613933	0.755311	0.928817	0.831114
Sobic.010G116600.1	2.76136	4.2211	3.27507	4.64314
Sobic.010G116650.1	0	0.0346455	0	0
Sobic.010G116700.2	0.012526	0	0.0249734	0.0652668
Sobic.010G116800.2	0.0888166	0	0.109155	0
Sobic.010G116900.1	0.00730727	0.00572793	0.0289718	0.0072916
Sobic.010G117000.1	0	0	0.0838683	0
Sobic.010G117050.1	0	0	0	0
Sobic.010G117100.1	0	0	0	0
Sobic.010G117200.1	0.021041	0.0539232	0	0
Sobic.010G117300.1	3.30722e-06	0.06555	0	0
Sobic.010G117400.1	0	0	0	0
Sobic.010G117450.1	0	0	0	0
Sobic.010G117500.1	0	0.0360562	0	0
Sobic.010G117600.1	0	0	0.0197486	0
Sobic.010G117700.1	0	0	0	0
Sobic.010G117800.1	0	0.101861	0	0
Sobic.010G117850.1	0.0999975	0	0.0766113	0
Sobic.010G117900.1	0.0703615	0.0145518	0.301939	0.0174283
Sobic.010G118000.1	1.21957	1.77661	1.26175	1.16675
Sobic.010G118100.1	2.79473	6.95672	2.27773	2.15226
Sobic.010G118200.1	0.154233	0.217732	0.196738	0.29861
Sobic.010G118300.1	0.0455225	0.131871	0.345848	0.229734
Sobic.010G118401.1	0	0.0242646	0	0.0404905
Sobic.010G118500.1	0.355457	0.85011	0.773833	0.687942
Sobic.010G118550.1	0.0360634	0.0530444	0	0.091068
Sobic.010G118600.1	0	0.00963437	0	0
Sobic.010G118700.1	2.19681	3.55491	4.13433	4.40283
Sobic.010G118800.1	0	0	0	0
Sobic.010G118900.1	0	0	0	0
Sobic.010G118950.1	1.3701	3.66857	1.16516	2.47569
Sobic.010G119000.1	0	0	0	0
Sobic.010G119050.1	0	0	0	0
Sobic.010G119100.2	0	0	0	0
Sobic.010G119200.1	0	0	0	0
Sobic.010G119300.1	0	0	0	0
Sobic.010G119400.1	0.192919	0.255714	0.145496	0.197
Sobic.010G119500.3	1.67758	0.320899	1.23757	0.172101
Sobic.010G119600.1	0	0	0	0
Sobic.010G119700.1	0.181266	0.0412774	0.045962	0
Sobic.010G119800.2	0.677929	1.17222	0.544205	0.763002
Sobic.010G119900.1	0	0	0	0
Sobic.010G120000.1	0.0211931	0.0391634	0.0953542	0.112909
Sobic.010G120100.1	0	0	0	0
Sobic.010G120200.1	0.457097	0.644441	1.48918	0.586878
Sobic.010G120300.1	2.28976	4.84698	9.73926	11.7808
Sobic.010G120350.1	0.0884647	0.0723165	0.0422553	0.203132
Sobic.010G120400.1	0	0	0	0
Sobic.010G120500.1	0	0	0	0
Sobic.010G120600.1	0.25109	0.167403	0.633164	0.0677536
Sobic.010G120700.1	1.02057	0.0132638	0.626981	0.00680322
Sobic.010G120800.1	0.357182	1.75038	0.54353	0.598015
Sobic.010G120900.1	0	0.432338	0	0.281666
Sobic.010G121000.2	0.0805757	0.480085	0.0259484	0.203679
Sobic.010G121100.2	0.242513	1.30088	0.113363	1.11878
Sobic.010G121200.2	0	0.440509	0.0494757	0.0970833
Sobic.010G121300.1	23.8815	30.3652	28.5577	24.0939
Sobic.010G121401.1	0.0125995	0	0.0854788	0.0130651
Sobic.010G121500.1	10.3605	12.3717	11.7075	14.7685
Sobic.010G121600.1	0.421585	0.480116	0.328283	0.394131
Sobic.010G121700.1	0	0	0	0
Sobic.010G121800.1	0	0	0	0
Sobic.010G121900.1	0	0	0	0
Sobic.010G122000.1	5.7653	5.65326	1.68689	0.947839
Sobic.010G122100.4	3.63567	2.79476	1.05931	0.373995
Sobic.010G122200.3	0.57413	0.696807	0.144265	0.130525
Sobic.010G122300.1	0.184442	0.120684	0.0364027	0.0261937
Sobic.010G122400.4	0.00488186	0.0458771	0.0037627	0.0331419
Sobic.010G122533.1	0	0	0	0
Sobic.010G122666.1	0	0.0473229	0	0.0322643
Sobic.010G122800.2	0.293903	1.1607	0.0581014	0.160044
Sobic.010G122900.1	0.00446447	0.00327191	0	0.0085701
Sobic.010G123000.1	0.314403	0	0	0.888727
Sobic.010G123100.1	0.338884	0.610423	0.19574	0.260102
Sobic.010G123300.1	0.751145	0.833696	0.708974	0.543481
Sobic.010G123400.1	1.63947	2.12414	1.12299	1.14708
Sobic.010G123500.1	0.238398	0.134499	0.0737665	0.129372
Sobic.010G123600.1	4.82367	6.15469	5.16531	5.63858
Sobic.010G123650.1	0.222106	0.722083	0.628913	0.508869
Sobic.010G123700.1	0.737077	2.53362	1.2659	1.95329
Sobic.010G123750.1	0	0	0	0
Sobic.010G123800.1	0	0	0	0
Sobic.010G123901.1	0.270134	0.336855	0.139536	0.269633
Sobic.010G124001.1	4.70247	5.93185	2.35538	6.48944
Sobic.010G124100.1	0	0.203361	0.0968887	0.142083
Sobic.010G124133.1	0	0	0	0
Sobic.010G124166.1	3.72429	6.40109	3.67611	10.6109
Sobic.010G124200.1	0.0310352	0	0.018049	0.0046365
Sobic.010G124300.1	0	0	0	0
Sobic.010G124400.1	0	0.171217	0	0.635175
Sobic.010G124500.1	0	0	0	0
Sobic.010G124600.1	0.0209123	0.0406948	0.0188328	0.0137228
Sobic.010G124700.1	0.0298679	0.0308363	0.0947035	0.00568377
Sobic.010G124800.1	0.0898077	0.227636	0.235978	0.25278
Sobic.010G124850.1	0	0	0	0
Sobic.010G124900.1	0.0088447	0.00648853	0.186099	0.0330571
Sobic.010G125000.1	0.00975347	0.0286615	0.0142706	0.0756215
Sobic.010G125100.1	0.461622	1.27525	0.964832	1.78388
Sobic.010G125200.1	2.49078	3.7746	5.26425	5.41342
Sobic.010G125300.1	0.0143881	0	0	0
Sobic.010G125400.1	0.37496	0	0.65194	0.0252672
Sobic.010G125500.1	3.47878	5.63696	6.32245	6.5964
Sobic.010G125700.1	8.77408	12.9249	9.0333	11.7634
Sobic.010G125800.2	0.596552	1.91162	0.838119	4.28507
Sobic.010G125833.1	5.16798	7.02982	4.10712	9.41087
Sobic.010G125866.1	3.35096	6.63495	2.83418	7.81635
Sobic.010G125900.1	0.0140939	0	0.00956452	0.0133709
Sobic.010G126000.1	4.78158	6.20681	7.78997	6.50974
Sobic.010G126100.1	0.0341569	0.0367735	0.036109	0.0302785
Sobic.010G126200.1	0.0966468	1.23053	0.072559	1.41698
Sobic.010G126300.1	0.0152903	0	0.044873	0
Sobic.010G126400.1	0.0182971	0.0735495	0	0.0429225
Sobic.010G126500.2	0	0	0	0.00704433
Sobic.010G126600.1	0.470922	0.279433	0.50469	0.117097
Sobic.010G126700.1	0	0	0.00627737	0
Sobic.010G126800.2	0	0	0	0
Sobic.010G126900.2	0	0.0158556	0.00510783	0.022461
Sobic.010G127100.1	0.603814	1.35278	0.259222	0.370219
Sobic.010G127200.1	0.52357	0.887419	0.529531	1.0247
Sobic.010G127300.1	0.702584	0.865242	0.692084	0.561592
Sobic.010G127500.1	0	0	0	0
Sobic.010G127550.1	0	0	0.006324	0
Sobic.010G127600.1	0.0938012	0.0331213	0.0922003	0.101109
Sobic.010G127700.1	0	0	0.0991888	0.0251475
Sobic.010G127800.1	0	0	0	0
Sobic.010G127901.1	0	0	0	0.0161403
Sobic.010G128000.1	0.0805366	0.142631	0.219329	0.0224954
Sobic.010G128101.1	0.445862	2.07612	0.457185	1.75487
Sobic.010G128200.1	0	0	0	0
Sobic.010G128300.1	0	0	0	0
Sobic.010G128350.1	0.0161408	0	0	0.0163238
Sobic.010G128400.1	0	0	0	0.0112511
Sobic.010G128500.2	1.62594	1.02084	1.6194	0.565597
Sobic.010G128601.1	0.0287105	0	0	0
Sobic.010G128700.1	0	0.594013	0.0092462	0.290587
Sobic.010G128800.1	0	0	0	0
Sobic.010G128900.2	0.138875	0.466386	0.118405	6.95695
Sobic.010G129000.2	0	0	0	0
Sobic.010G129050.1	0	0	0	0
Sobic.010G129100.1	0	0	0.0148539	0.00756787
Sobic.010G129200.2	3.88956	3.83533	7.19188	8.38794
Sobic.010G129300.1	0	0	0	0
Sobic.010G129450.1	0	0	0	0
Sobic.010G129600.1	3.57899	5.06387	5.19244	5.27519
Sobic.010G129700.1	0.561435	1.00414	1.85712	1.02887
Sobic.010G129900.1	0	0	0	0
Sobic.010G130000.1	2.76727	3.00442	2.95234	2.47934
Sobic.010G130100.4	1.56767	1.74958	2.41643	1.8488
Sobic.010G130200.1	5.11942	6.87705	4.0904	5.85799
Sobic.010G130300.1	1.74295	4.01178	2.45984	3.15667
Sobic.010G130400.2	0.0551495	0.019415	0.0319849	0.0104195
Sobic.010G130500.1	0	0	0	0
Sobic.010G130601.1	0.195207	0.152794	0.0905487	0.107479
Sobic.010G130700.1	0	0.00552667	0	0.0071385
Sobic.010G130800.1	1.6416	1.97685	0.644096	0.254901
Sobic.010G130900.1	0	0	0	0
Sobic.010G131000.2	0.911926	2.2125	0.833998	1.89275
Sobic.010G131101.1	0	0.0373825	0	0.0457582
Sobic.010G131200.1	0	0	0	0
Sobic.010G131300.3	1.97886	4.04602	4.16982	9.30148
Sobic.010G131400.1	0.0260216	0.0183086	0.0941484	0.0354087
Sobic.010G131500.1	0.0134629	0.00624667	0.00603617	0
Sobic.010G131600.1	0.0779358	0.0491279	0.0111249	0
Sobic.010G131700.1	13.6042	13.1823	12.5584	10.5189
Sobic.010G131900.1	17.2435	16.3108	9.23058	6.83629
Sobic.010G131950.1	1.13765	0.54376	1.08363	0.279125
Sobic.010G132000.1	0.00560047	0.014061	0.00263543	0.027868
Sobic.010G132100.1	1.58835	2.44531	1.33345	1.74751
Sobic.010G132200.1	0.923825	6.64032	0.742744	1.51133
Sobic.010G132300.2	4.36682	6.2062	4.7971	5.32261
Sobic.010G132400.1	0.757319	0.275432	0.723153	0.399014
Sobic.010G132500.1	0.912215	1.12056	0.0228666	0.0372526
Sobic.010G132550.1	0.215949	0.0678888	0	0
Sobic.010G132600.1	10.1377	9.99615	11.6621	6.76803
Sobic.010G132700.1	1.00739	0.715913	0.491552	0.330524
Sobic.010G132800.2	0.0371528	0.284609	0.0908522	0.348458
Sobic.010G132900.1	0.256879	2.74523	0.229872	2.49143
Sobic.010G133000.1	0	0	0	0
Sobic.010G133100.1	0	0	0	0
Sobic.010G133150.1	0	0	0	0
Sobic.010G133200.1	3.47353	0.023636	6.91445	0
Sobic.010G133225.1	0	0	0	0
Sobic.010G133250.1	0	0	0	0
Sobic.010G133275.1	0	0	0	0
Sobic.010G133300.1	0	0	0	0
Sobic.010G133400.1	6.15441	7.77421	4.13557	4.31701
Sobic.010G133450.1	4.79814	6.06706	8.86042	14.8243
Sobic.010G133500.2	2.51745	7.34789	0.681584	1.13736
Sobic.010G133566.1	0	0.0158739	0	0
Sobic.010G133632.1	0	0	0	0
Sobic.010G133700.1	0.0388783	0.0313646	0.081641	0
Sobic.010G133800.1	0.396723	0.201069	0.317438	0.241313
Sobic.010G133866.1	0.0216367	0.380305	0	0.584988
Sobic.010G133932.1	0	0	0	0
Sobic.010G134000.1	2.16438	2.29753	1.25291	1.04848
Sobic.010G134100.1	0.257664	0.95357	0.559984	0.905892
Sobic.010G134200.1	0.841956	0	0.306365	0
Sobic.010G134300.1	0.0147373	0	0.258829	0
Sobic.010G134400.1	3.30721	5.95873	3.81704	4.31015
Sobic.010G134500.1	1.02861	1.09654	2.97578	1.38891
Sobic.010G134600.1	0.357323	0.224786	0.618368	0.229442
Sobic.010G134650.1	0.44418	1.10262	0.466784	0.757142
Sobic.010G134700.1	1.99712	1.86847	237.861	130.438
Sobic.010G134801.1	0	0.0056812	0.00672527	0.00766947
Sobic.010G134900.5	0.0168806	0.0328912	0.0293509	0.0702278
Sobic.010G135000.1	1.82367	2.23321	2.36265	2.42034
Sobic.010G135100.2	0	0	0	0
Sobic.010G135200.1	0	0	0	0
Sobic.010G135250.1	2.74994	3.31202	2.49187	3.34312
Sobic.010G135300.1	0.339735	0.479583	0.592443	0.720635
Sobic.010G135450.1	1.067	1.27895	1.17497	2.14053
Sobic.010G135600.1	0.947166	0.958556	0.970663	0.819014
Sobic.010G135700.1	0	0	0	0
Sobic.010G135800.1	0	0	0	0
Sobic.010G135900.1	1.6605	3.03071	1.73965	2.85859
Sobic.010G136000.1	0.0581818	0.106534	0.044219	0.0464214
Sobic.010G136100.2	0	0	0	0
Sobic.010G136200.1	9.00608	9.73023	9.4852	9.36837
Sobic.010G136250.1	0	3.36826	0	0.99969
Sobic.010G136300.1	0	0	0	0
Sobic.010G136400.1	0	7.60184	0.0277856	6.03531
Sobic.010G136450.1	0	0	0	0
Sobic.010G136500.1	0.212133	0.415217	0.237228	0.296016
Sobic.010G136600.3	3.92779	5.37958	5.01517	8.45578
Sobic.010G136601.1	0	0	0	0
Sobic.010G136700.1	4.91392	7.53343	5.63435	11.2764
Sobic.010G136900.1	0.0201896	0.122635	0.0625893	0.0639132
Sobic.010G136950.1	0	0	0	0
Sobic.010G137000.1	0	0	0.0127662	0
Sobic.010G137100.1	2.92654	5.91117	4.24847	9.18536
Sobic.010G137200.2	0	0	0	0
Sobic.010G137300.1	0.276751	0.295514	0.0842137	0.0802434
Sobic.010G137333.1	0	0	0	0
Sobic.010G137366.1	0	0	0	0
Sobic.010G137400.1	0.253898	0.376206	0.531452	0.33864
Sobic.010G137500.2	0	0.41819	0	0.0487769
Sobic.010G137600.1	0.0814114	0.0606127	0.168621	0.107363
Sobic.010G137700.1	0	0	0	0
Sobic.010G137800.1	0	0	0	0
Sobic.010G138000.1	3.96608	6.71239	4.12586	4.83288
Sobic.010G138200.2	1.83616	2.41958	2.31017	2.40868
Sobic.010G138300.1	0	0	0.00611827	0
Sobic.010G138350.1	0	0	0	0
Sobic.010G138400.1	0.108432	0.0516401	0.0112427	0.0424797
Sobic.010G138500.2	0.39674	0.612532	0.494729	0.612884
Sobic.010G138600.1	0	0	0	0
Sobic.010G138700.1	0.0998903	0.158514	0.0287994	0.0358157
Sobic.010G138800.1	17.7652	16.3328	9.22973	8.63777
Sobic.010G138850.1	0.0464527	0	0	0.0445153
Sobic.010G138900.1	1.42416	1.70281	1.13558	1.64561
Sobic.010G138950.1	0	0	0.19038	0
Sobic.010G139000.2	4.41343	7.31999	9.03856	12.1875
Sobic.010G139100.2	0	0	0	0
Sobic.010G139200.1	3704.05	3146.49	3193.85	2742
Sobic.010G139301.1	1.83641	0.225855	1.97728	0.0940719
Sobic.010G139400.1	0	0	0	0
Sobic.010G139500.1	1.40925	2.69911	1.91216	2.2322
Sobic.010G139550.1	0.0579944	0.0920491	0.123438	0.0642027
Sobic.010G139600.1	5.74218	7.66336	6.80656	7.37357
Sobic.010G140100.1	0	0	0	0
Sobic.010G140150.1	0	0	0	0
Sobic.010G140200.1	0	0	0	0
Sobic.010G140300.1	0	0	0	0
Sobic.010G140400.1	1.42687	2.37566	1.61254	2.27337
Sobic.010G140500.1	1.18267	2.55334	1.73568	2.92862
Sobic.010G140525.1	0.0141238	0.0838055	0.0972003	0.727568
Sobic.010G140550.1	0	0	0	0
Sobic.010G140575.1	0	0	0	0
Sobic.010G140600.1	18.3038	31.5673	43.4515	43.5061
Sobic.010G140700.1	0	0	0	0
Sobic.010G140750.1	0	0	0	0
Sobic.010G140800.2	0.0161784	1.5846	0.0194453	1.17291
Sobic.010G141001.1	0	0	0	0
Sobic.010G141201.1	0	0	0	0
Sobic.010G141400.1	0	0	0	0
Sobic.010G141433.1	1.56375	0.865373	0.496098	0.220763
Sobic.010G141466.1	4.12877e-09	0	0	0
Sobic.010G141500.4	0.624248	0.925135	0.60207	0.88465
Sobic.010G141600.1	0.287245	2.76227	0.368276	3.97204
Sobic.010G141700.1	0	0	0	0
Sobic.010G141800.1	0.996362	0.0250496	0.97989	0.0224931
Sobic.010G141966.1	0.590923	0	0.385048	0
Sobic.010G142132.1	0	0	0	0
Sobic.010G142300.1	0.018415	0	0	0
Sobic.010G142401.1	0	0	0	0
Sobic.010G142501.1	0	0.11182	0	0.156924
Sobic.010G142600.3	0.0511418	0.0237368	0.067163	0.0238714
Sobic.010G142650.1	0	0.0182862	0	0.0241335
Sobic.010G142700.4	2.3457	4.92095	3.1011	4.4225
Sobic.010G142900.2	0.0135231	0	0	0
Sobic.010G143000.1	0.5137	1.02106	0.821187	1.46428
Sobic.010G143100.1	3.4773	4.96657	1.92153	5.28079
Sobic.010G143200.1	0.411586	0.652089	0.364067	0.574965
Sobic.010G143300.1	0.0126734	0.112157	0.212213	0.139495
Sobic.010G143400.1	0.138095	1.3247	0.00975173	0.0200853
Sobic.010G143500.1	7.11654	33.4672	1.0464	4.51641
Sobic.010G143600.1	0.510915	1.13838	0.387495	0.760406
Sobic.010G143633.1	0	0	0	0
Sobic.010G143666.1	0.165439	0.524568	0.233249	0.374563
Sobic.010G143700.1	0.49414	1.83896	0.541273	2.65329
Sobic.010G143800.2	1.1121	1.32062	1.38447	2.18118
Sobic.010G143900.1	0.292789	0.468203	0.168735	0.229186
Sobic.010G144000.1	0.048932	0.159376	0.0881816	0.0783866
Sobic.010G144050.1	0	0	0	0
Sobic.010G144100.2	0.975929	1.06766	0.740542	1.2676
Sobic.010G144250.1	0	0.0354277	0	0
Sobic.010G144400.1	1.22495	1.69226	1.07698	1.26888
Sobic.010G144450.1	0	0	0	0.228182
Sobic.010G144500.2	0	0	0	0
Sobic.010G144600.1	0	0	0	0
Sobic.010G144700.1	0.113514	1.16113	0.17949	1.45007
Sobic.010G144800.1	0	0	0	0
Sobic.010G144900.1	0.743519	0.628254	1.05897	0.53481
Sobic.010G145000.1	0	0	0	0
Sobic.010G145100.1	0	0	0	0
Sobic.010G145200.2	0	0	0	0
Sobic.010G145300.1	0	0	0	0
Sobic.010G145500.1	0.98507	2.13971	0.777772	1.80085
Sobic.010G145650.1	3.36494	9.35111	2.66107	10.6805
Sobic.010G145800.1	2.60621	3.65896	2.74497	3.7562
Sobic.010G145900.1	7.71449	10.5794	7.56469	7.05508
Sobic.010G146000.1	0	0	0	0.00378443
Sobic.010G146100.1	0.809768	4.42603	0.871542	3.54837
Sobic.010G146200.1	0	0	0	0
Sobic.010G146300.1	0	0	0	0
Sobic.010G146350.1	0	0	0	0
Sobic.010G146400.1	1.56643	2.5445	2.17947	1.70117
Sobic.010G146500.1	0	0	0.00327651	0
Sobic.010G146600.1	2.90811	3.99939	4.64187	6.97687
Sobic.010G146700.1	4.21237	3.26083	1.72046	3.0553
Sobic.010G146800.1	0	0.111305	0.284392	0.104292
Sobic.010G146900.3	0.18592	0	0.341268	0
Sobic.010G147000.1	1.81889	2.90797	1.9766	2.63478
Sobic.010G147100.2	10.318	12.1014	12.7945	11.2652
Sobic.010G147200.1	0	0	0	0
Sobic.010G147250.1	0	0	0	0
Sobic.010G147300.1	0	0	0	0
Sobic.010G147350.1	0	0	0	0
Sobic.010G147400.1	0	0	0	0
Sobic.010G147500.1	0.100007	0.325967	0.0211317	0.0316134
Sobic.010G147600.1	9.87691	17.716	17.3982	16.4286
Sobic.010G147700.1	0	0	0	0
Sobic.010G147833.1	0.855328	1.42831	0.949851	1.40609
Sobic.010G147966.1	1.05484	1.80324	1.01341	2.25675
Sobic.010G148100.1	0.0534312	0	0	0
Sobic.010G148200.1	0	0	0	0
Sobic.010G148400.1	0.18662	0.222044	0.213495	0.423698
Sobic.010G148501.1	1.11602	1.22812	1.19975	1.24098
Sobic.010G148600.2	0	0	0	0
Sobic.010G148700.1	0	0	0.0202438	0
Sobic.010G148750.1	0	1.7435	0	1.35424
Sobic.010G148800.1	0	0	0	0
Sobic.010G148866.1	0.0743047	0.0600514	0.067184	0.016425
Sobic.010G148932.1	3.15558	3.96036	3.28105	3.65829
Sobic.010G149000.1	0.173284	0.231023	0.137024	0.339531
Sobic.010G149200.1	4.62761	6.66226	5.23336	6.44138
Sobic.010G149300.1	112.475	94.503	331.079	363.304
Sobic.010G149500.1	2.92251	5.30294	4.10287	5.5629
Sobic.010G149600.2	0.706672	1.22141	0.503337	1.15718
Sobic.010G149700.1	0	0	0	0
Sobic.010G149800.2	0.542166	0.605336	0.62767	0.257961
Sobic.010G149900.1	0.0566393	0.050605	0.193609	0.200407
Sobic.010G150000.1	2.31912	2.83034	3.42568	3.13845
Sobic.010G150100.3	4.9125	6.15667	7.0623	6.13019
Sobic.010G150200.1	0.0835165	0.180331	0.103447	0.0928388
Sobic.010G150325.1	0.00958773	0	0.0276338	0.0546404
Sobic.010G150450.1	0.898717	0.1343	1.46945	0.109003
Sobic.010G150575.1	0.46485	1.64733	0.665229	1.69607
Sobic.010G150600.1	0.377999	0.379456	0.352216	0.402554
Sobic.010G150700.1	2.43664	2.57023	3.83006	4.70559
Sobic.010G150701.1	0.0637126	0.082627	0.131821	0.0456033
Sobic.010G150800.1	10.0651	11.2539	19.6562	15.4551
Sobic.010G150900.1	0.648324	0.425327	2.71896	1.59455
Sobic.010G151000.1	0.560425	1.08457	0.508408	0.990675
Sobic.010G151050.1	0	0	0	0
Sobic.010G151100.1	0	0	0	0
Sobic.010G151200.1	0.374914	0.14678	0.445653	0.0288677
Sobic.010G151325.1	0	0	0	0
Sobic.010G151450.1	0	0	0	0
Sobic.010G151575.1	0	0	0	0
Sobic.010G151700.1	0.566977	0.559385	0.0924994	0.141702
Sobic.010G151801.1	0	3.36553	0.51152	7.16291
Sobic.010G151900.2	6.38389	8.97726	6.70465	9.06856
Sobic.010G152000.1	0.654908	2.19387	0.66383	1.3862
Sobic.010G152100.3	1.6903	2.23423	4.61197	3.94969
Sobic.010G152200.1	0.0657531	0.046653	0.0288644	0.0608711
Sobic.010G152250.1	0	0	0	0
Sobic.010G152300.1	0	0	0	0
Sobic.010G152400.1	0	0	0	0
Sobic.010G152500.1	0	0	0	0
Sobic.010G152600.1	0.505267	0.841863	0.792713	0.845656
Sobic.010G152700.1	0	0	0	0
Sobic.010G152800.1	0	0	0	0
Sobic.010G152850.1	2.78652	4.91405	4.63016	6.41468
Sobic.010G152900.1	0	0	0	0
Sobic.010G153000.1	0.434193	0.555215	1.33007	1.9079
Sobic.010G153100.1	3.62656	5.41246	8.77905	9.16313
Sobic.010G153201.1	6.24463	8.78811	5.87076	9.83884
Sobic.010G153300.2	0.182972	0.521991	0.170242	0.62703
Sobic.010G153400.1	0.531255	1.12019	1.68692	2.03936
Sobic.010G153466.1	1.11274	1.36043	1.12864	1.31003
Sobic.010G153532.1	0.548545	1.0852	0.539288	0.328169
Sobic.010G153600.1	0.0602263	0.137164	0.231166	0.297041
Sobic.010G153700.2	11.4487	9.57442	9.3309	6.22708
Sobic.010G153800.2	0	0	0	0
Sobic.010G153900.1	14.4182	19.9966	12.1429	8.62107
Sobic.010G154000.1	2.09209	2.79445	1.9361	2.50418
Sobic.010G154150.1	0.0117834	0	0.0719373	0
Sobic.010G154300.1	0	0	0	0
Sobic.010G154400.1	0	0	0	0
Sobic.010G154500.1	0.504655	2.02767	0.879096	1.84374
Sobic.010G154600.1	0.302389	0.154313	0.603276	0.242489
Sobic.010G154700.1	12.6004	14.9181	12.4376	11.3378
Sobic.010G154801.1	1.295	1.48871	1.61734	1.87623
Sobic.010G154900.1	1.98195	3.25489	3.3844	3.78718
Sobic.010G155000.2	0.293853	0.272195	0.374079	0.544169
Sobic.010G155100.1	0.147861	0.170977	0.150562	0.363928
Sobic.010G155200.1	0	0	0	0
Sobic.010G155300.1	0.141826	0.52863	0.287373	0.0867055
Sobic.010G155401.1	0	0	0	0
Sobic.010G155500.1	0.0147076	0.0223971	0.0193207	0.0577399
Sobic.010G155600.1	9.82506	11.3763	21.0977	15.3555
Sobic.010G155701.1	0	0	0	0
Sobic.010G155800.1	0	0	0	0
Sobic.010G155901.1	0	0	0	0
Sobic.010G156000.1	2.3038	2.75958	2.68106	2.60182
Sobic.010G156100.1	0.299594	0.522543	0.300953	0.351245
Sobic.010G156200.1	0	0.00669633	0	0.00695643
Sobic.010G156300.1	1.24219	0.869202	0.767186	0.603169
Sobic.010G156400.1	0	0	0	0
Sobic.010G156500.1	0	0	0	0
Sobic.010G156601.1	0.0407107	0	0.0462204	0
Sobic.010G156700.1	0	0	0	0.0131947
Sobic.010G156800.1	0.0977629	0.0355534	0.0735444	0.0564187
Sobic.010G157000.1	0	1.92227	0.0129495	3.35265
Sobic.010G157100.1	0.0252294	0	0.0435204	0
Sobic.010G157200.1	0	0	0	0
Sobic.010G157300.1	0.494216	0.164079	1.8494	1.79461
Sobic.010G157400.1	0	0	0	0
Sobic.010G157500.1	0.111779	0.103401	0.0104724	0.0114341
Sobic.010G157600.1	0	0.218143	0	0
Sobic.010G157700.1	0.741827	3.19247	0.661023	3.27656
Sobic.010G157800.1	0	0	0	0
Sobic.010G157900.1	0	0.0031563	0.00575842	0.00936263
Sobic.010G158000.2	0.207666	0.341547	0.309999	0.393644
Sobic.010G158050.1	0.26928	0.138675	0.373955	0.0554917
Sobic.010G158100.3	0.133219	0.254831	0.0450794	0.214441
Sobic.010G158200.1	0	0.00758397	0	0
Sobic.010G158300.2	0	0	0	0
Sobic.010G158400.1	0	0	0	0
Sobic.010G158500.1	0	0	0	0
Sobic.010G158601.1	0	0	0	0
Sobic.010G158700.1	0	0	0	0
Sobic.010G158766.1	0.108773	0.325816	0.0781574	0.0978807
Sobic.010G158832.1	0.225258	0.165992	0.0852694	0.265794
Sobic.010G158900.2	0.520465	0.54991	0.349797	0.516246
Sobic.010G159000.1	0.183967	0.0816579	0.195879	0.0717401
Sobic.010G159100.1	0.966912	2.00522	1.68185	1.29804
Sobic.010G159200.3	0	0	0.0482443	0
Sobic.010G159300.1	0.00264775	0.0308446	0.00240144	0.00246261
Sobic.010G159400.1	0.0639737	0.0891644	0.0965921	0.19541
Sobic.010G159500.1	0.53984	0	2.72869	0
Sobic.010G159600.1	0	0	0	0
Sobic.010G159700.1	0.380556	0	0.453639	0
Sobic.010G159800.1	0	0	0.0341354	0.020214
Sobic.010G159900.1	0.0143175	0.0686079	0.0216528	0.0184744
Sobic.010G160000.1	0	0	0	0
Sobic.010G160033.1	0.0185459	0	0.164874	0
Sobic.010G160066.1	0	5.45871	0	5.70345
Sobic.010G160100.1	0.0076732	0.0686273	0.0069671	0
Sobic.010G160200.1	0	0.044802	0.0288247	0
Sobic.010G160300.1	0.972192	1.46303	1.61482	2.08961
Sobic.010G160400.1	0.733105	0.702788	1.60443	1.75473
Sobic.010G160500.1	0.0298401	0.0263439	0.016355	0.0170013
Sobic.010G160600.1	0	0.00904243	0	0
Sobic.010G160700.1	436.98	378.516	618.702	392.045
Sobic.010G160800.1	0.0111587	0	0	0
Sobic.010G160850.1	0	0	0.105823	0.0645898
Sobic.010G160900.2	0.0467204	0.0976647	0.0493254	0.125282
Sobic.010G161000.1	0	0	0	0
Sobic.010G161050.1	0	0	0	0
Sobic.010G161100.1	0	0	0	0
Sobic.010G161201.1	0.0646416	0.0947927	0.157449	0.247126
Sobic.010G161300.1	0.0133292	0	0.0185662	0.0163025
Sobic.010G161400.1	0.00703903	0	0	0
Sobic.010G161450.1	0.394816	0.530272	0.310867	0.25611
Sobic.010G161525.1	0.48777	1.60363	1.42506	1.96585
Sobic.010G161600.1	0.195533	0.486389	0.0478964	0.235757
Sobic.010G161700.1	0	0	0	0
Sobic.010G161800.1	0	0	0.0155138	0
Sobic.010G161900.1	0	0	0	0
Sobic.010G162000.1	0.141874	0.0435941	0.314949	0
Sobic.010G162101.1	0.0123336	0	0	0
Sobic.010G162200.4	4.6908	5.87325	6.76454	6.21412
Sobic.010G162300.1	0.119078	0.464162	0.327767	0.429696
Sobic.010G162400.1	0.0890769	0.156248	0.240327	0.123555
Sobic.010G162500.1	0.205432	0.150341	0.294453	0.405728
Sobic.010G162700.1	0	0	0	0
Sobic.010G162800.1	0	0	0	0
Sobic.010G162900.1	0.117543	0.0120857	0.0718539	0.009115
Sobic.010G163000.1	0.0187571	0.0428635	0.00542713	0.0061853
Sobic.010G163100.1	2.93199	3.60886	2.34916	4.54325
Sobic.010G163150.1	0.653708	0.49512	0.391447	0.513853
Sobic.010G163200.1	0.316133	0.153639	0.209198	0.141107
Sobic.010G163400.2	2.40272	6.60431	4.14661	9.18001
Sobic.010G163600.1	2.54751	4.85086	4.09476	3.03554
Sobic.010G163666.1	0.576083	1.52901	0.723025	0.882623
Sobic.010G163732.1	0	0.0098287	0	0
Sobic.010G163800.1	0.266042	0.517265	0.296122	0.43707
Sobic.010G163900.1	1.01021	1.30183	0.982839	2.04735
Sobic.010G164000.1	2.40561	3.15372	3.2216	2.72578
Sobic.010G164100.1	0	0	0	0
Sobic.010G164150.1	0.0299487	0.0250567	0	0
Sobic.010G164200.1	25.2066	25.8665	9.21784	17.0193
Sobic.010G164300.1	0	0	0	0
Sobic.010G164350.1	0.248172	0.400586	0.226149	0.465435
Sobic.010G164400.1	0.795245	0.133753	0.712867	0.022789
Sobic.010G164500.1	0	0	0.00823753	0
Sobic.010G164600.1	0	0	0	0
Sobic.010G164800.1	0	0	0	0
Sobic.010G164900.1	0.0928902	0.217691	0.166492	0.302044
Sobic.010G165000.1	0.431918	1.20141	3.36915	3.5717
Sobic.010G165100.1	0.753116	1.25974	3.48687	2.28733
Sobic.010G165200.1	2.72249	2.17431	2.33194	1.39465
Sobic.010G165300.1	3.10241	3.49796	3.36745	2.02324
Sobic.010G165400.1	0.132652	0	0.107468	0.0139402
Sobic.010G165500.3	1.30423	4.16283	1.12313	0.585063
Sobic.010G165700.1	2.78531	0.0265846	3.17624	0.0046763
Sobic.010G165800.1	2.61713	0	4.48914	0
Sobic.010G165900.1	0.0459613	0	0.0511179	0.00870573
Sobic.010G165925.1	0	0	0	0
Sobic.010G165950.1	5.25554	0.529282	7.66788	0.100118
Sobic.010G165975.1	0	0	0	0
Sobic.010G166000.1	1.01588	1.07956	0.604789	0.773115
Sobic.010G166100.1	1.9487	5.05727	2.94443	4.16726
Sobic.010G166201.1	0.0130528	0.0191697	0.0237315	0.0511522
Sobic.010G166300.1	0	0	0	0
Sobic.010G166400.1	1.35384	3.27326	2.21417	4.12635
Sobic.010G166500.1	1.26413	2.36946	3.30667	3.97946
Sobic.010G166600.1	0	0	0	0
Sobic.010G166700.1	0.0140594	0.549556	0.171225	1.76582
Sobic.010G166800.1	0.0182331	0.00553387	0.0805469	0.0269811
Sobic.010G166850.1	1.11672	0.286792	1.65811	0.320165
Sobic.010G166900.1	0	0	0	0
Sobic.010G166950.1	0	0	0	0
Sobic.010G167000.2	0	0	0	0
Sobic.010G167100.1	0	0	0	0
Sobic.010G167200.1	0	0	0	0
Sobic.010G167266.1	0	0	0	0
Sobic.010G167332.1	1.48052	0.881808	1.21474	1.56661
Sobic.010G167400.1	0	0	0	0
Sobic.010G167500.1	0.224246	0.33291	0.261509	0.270629
Sobic.010G167601.1	0.0382026	0.172035	0.0318475	0.0574149
Sobic.010G167700.1	0.0528231	0.110212	0.00656467	0.021832
Sobic.010G167800.1	0.0908308	0.203737	0.0153979	0.0614691
Sobic.010G167900.4	12.922	16.1207	12.3147	13.8094
Sobic.010G168000.1	0.438844	1.12123	0.306404	0.669718
Sobic.010G168100.1	0	0.0133249	0.0136045	0.0675366
Sobic.010G168200.1	1.55152	4.02923	1.23123	2.77739
Sobic.010G168301.1	0	2.99201	0	1.75671
Sobic.010G168400.1	0	0.0166008	0.0120814	0.025468
Sobic.010G168500.2	0.00479053	0.0172043	0.027542	0.0456416
Sobic.010G168600.1	0.78927	1.16816	0.813595	0.932255
Sobic.010G168700.1	0	0	0	0
Sobic.010G168800.1	0.0511935	0.215438	0.0307521	0.0661297
Sobic.010G168900.1	0.505487	1.31101	1.02038	1.16638
Sobic.010G169000.1	0.424796	3.96273	5.99755	2.55727
Sobic.010G169100.1	0	0	0.00803523	0
Sobic.010G169200.3	0.0192906	0.00476003	0.014733	0
Sobic.010G169250.1	0	0.00555653	0	0
Sobic.010G169300.1	3.04131	3.92079	11.4238	7.57899
Sobic.010G169500.2	0	0	0	0
Sobic.010G169600.1	4.46462	5.61711	6.03006	9.47953
Sobic.010G169700.1	0.929352	0.987453	0.583274	0.80521
Sobic.010G169900.1	5.03858	6.87943	5.62738	6.8386
Sobic.010G169950.1	3.10271	3.33742	3.34387	3.55038
Sobic.010G170000.1	3.0342	2.78519	7.53192	2.18683
Sobic.010G170150.1	0	0	0	0
Sobic.010G170300.1	0	0	0.00975743	0
Sobic.010G170400.1	0.0655243	0.0911996	0.104856	0.0309752
Sobic.010G170500.2	0.0324036	0.0076464	0.0497995	0.0200786
Sobic.010G170550.1	0.0124568	0	0.0208183	0
Sobic.010G170600.1	1.69759	0.264756	0.368516	0.726146
Sobic.010G170700.1	0	0.0126861	0	0.012263
Sobic.010G170800.1	0.0331795	0	0.0310386	0
Sobic.010G170900.1	0.0991017	0.144741	0.229271	0.343455
Sobic.010G171000.1	1.18774	1.31997	1.01758	0.504736
Sobic.010G171100.1	1.59102	2.15397	3.28615	2.75697
Sobic.010G171200.1	0.926967	0.854839	1.40397	1.81233
Sobic.010G171300.1	0.482899	0.525101	1.77115	1.32379
Sobic.010G171400.2	0.0078381	0.0805509	0.0245196	0.0884531
Sobic.010G171501.1	5.71154	8.29575	7.63548	6.5837
Sobic.010G171600.1	0.502406	7.29845	0.209984	2.98642
Sobic.010G171800.1	0	0	0	0
Sobic.010G171900.1	0.0217692	0.0277972	1.04215	0.0730692
Sobic.010G172000.1	0.763405	1.41317	0.646763	0.973236
Sobic.010G172100.1	0.0210815	0.0224069	0.0316064	0.0163947
Sobic.010G172200.1	1.34436	0.142552	0.679426	0.0873754
Sobic.010G172300.1	0	0	0	0.0625154
Sobic.010G172400.1	2.97939	5.3391	4.54625	5.10673
Sobic.010G172500.3	35.9462	55.9964	56.0007	69.9044
Sobic.010G172600.1	0	0	0	0
Sobic.010G172633.1	0	0	0	0
Sobic.010G172666.1	0	0	0	0
Sobic.010G172700.1	0.385644	0.971986	0.46382	0.776251
Sobic.010G172800.1	0	0.0227483	0.0091467	0
Sobic.010G172900.1	4.53756	6.58001	1.88383	3.00863
Sobic.010G173000.1	2.60033	1.69579	2.41774	1.75645
Sobic.010G173100.1	21.9414	35.2628	59.9004	72.1617
Sobic.010G173201.1	1.16225	0.316511	1.36386	0.547682
Sobic.010G173300.3	0.0652703	0.309588	0.0345393	0.101852
Sobic.010G173400.1	3.25467	6.72188	3.72893	7.44227
Sobic.010G173500.1	0.0704217	0.196966	0.0215756	0.125045
Sobic.010G173550.1	0.102876	0.061897	0.0371001	0.105485
Sobic.010G173600.1	0.0107455	0.0284699	0.0321111	0.0271283
Sobic.010G173700.1	0.0687501	0.0498824	0.0794389	0.0274065
Sobic.010G173800.1	0.00814343	0.00294135	0.0153206	0.00747393
Sobic.010G173900.2	0.0583014	0.145744	1.96478	1.20747
Sobic.010G174000.2	0.0705827	0.0639208	2.0334	1.42442
Sobic.010G174100.1	0.00683327	0.0122654	0.0033574	0.0165019
Sobic.010G174300.2	0.211318	0.0950929	0.118534	0.0477698
Sobic.010G174400.1	15.0464	23.5872	24.1015	22.7297
Sobic.010G174500.1	8.24485	9.28481	5.22894	4.0299
Sobic.010G174550.1	0.046097	0.0268279	0.0305491	0
Sobic.010G174600.1	0	0	0.247448	0.127047
Sobic.010G174700.1	1.6221	2.27555	2.76816	3.35583
Sobic.010G174800.1	1.37225	2.00695	2.08779	2.85473
Sobic.010G174900.1	0.00488433	0.00435473	0	0
Sobic.010G175000.4	0.198115	0.439163	0.125769	0.26428
Sobic.010G175100.1	0.978072	1.5438	0.224353	0.140107
Sobic.010G175200.1	0.018345	0	0.056171	0
Sobic.010G175350.1	0	0.0051212	0	0.00531583
Sobic.010G175400.1	93.3198	117.948	78.8675	106.983
Sobic.010G175500.1	13.001	12.8914	16.6216	12.3589
Sobic.010G175550.1	1.34851	1.3035	0.879419	0.52211
Sobic.010G175700.1	0	0	0	0
Sobic.010G175800.1	0.0191022	0.0140464	0	0
Sobic.010G175900.2	0.442827	0.462036	1.00475	0.771695
Sobic.010G176000.3	0.904901	1.33859	1.85951	2.29978
Sobic.010G176101.1	2.09263	2.26502	9.80931	9.47515
Sobic.010G176200.1	43.6853	45.3241	91.7514	62.7991
Sobic.010G176300.1	2.45312	4.50314	2.07866	3.90204
Sobic.010G176400.1	0	0	0	0
Sobic.010G176500.1	1.37949	1.99882	1.82754	2.30526
Sobic.010G176550.1	0.0695233	0	0.0834718	0
Sobic.010G176600.1	0.490703	0.214887	0.662479	0.403215
Sobic.010G176700.1	0.00608853	0.0317317	0.00844313	0.00632359
Sobic.010G176800.1	0.0151815	0.00959091	0.0232286	0.00363993
Sobic.010G176900.1	0	0.0084005	0.127264	0.0275344
Sobic.010G177000.4	0	0.0114963	0.0142316	0.031547
Sobic.010G177100.1	0.0446131	0.570028	0.306694	0.451125
Sobic.010G177200.1	0.00562107	0	0	0.0324493
Sobic.010G177300.1	0.275825	0.00210802	0.476982	0.00544375
Sobic.010G177400.1	4.42999	6.44973	6.88737	4.34673
Sobic.010G177500.1	0.0165224	0	0.0141728	0
Sobic.010G177600.1	0	0	0	0
Sobic.010G177800.1	47.5636	144.846	40.6474	60.3125
Sobic.010G177900.2	0.168041	0.750943	0.139161	0.586254
Sobic.010G178000.1	9.81641	26.436	1.57893	0.470449
Sobic.010G178050.1	0	0	0	0
Sobic.010G178100.2	0.00867083	0	0	0.00919207
Sobic.010G178200.1	9.16544	11.1015	6.20443	3.17281
Sobic.010G178300.1	0	0	0	0
Sobic.010G178401.1	0.0595394	0	0.173342	0.289922
Sobic.010G178500.1	1.98079	0.261403	27.1719	21.0164
Sobic.010G178600.1	1.77122	2.69717	0.890694	0.842942
Sobic.010G178700.2	0.131997	0.0945944	0.122306	0.170705
Sobic.010G178800.1	10.2027	13.8173	18.8592	19.8524
Sobic.010G178900.1	0	0.0044596	0	0.00453307
Sobic.010G179000.1	0.0711163	0.0370714	0.041289	0.0417886
Sobic.010G179150.1	0.0781178	0.0443302	0.13835	0.135314
Sobic.010G179300.1	0.981296	1.07175	2.09951	1.6983
Sobic.010G179400.1	0	0	0	0
Sobic.010G179500.1	0.0568641	0.006565	0.0339105	0.0253551
Sobic.010G179600.1	0	0	0	0
Sobic.010G179700.1	8.80839	7.8848	9.91915	10.7564
Sobic.010G179750.1	0.0577877	0.0404144	0.0307598	0.104637
Sobic.010G179800.1	3.72107	3.0739	1.61792	3.35421
Sobic.010G179850.1	0.157655	0.0127883	0	0.0385899
Sobic.010G179900.1	0	0	0	0
Sobic.010G180000.1	0.197826	0.136434	0.242153	0.20411
Sobic.010G180100.1	0	0.0170638	0.0222406	0.0047355
Sobic.010G180200.3	0	0.0403557	0.00656237	0.0446095
Sobic.010G180300.2	0	0.0276936	0	0
Sobic.010G180350.1	0.0118839	0	0	0
Sobic.010G180400.1	5.71913	4.51627	4.01864	2.44075
Sobic.010G180500.1	0.0467046	0.149801	0.513919	0.389726
Sobic.010G180550.1	0.320118	0.114494	0.0284795	0.0152235
Sobic.010G180600.1	1.52743	1.73023	1.33571	1.03638
Sobic.010G180700.1	2.45918	4.21488	2.5574	2.61267
Sobic.010G180750.1	0	0	0	0
Sobic.010G180800.2	0.876712	1.56897	0.375618	1.02217
Sobic.010G181000.1	0.0443823	0.0927014	0.0155157	0.0800695
Sobic.010G181100.1	1.3448	1.47286	0.814801	0.760098
Sobic.010G181150.1	0.259598	0.699452	0.187219	0.331421
Sobic.010G181200.1	1.4515	1.92744	1.55461	1.37833
Sobic.010G181300.1	43.436	42.5645	65.9143	65.4291
Sobic.010G181500.1	0.133501	0.0840025	0.298523	0.190238
Sobic.010G181600.2	7.6804	9.30126	8.48768	9.15355
Sobic.010G181701.1	0	0.0113399	0.0115534	0.0112888
Sobic.010G181800.1	0	0	0	0
Sobic.010G181900.1	0	0	0	0
Sobic.010G182000.1	0.0132278	0.109189	0.0122669	0.041156
Sobic.010G182100.1	6.10165	59.9568	9.10519	70.0722
Sobic.010G182200.2	25.3369	32.8231	42.5204	40.6308
Sobic.010G182300.1	13.5128	21.8251	18.1982	21.4483
Sobic.010G182500.2	0.0118187	0.00874737	0	0.0116592
Sobic.010G182600.4	40.4092	62.2433	67.865	82.593
Sobic.010G182700.1	11.4756	10.7001	11.6351	4.64653
Sobic.010G182800.1	0.226957	0.157941	0.112865	0.0604228
Sobic.010G182900.1	0	0	0	0
Sobic.010G182966.1	0.0275266	0.0236816	0.0449249	0.0476805
Sobic.010G183032.1	0.074707	0.0657928	0.0785247	0.401728
Sobic.010G183100.1	2.63429	2.46413	2.84065	5.47162
Sobic.010G183201.1	2.15101	3.97624	2.17299	2.8481
Sobic.010G183300.1	4.25388	5.15809	5.23828	5.56833
Sobic.010G183350.1	0.81552	1.55742	1.10847	1.25821
Sobic.010G183400.1	6.43928	19.2503	7.61294	18.4681
Sobic.010G183500.1	0.90478	1.5483	1.70254	1.50204
Sobic.010G183600.2	1.07709	3.12728	3.37818	1.47411
Sobic.010G183700.1	0.0137533	0	0	0.00391367
Sobic.010G183800.2	0	0	0	0
Sobic.010G183900.1	0	0	0	0
Sobic.010G184000.1	5.29715	5.76693	6.82733	4.96236
Sobic.010G184100.1	7.46491	7.87634	16.1118	14.3564
Sobic.010G184201.1	0.114535	0.220452	0.0268007	0.352113
Sobic.010G184300.1	4.7799	8.99361	7.97585	9.77504
Sobic.010G184400.1	0.0146523	0	0	0
Sobic.010G184500.1	0.0208289	0	0	0
Sobic.010G184600.1	33.1543	32.1304	38.4229	33.7949
Sobic.010G184800.1	0	0	0	0
Sobic.010G184900.1	0.00852747	0	0.00893223	0
Sobic.010G185000.1	0	0	0	0
Sobic.010G185100.2	0.167122	0.546885	0.230952	0.272164
Sobic.010G185200.1	72.9997	71.6203	47.294	25.2554
Sobic.010G185250.1	28.66	31.9801	14.844	24.6559
Sobic.010G185300.1	0	0	0	0
Sobic.010G185350.1	0	0	0	0
Sobic.010G185400.1	7.8222	9.75928	11.1326	11.0135
Sobic.010G185500.1	4.15729	4.67189	6.3702	5.64999
Sobic.010G185600.1	1.91031	1.50542	5.66509	2.41745
Sobic.010G185700.1	5.30155	6.24638	7.83767	5.32111
Sobic.010G185800.1	1.36525	0.578701	6.44351	4.50644
Sobic.010G185850.1	0.155018	0.032004	0.0786939	0.199349
Sobic.010G185900.1	0	0.882827	0	0
Sobic.010G186000.1	12.3933	14.0934	19.9613	22.2939
Sobic.010G186100.1	2.68331	3.44175	1.20946	1.41229
Sobic.010G186200.1	4.6033	9.88562	6.12675	6.91706
Sobic.010G186300.1	1.68892	2.20151	1.45852	0.812957
Sobic.010G186400.1	21.5311	45.2179	14.4363	20.7175
Sobic.010G186500.1	2.44136	3.86039	1.4938	1.78754
Sobic.010G186600.2	2.69791	3.7697	3.26198	3.93035
Sobic.010G186700.2	1.89429	2.95277	2.75327	1.59072
Sobic.010G186900.2	0.349472	0.290176	1.64918	0.623115
Sobic.010G187000.1	3.21596	4.41562	5.65999	2.95004
Sobic.010G187100.1	1.18407	0.445873	0.713615	0.0661491
Sobic.010G187201.1	0.00716273	0	0	0
Sobic.010G187300.1	0	0	0	0
Sobic.010G187350.1	0	0	0	0
Sobic.010G187400.1	0	0	0	0
Sobic.010G187500.1	9.67554	10.7174	4.48332	3.41825
Sobic.010G187600.1	3.50407	4.97657	5.32633	4.97445
Sobic.010G187700.1	0	0	0	0
Sobic.010G187800.1	0.0185437	0	0.0521716	0.036943
Sobic.010G187900.7	0.243973	0.899451	0.487895	1.04853
Sobic.010G187950.1	0.0779295	0.128961	0.0143497	0.190293
Sobic.010G188000.1	1.8095	3.07304	3.08961	3.74259
Sobic.010G188100.1	10.119	11.6789	9.55658	9.30292
Sobic.010G188200.1	2.90703	3.20102	4.11939	3.65207
Sobic.010G188300.1	8.60688	4.73314	6.33	6.59861
Sobic.010G188400.1	4.37621	7.97341	4.16947	7.66712
Sobic.010G188500.1	0	0	0	0
Sobic.010G188600.1	1.53321	2.73664	2.24673	2.07627
Sobic.010G188700.1	0.202095	0.00642313	0.093066	0
Sobic.010G188800.1	8.70143	10.9207	6.04863	7.39142
Sobic.010G188900.1	0.0179352	0.0628297	0.0056659	0.047306
Sobic.010G189000.1	1.87954	2.32418	2.51896	1.71697
Sobic.010G189100.1	0.584491	1.51028	0.890955	2.02281
Sobic.010G189200.1	0.485497	0.60565	0.34159	0.602553
Sobic.010G189300.1	142.588	109.607	211.117	203.701
[truncated: 32,131 more rows]
