# Supplementary material for: Multi-omic profiles of Sorghum genotypes with contrasting heat tolerance connect pathways related to thermotolerance
Source: J Exp Bot. 2024 Dec 19;76(17):4980–98. doi: 10.1093/jxb/erae506 (PMC12587425; doi:10.1093/jxb/erae506)
Supplement: erae506_suppl_Supplementary_Datasets_S2 [file erae506_suppl_supplementary_datasets_s2.xlsx]

## Sheet: DEG Tol LT B vs Tol LT D
Gene ID	logFC	logCPM	P-Value	FDR
Sobic.010G001600.1	1.15197	4.8887	0.000380224	0.00413047
Sobic.010G002100.1	0.821735	7.0836	0.000140216	0.00191481
Sobic.010G002500.3	0.981599	3.84429	6.46703e-05	0.00104708
Sobic.010G003300.1	1.9537	0.635808	1.72412e-05	0.000352934
Sobic.010G004900.1	1.60792	0.176672	0.00310805	0.0211105
Sobic.010G005000.1	3.07463	1.1259	0.00087717	0.00800839
Sobic.010G007100.1	0.638453	4.44718	0.00265964	0.018885
Sobic.010G007500.1	1.25983	1.93147	0.00456779	0.0283203
Sobic.010G008900.1	3.67643	0.578334	0.000270996	0.0031829
Sobic.010G009600.3	2.32732	0.965283	8.12181e-09	6.02165e-07
Sobic.010G011000.2	0.939998	3.08866	0.00556737	0.0329204
Sobic.010G011200.1	1.92613	8.92428	9.3807e-06	0.000215103
Sobic.010G012001.1	1.8532	3.11001	0.00583762	0.0340572
Sobic.010G012600.1	0.763061	3.42782	0.00135743	0.0113988
Sobic.010G016900.1	1.32064	4.92956	1.49784e-05	0.000315415
Sobic.010G017100.1	1.34859	4.18537	6.04806e-05	0.000988239
Sobic.010G020700.1	1.51715	0.750049	0.00254985	0.018287
Sobic.010G021100.1	1.89161	1.91828	4.97085e-05	0.000841592
Sobic.010G024600.1	3.39776	3.50077	1.56535e-14	6.18973e-12
Sobic.010G025300.1	1.79204	6.53658	3.36614e-10	3.86433e-08
Sobic.010G025850.1	1.67123	6.07212	2.28538e-10	2.78535e-08
Sobic.010G026100.1	2.05799	3.2895	9.66382e-12	1.68586e-09
Sobic.010G033300.1	1.91851	2.76807	0.00047088	0.00487993
Sobic.010G036000.1	1.31906	3.07689	0.000169162	0.00221981
Sobic.010G039150.1	1.02624	12.4864	0.000112886	0.00161601
Sobic.010G039900.1	1.55015	1.29282	0.00315036	0.0213164
Sobic.010G041800.1	1.61111	1.92217	0.00010969	0.0015766
Sobic.010G052300.1	1.0597	5.08943	6.3015e-05	0.00102401
Sobic.010G052400.1	1.16067	2.54857	0.00387941	0.0249567
Sobic.010G053600.3	0.884983	9.46283	0.0023474	0.0171821
Sobic.010G054200.1	0.780281	3.15172	0.0081941	0.0438646
Sobic.010G055000.1	2.2013	3.62027	1.63142e-07	7.48183e-06
Sobic.010G055100.4	1.92096	2.4813	1.20952e-05	0.000265899
Sobic.010G056200.1	0.661457	6.82148	0.00858149	0.0452174
Sobic.010G058500.2	1.51299	5.70803	1.62826e-07	7.48183e-06
Sobic.010G061800.1	1.1581	5.69425	0.000342845	0.00382962
Sobic.010G063200.1	1.13649	4.79003	1.25687e-05	0.000273407
Sobic.010G063300.2	1.51405	5.77121	2.91005e-10	3.38441e-08
Sobic.010G064500.1	0.634042	3.24374	0.0092617	0.047686
Sobic.010G065400.2	0.757477	2.76859	0.00630987	0.0362187
Sobic.010G065800.1	0.755553	6.87467	0.00346812	0.0229412
Sobic.010G067800.1	3.339	-0.13627	0.000139094	0.00190391
Sobic.010G072700.1	3.34915	4.20721	1.04717e-06	3.37561e-05
Sobic.010G073200.1	1.26158	6.60084	1.51374e-05	0.00031834
Sobic.010G073700.1	1.73927	7.90347	2.26612e-06	6.44144e-05
Sobic.010G074500.1	0.631889	4.67259	0.0041533	0.0262723
Sobic.010G077600.2	1.00474	3.56718	0.000382876	0.00414914
Sobic.010G085800.1	4.14283	0.649529	0.000171081	0.00223471
Sobic.010G087700.1	6.35653	-0.789187	0.000330704	0.00372204
Sobic.010G087800.1	4.18202	2.1456	3.59291e-07	1.41443e-05
Sobic.010G089400.1	1.0691	6.14461	0.00126024	0.0107296
Sobic.010G089500.1	1.15919	1.55588	0.00357788	0.0235273
Sobic.010G090500.1	1.35521	4.71605	2.00206e-06	5.8497e-05
Sobic.010G092300.1	0.649943	5.65304	0.00235517	0.0171933
Sobic.010G092900.1	3.84698	5.45095	1.36882e-05	0.000292398
Sobic.010G093500.2	2.60365	2.86331	4.52374e-07	1.72367e-05
Sobic.010G094100.1	1.08315	4.44075	0.0062774	0.0360555
Sobic.010G094500.1	1.21335	3.83956	0.000124935	0.00174933
Sobic.010G094900.1	0.8662	6.89416	3.39392e-05	0.000621952
Sobic.010G095700.1	0.622174	7.20785	0.00597099	0.0346875
Sobic.010G097700.1	1.93096	1.296	0.000129561	0.00179689
Sobic.010G100600.1	2.41419	1.07834	0.0053565	0.0319095
Sobic.010G103200.1	1.34623	1.02327	0.00662034	0.0375282
Sobic.010G103300.2	2.03959	3.07899	2.52309e-05	0.000484837
Sobic.010G104100.1	1.33376	4.52848	0.000916867	0.0082858
Sobic.010G104300.1	4.23358	4.52658	8.42033e-05	0.00129388
Sobic.010G104600.1	6.26809	4.02003	8.29308e-06	0.000193912
Sobic.010G105701.1	1.54442	0.590265	0.00432046	0.0270889
Sobic.010G105800.1	1.50356	2.5225	0.000224138	0.00275056
Sobic.010G112600.1	1.67034	2.98757	2.93127e-06	8.11184e-05
Sobic.010G115500.1	1.1753	4.0222	1.62174e-06	4.88277e-05
Sobic.010G118300.1	2.62761	0.664461	0.000118885	0.00168293
Sobic.010G120300.1	1.81312	5.60098	7.05031e-10	7.42327e-08
Sobic.010G125200.1	0.907669	4.06318	0.00498828	0.0302424
Sobic.010G125500.1	0.61131	4.41375	0.00838817	0.0445816
Sobic.010G129700.1	1.51173	2.76392	0.000140879	0.00192239
Sobic.010G131300.3	0.861185	5.42532	0.00141021	0.011752
Sobic.010G134500.1	1.31438	2.56216	2.31751e-05	0.000450686
Sobic.010G134700.1	6.52124	9.22684	5.29624e-08	2.882e-06
Sobic.010G139000.2	0.832956	6.47274	0.00014513	0.00196833
Sobic.010G140600.1	1.00397	5.91493	4.29663e-05	0.000750287
Sobic.010G143300.1	3.56954	-0.358897	0.00408265	0.0258988
Sobic.010G149300.1	1.31905	8.50719	0.00491886	0.0298928
Sobic.010G150800.1	0.724928	4.44698	0.00795767	0.0430787
Sobic.010G150900.1	1.86116	2.75447	4.42191e-06	0.000114699
Sobic.010G151801.1	4.54554	0.569004	0.00334862	0.0223585
Sobic.010G152100.3	1.17627	2.96688	0.000189451	0.00241137
Sobic.010G153000.1	1.38741	1.92508	0.00186246	0.014529
Sobic.010G153100.1	1.05302	4.02572	0.000129147	0.00179255
Sobic.010G153400.1	1.41495	2.16164	0.000105617	0.00152917
Sobic.010G155600.1	0.823911	5.87246	0.000612769	0.0059877
Sobic.010G157300.1	1.69792	2.19412	0.00691302	0.0388413
Sobic.010G161525.1	1.32702	2.73478	0.000252182	0.00302177
Sobic.010G165000.1	2.68452	2.95227	3.34131e-07	1.32713e-05
Sobic.010G165100.1	1.96544	3.39041	1.942e-08	1.24751e-06
Sobic.010G166500.1	1.20161	3.73495	0.00100917	0.00891613
Sobic.010G166700.1	3.1097	1.48995	0.0046585	0.0287027
Sobic.010G168900.1	0.771801	2.81383	0.0061364	0.0354747
Sobic.010G169000.1	3.54037	5.47555	0.000128968	0.00179145
Sobic.010G169300.1	1.6716	5.30536	2.58419e-05	0.000494974
Sobic.010G171100.1	0.790093	3.63308	0.0011515	0.00998039
Sobic.010G171300.1	1.63672	3.66328	0.00381553	0.0246616
Sobic.010G171900.1	5.17218	1.02663	5.99418e-05	0.00098214
Sobic.010G173100.1	1.22376	7.74855	2.47794e-06	6.95463e-05
Sobic.010G173900.2	4.73916	1.816	7.31668e-17	4.82196e-14
Sobic.010G174000.2	4.46562	1.42147	2.47827e-09	2.08997e-07
Sobic.010G175900.2	0.899459	2.8431	0.00490588	0.0298445
Sobic.010G176101.1	1.89716	0.832707	5.74365e-05	0.00095072
Sobic.010G176200.1	0.811828	7.66733	0.000954643	0.00854473
Sobic.010G177100.1	2.54285	1.44293	2.66694e-08	1.59783e-06
Sobic.010G178500.1	3.60068	4.94663	0.000407388	0.00436953
Sobic.010G183500.1	0.658387	3.07802	0.00656108	0.0373475
Sobic.010G184100.1	0.827965	5.81524	0.00366309	0.0239197
Sobic.010G185600.1	1.2746	4.86848	0.000168431	0.00221185
Sobic.010G185800.1	1.97618	3.43407	1.67598e-09	1.4837e-07
Sobic.010G186900.2	1.98102	0.31234	0.000660255	0.00636434
Sobic.010G190600.3	1.51218	7.83956	1.08217e-08	7.67179e-07
Sobic.010G193300.1	1.88136	2.18868	1.18644e-07	5.72128e-06
Sobic.010G199200.1	1.70462	5.03264	8.0921e-06	0.000189961
Sobic.010G199800.1	0.878687	3.93315	0.0016554	0.0133286
Sobic.010G201600.1	1.02747	5.27122	0.000213701	0.00264436
Sobic.010G201700.2	1.04847	7.34473	0.000354412	0.00392433
Sobic.010G202600.1	0.883123	7.81796	0.000405499	0.00435452
Sobic.010G203000.1	5.02295	-0.680273	9.03165e-09	6.53289e-07
Sobic.010G204500.1	0.70062	4.33694	0.00295586	0.0203547
Sobic.010G205200.1	0.668951	7.04577	0.00423405	0.0267071
Sobic.010G206200.1	0.962722	3.73224	0.00389921	0.0250388
Sobic.010G206300.1	0.755458	6.27619	0.000712511	0.0067583
Sobic.010G208500.1	2.59302	-0.435169	0.00508213	0.0306918
Sobic.010G213500.1	0.659743	5.44208	0.00136011	0.0114159
Sobic.010G217100.1	0.788728	3.32076	0.00602867	0.0349313
Sobic.010G217900.1	1.11474	2.52017	0.000609032	0.00596101
Sobic.010G220500.1	1.5738	5.31985	1.37735e-06	4.26978e-05
Sobic.010G221800.1	2.47283	3.40277	1.75072e-13	5.33202e-11
Sobic.010G223500.1	2.69569	2.57158	1.20024e-05	0.00026432
Sobic.010G223600.1	2.07364	7.48271	7.68769e-05	0.00119785
Sobic.010G224900.1	0.610032	6.34284	0.00860641	0.0453352
Sobic.010G225600.1	1.25619	2.2012	0.000165865	0.00218655
Sobic.010G233200.1	2.21481	6.79947	4.17674e-06	0.000109942
Sobic.010G239600.1	0.963994	9.51912	0.00133308	0.0112315
Sobic.010G240500.2	1.20546	6.86581	0.00426178	0.0268249
Sobic.010G240600.1	3.80347	-0.25377	0.000329447	0.00371026
Sobic.010G244200.1	2.19851	1.53594	1.68528e-05	0.00034628
Sobic.010G246200.1	1.19972	3.36632	1.19202e-05	0.000262836
Sobic.010G248301.1	2.09726	5.05932	0.00520083	0.031149
Sobic.010G248800.1	1.71717	2.49316	0.000292242	0.00338331
Sobic.010G249100.1	1.24673	6.5132	0.000909187	0.0082373
Sobic.010G249300.1	0.829658	3.5611	0.00144558	0.011964
Sobic.010G251100.1	0.724049	7.77512	0.00390315	0.025046
Sobic.010G255100.1	0.723954	6.34209	0.00080801	0.0074923
Sobic.010G255900.1	1.51829	1.86692	0.000317103	0.00360545
Sobic.010G262900.1	1.33572	3.62638	3.5789e-07	1.41204e-05
Sobic.010G265500.1	1.25846	2.84683	0.00365208	0.023874
Sobic.010G265600.1	1.28082	2.27989	0.00929153	0.0477705
Sobic.010G266200.1	0.689212	3.75545	0.00343091	0.0227712
Sobic.010G266500.4	0.888499	4.12792	0.000261992	0.00311415
Sobic.010G269200.1	1.80399	3.34054	7.29679e-07	2.50172e-05
Sobic.010G269800.1	2.37933	3.50408	2.46043e-16	1.32669e-13
Sobic.010G273900.1	1.4145	4.42654	4.74196e-07	1.77639e-05
Sobic.010G277300.1	1.62656	4.0442	0.000158644	0.00210849
Sobic.010G278500.1	1.26222	5.76863	9.48141e-07	3.11277e-05
Sobic.010G278600.1	0.765691	5.46715	0.000765334	0.00715058
Sobic.003G004300.1	0.774026	4.95893	0.000261943	0.00311415
Sobic.003G007300.3	1.02741	4.42338	1.38916e-05	0.000294972
Sobic.003G008500.1	1.18893	6.98118	1.79963e-06	5.34601e-05
Sobic.003G008700.2	2.29102	0.824212	2.95181e-06	8.13074e-05
Sobic.003G009700.1	1.78925	2.74614	4.12628e-07	1.60335e-05
Sobic.003G010200.1	0.979368	2.56936	0.0017217	0.0137258
Sobic.003G010500.1	1.36914	2.37697	0.0012817	0.0108603
Sobic.003G012600.2	1.18701	3.43467	0.00414505	0.0262294
Sobic.003G015400.1	1.18264	2.29053	0.000350725	0.00389563
Sobic.003G015900.1	0.605819	6.22304	0.00306246	0.0209268
Sobic.003G016900.4	1.12592	4.89138	1.33142e-06	4.15637e-05
Sobic.003G017700.2	0.968968	4.48843	0.000506279	0.00519834
Sobic.003G017800.2	1.36608	2.10505	0.000961544	0.00859353
Sobic.003G024400.1	2.25192	6.73374	0.0079791	0.0431026
Sobic.003G024500.1	1.50541	0.565747	0.00389004	0.025007
Sobic.003G025200.2	0.732179	5.17362	0.000552864	0.00554235
Sobic.003G025600.1	0.643925	4.04657	0.00195761	0.0150953
Sobic.003G025700.1	1.6893	1.95515	0.000155583	0.00208468
Sobic.003G025800.1	6.2459	1.58975	1.52791e-18	1.59927e-15
Sobic.003G026200.1	1.54427	1.15437	0.000517251	0.0052775
Sobic.003G030700.1	1.10063	1.96281	0.00132306	0.0111523
Sobic.003G034900.2	0.616028	6.24146	0.00613428	0.035474
Sobic.003G035700.2	3.16988	1.46069	2.74916e-08	1.63607e-06
Sobic.003G038500.1	0.693274	7.31399	0.00562515	0.0331731
Sobic.003G039400.1	4.96275	7.10308	0.000271777	0.00318998
Sobic.003G041100.1	1.50903	4.32963	8.18171e-08	4.15958e-06
Sobic.003G041300.1	1.02353	1.77578	0.00142652	0.0118393
Sobic.003G042400.1	0.967921	4.95539	0.000321386	0.00364019
Sobic.003G045700.1	2.66476	2.66249	6.0699e-12	1.16191e-09
Sobic.003G049300.1	2.433	3.21296	5.9081e-05	0.000970717
Sobic.003G051800.1	0.924338	2.4369	0.00581738	0.0339614
Sobic.003G052300.1	2.52184	4.62652	5.15689e-09	4.02464e-07
Sobic.003G052800.1	0.889306	5.84297	2.2961e-05	0.000447991
Sobic.003G055450.1	1.17693	1.82728	0.000778938	0.00725677
Sobic.003G056500.1	1.57442	1.41197	0.0081762	0.0438083
Sobic.003G060300.1	1.33357	3.4727	0.00623022	0.0358308
Sobic.003G061000.1	0.890388	2.15662	0.00755911	0.041397
Sobic.003G063300.1	1.30494	1.74604	0.000530793	0.00537773
Sobic.003G065100.1	2.86469	1.36574	4.60997e-06	0.000118712
Sobic.003G074200.1	0.889959	4.05196	5.49155e-05	0.000917527
Sobic.003G077200.1	2.71474	-0.285271	0.00558269	0.0329918
Sobic.003G077600.1	0.898171	3.94585	0.000305459	0.00350215
Sobic.003G078300.1	1.87123	2.23142	1.87984e-08	1.2208e-06
Sobic.003G081900.1	5.87121	6.94762	7.11839e-06	0.000171632
Sobic.003G082000.1	5.26635	5.54454	7.82892e-06	0.000184514
Sobic.003G082100.1	6.92712	2.72854	7.32019e-09	5.54278e-07
Sobic.003G082200.1	5.92474	1.19682	0.00225033	0.016717
Sobic.003G082500.1	7.97001	3.15328	2.53738e-08	1.53549e-06
Sobic.003G083400.1	1.34361	6.15305	6.23567e-06	0.000153045
Sobic.003G083900.1	0.65814	4.18215	0.00469194	0.0288139
Sobic.003G085000.1	1.20171	5.23582	7.27893e-07	2.50117e-05
Sobic.003G085900.1	2.10706	0.618472	2.89629e-05	0.000543062
Sobic.003G088700.1	1.31152	4.35265	0.000515746	0.00526705
Sobic.003G091850.1	6.58824	0.572051	0.000151462	0.00204021
Sobic.003G092066.1	2.14719	-0.0047193	0.0043004	0.0269821
Sobic.003G092800.1	3.55214	7.01363	9.4355e-12	1.66233e-09
Sobic.003G092900.1	3.54442	3.63228	2.44216e-16	1.32669e-13
Sobic.003G094200.1	1.97545	3.63705	0.00295719	0.020356
Sobic.003G097200.2	2.47697	1.19822	0.009253	0.0476549
Sobic.003G104100.1	0.875276	3.40276	0.00543564	0.0322944
Sobic.003G105700.1	1.02574	4.90072	0.0035294	0.0232859
Sobic.003G107100.1	1.38716	3.48882	0.000134356	0.00185184
Sobic.003G107700.1	1.36822	4.76708	0.00278966	0.0195199
Sobic.003G107800.1	1.82996	4.31371	2.69676e-07	1.10567e-05
Sobic.003G109600.2	0.829587	5.13268	0.00294072	0.0202924
Sobic.003G110400.1	1.3054	3.7444	9.63746e-05	0.00143746
Sobic.003G111000.1	2.80601	2.80828	0.000329449	0.00371026
Sobic.003G112600.1	2.03872	2.68893	0.000108679	0.00156713
Sobic.003G115100.1	0.590906	6.17497	0.00760248	0.0415105
Sobic.003G115400.1	2.27049	3.88573	1.4601e-14	5.90479e-12
Sobic.003G115900.1	1.05496	8.78433	0.00186191	0.014529
Sobic.003G116700.1	0.746091	4.25522	0.000919038	0.00829698
Sobic.003G117000.1	1.52628	4.50387	0.00622429	0.0358199
Sobic.003G118100.1	2.82088	1.25125	4.58996e-08	2.55231e-06
Sobic.003G120300.1	0.84546	4.0885	0.000179878	0.0023185
Sobic.003G121200.1	1.06121	3.12121	0.000129671	0.00179701
Sobic.003G123200.1	1.21191	4.78555	0.000763464	0.00713877
Sobic.003G126500.1	1.6172	4.48455	8.02129e-07	2.71351e-05
Sobic.003G130800.1	0.629248	6.96935	0.00960358	0.0490629
Sobic.003G130900.1	0.741451	4.24637	0.00334489	0.0223419
Sobic.003G131400.1	0.885664	3.14076	0.00218364	0.0163139
Sobic.003G134300.1	1.05225	6.41371	0.000126808	0.00176835
Sobic.003G136000.1	2.12987	5.55559	0.000482519	0.00498893
Sobic.003G141800.1	4.02763	2.03256	1.10416e-06	3.51473e-05
Sobic.003G145900.1	1.153	4.03792	4.35058e-07	1.66125e-05
Sobic.003G149500.1	0.72047	5.09201	0.00509276	0.0307189
Sobic.003G149800.1	1.85878	6.19978	1.15417e-05	0.000256715
Sobic.003G152800.1	0.816254	5.05782	0.000875486	0.00799713
Sobic.003G153100.1	1.20155	1.48953	0.00844798	0.0447225
Sobic.003G153200.1	1.33076	0.260705	0.00243523	0.0176475
Sobic.003G153300.1	2.06319	3.88758	4.74297e-05	0.000810724
Sobic.003G160200.1	0.720843	8.15949	0.00408408	0.0258988
Sobic.003G162700.2	1.60163	-0.29191	0.00971878	0.0495578
Sobic.003G163500.1	3.49608	1.62642	0.00266935	0.0189225
Sobic.003G166500.1	0.820343	3.04801	0.000458809	0.00478829
Sobic.003G169500.1	0.79329	4.82089	0.0070645	0.0394974
Sobic.003G170100.1	0.630682	4.80777	0.00384231	0.0247898
Sobic.003G171500.1	0.965144	5.34656	0.000357347	0.00393967
Sobic.003G173700.2	2.57464	2.57808	0.00547372	0.03248
Sobic.003G174450.1	2.89608	1.9568	1.30897e-07	6.17819e-06
Sobic.003G174475.1	2.18252	5.18632	8.243e-05	0.00126992
Sobic.003G174500.1	2.59649	6.89511	0.000190969	0.00242548
Sobic.003G176000.1	1.01882	5.78223	1.93574e-06	5.68392e-05
Sobic.003G177000.1	1.18051	4.56673	2.75722e-06	7.67794e-05
Sobic.003G179000.1	0.835125	4.95741	0.00134385	0.0112954
Sobic.003G182400.1	1.3329	2.01555	0.00146826	0.0121348
Sobic.003G183000.1	1.1432	4.60379	0.00378025	0.0244692
Sobic.003G186700.1	0.63057	6.29913	0.00266295	0.0188912
Sobic.003G188000.1	3.63802	2.36765	4.87586e-15	2.22464e-12
Sobic.003G188300.1	0.672974	4.32574	0.00243696	0.0176488
Sobic.003G188500.1	1.2411	5.59547	2.86688e-07	1.16735e-05
Sobic.003G189700.2	1.7831	3.95024	5.09912e-11	7.31724e-09
Sobic.003G189800.1	1.20673	2.59297	0.000476303	0.00493039
Sobic.003G193700.1	0.792404	6.83635	0.00517362	0.0309996
Sobic.003G194300.1	0.918422	2.02257	0.00867928	0.0456111
Sobic.003G194800.1	0.746131	3.22628	0.00221682	0.0165198
Sobic.003G198300.1	1.47169	3.1671	0.000109336	0.00157277
Sobic.003G198900.1	1.19311	5.36334	1.01227e-05	0.000229749
Sobic.003G201100.1	2.57214	-0.128562	0.0021597	0.0162083
Sobic.003G202100.1	1.23214	3.64876	5.73492e-08	3.05146e-06
Sobic.003G202800.1	0.913603	6.06793	0.000581319	0.00576534
Sobic.003G203500.1	1.30382	3.02343	0.0043856	0.0274008
Sobic.003G204100.1	3.13824	1.11392	0.000143699	0.00195472
Sobic.003G205300.1	1.43533	4.01807	0.00209706	0.0158484
Sobic.003G207000.1	0.855697	3.53521	0.00200822	0.015372
Sobic.003G212400.1	0.932644	2.31119	0.00213788	0.0160783
Sobic.003G217500.1	1.21522	0.965628	0.00925119	0.0476549
Sobic.003G217900.2	1.63206	4.97878	1.43195e-06	4.39109e-05
Sobic.003G218200.1	1.26144	2.4889	0.00053559	0.00541186
Sobic.003G218700.1	0.6711	2.86284	0.0091637	0.0473644
Sobic.003G220100.2	1.16107	6.85815	5.18901e-05	0.000872714
Sobic.003G220700.1	1.60528	5.03865	1.82819e-10	2.2909e-08
Sobic.003G220900.1	1.93156	2.94401	9.69368e-05	0.00144112
Sobic.003G221600.1	0.744923	4.13371	0.00121865	0.0104567
Sobic.003G223300.1	1.95356	3.07127	2.14801e-08	1.3602e-06
Sobic.003G223900.1	0.878812	3.73376	0.00712364	0.0397735
Sobic.003G226500.1	0.92602	7.17503	0.00199464	0.0152919
Sobic.003G229600.1	2.00714	3.09009	0.00013198	0.00182476
Sobic.003G234101.1	3.51878	3.17674	1.02293e-05	0.000231579
Sobic.003G235300.1	2.8856	-0.367655	4.86148e-05	0.000824644
Sobic.003G235400.1	1.63393	4.86015	4.57792e-06	0.000118311
Sobic.003G239900.1	0.931168	6.36817	1.27697e-05	0.000276093
Sobic.003G241100.1	1.4954	4.70703	0.000158664	0.00210849
Sobic.003G242700.1	1.34341	1.18659	0.00168651	0.0135118
Sobic.003G242900.1	0.977602	7.00176	0.000827898	0.00763691
Sobic.003G244100.1	2.74531	0.825345	0.00103858	0.00913975
Sobic.003G246000.1	1.17698	2.99775	0.00264493	0.018818
Sobic.003G246200.1	0.655167	4.61928	0.00910361	0.0471998
Sobic.003G246300.1	2.15955	-0.406018	0.00328494	0.0220574
Sobic.003G246700.1	0.609372	7.44982	0.00657634	0.0373673
Sobic.003G247900.1	1.21609	5.0646	1.77295e-05	0.000360215
Sobic.003G249300.1	1.59939	4.59871	9.42293e-05	0.00141376
Sobic.003G249400.1	1.56798	7.31258	1.28742e-06	4.02607e-05
Sobic.003G249900.1	2.2664	0.05985	0.000161671	0.00214206
Sobic.003G252300.1	4.195	4.62363	1.51189e-06	4.60662e-05
Sobic.003G253900.1	2.20191	-0.212741	0.00256471	0.0183574
Sobic.003G258400.1	1.93361	7.78743	1.4776e-08	9.92168e-07
Sobic.003G258900.1	0.990474	4.76425	0.000184287	0.00235575
Sobic.003G259400.1	0.690795	4.79585	0.00438445	0.0274008
Sobic.003G259700.1	0.890922	3.18651	0.000561987	0.00561167
Sobic.003G260000.1	1.30822	1.3448	0.00857482	0.0452007
Sobic.003G262400.1	1.22576	3.23145	0.00052038	0.00529425
Sobic.003G264800.1	0.846052	5.90238	0.000304155	0.0034917
Sobic.003G266500.1	2.02083	6.68365	1.29308e-07	6.13574e-06
Sobic.003G267000.1	1.14171	2.13169	0.000126946	0.00176889
Sobic.003G273300.1	0.800405	4.27464	0.000730279	0.00687683
Sobic.003G273400.1	0.639514	3.98181	0.00716921	0.0399777
Sobic.003G274300.1	1.47448	4.81182	1.17572e-10	1.52707e-08
Sobic.003G274400.1	0.835451	5.37357	0.00191368	0.0148116
Sobic.003G278500.1	1.95937	10.133	1.14424e-07	5.56299e-06
Sobic.003G279200.1	0.672143	6.5825	0.00833929	0.0444014
Sobic.003G286100.1	0.91095	2.03091	0.00379318	0.024535
Sobic.003G288200.1	1.69116	2.15278	0.0091673	0.0473644
Sobic.003G289700.1	0.888495	3.29288	0.0022233	0.0165598
Sobic.003G290000.2	1.45953	4.99631	1.74119e-08	1.14751e-06
Sobic.003G292500.1	1.59074	4.55099	2.67386e-07	1.10136e-05
Sobic.003G297700.3	0.787906	3.3383	0.00248589	0.0179303
Sobic.003G298900.1	0.785004	4.8876	0.000989657	0.00877427
Sobic.003G300300.1	1.27349	5.33416	5.54954e-07	2.01117e-05
Sobic.003G301000.1	2.65041	6.3276	6.96528e-05	0.00110958
Sobic.003G302100.1	0.941625	2.68446	0.00405159	0.0257755
Sobic.003G302300.2	1.4675	0.489104	0.0053088	0.031689
Sobic.003G303100.1	2.07205	0.0946693	7.65766e-05	0.00119527
Sobic.003G305700.1	1.63344	9.18752	4.91582e-05	0.000833068
Sobic.003G307000.2	0.661301	5.66223	0.00159311	0.0128678
Sobic.003G308400.1	1.07618	5.34425	0.00427183	0.0268502
Sobic.003G308500.1	0.630439	5.23685	0.00302358	0.0207248
Sobic.003G310700.1	1.69246	5.25564	0.00537248	0.0319832
Sobic.003G311000.1	0.957482	2.21913	0.000964341	0.0086142
Sobic.003G311200.1	1.24645	2.83986	0.00010923	0.00157252
Sobic.003G320300.1	2.86528	-0.150902	2.5036e-05	0.000482132
Sobic.003G322200.1	0.904605	3.33183	0.00353515	0.0233152
Sobic.003G324000.1	1.29681	7.29198	9.48399e-05	0.00142107
Sobic.003G328700.1	1.14916	4.6206	2.09253e-06	6.05437e-05
Sobic.003G328800.1	5.80571	1.75854	1.01897e-06	3.31472e-05
Sobic.003G328900.1	1.8829	0.521453	9.04379e-05	0.00137191
Sobic.003G332100.1	0.994664	2.32255	0.00306446	0.0209324
Sobic.003G334700.1	0.778396	7.03979	0.00196485	0.0151288
Sobic.003G334900.1	4.3385	0.447097	0.00868922	0.0456499
Sobic.003G336600.1	0.778903	2.83651	0.00281761	0.019646
Sobic.003G336800.1	1.53521	4.61671	8.99191e-09	6.5307e-07
Sobic.003G342200.1	0.677052	6.50154	0.0032588	0.021915
Sobic.003G345500.1	0.669825	6.2394	0.00510069	0.0307563
Sobic.003G346600.1	0.796016	4.15061	0.00564173	0.0332295
Sobic.003G346700.1	0.866627	5.97979	0.00866651	0.0455574
Sobic.003G350700.1	4.28656	9.00267	6.35442e-07	2.2524e-05
Sobic.003G352300.1	3.20064	2.61981	1.02145e-09	9.98664e-08
Sobic.003G354000.1	1.60638	2.86552	0.00333533	0.0222865
Sobic.003G357800.2	1.77234	2.99784	0.00918003	0.0473851
Sobic.003G358200.1	1.45841	1.42127	0.00113054	0.00983705
Sobic.003G358300.1	0.86429	3.20331	0.000466606	0.00484522
Sobic.003G363100.2	1.92239	2.76195	0.00176045	0.0139534
Sobic.003G367800.1	0.807118	2.34128	0.00253302	0.0181965
Sobic.003G368400.1	0.720191	3.19668	0.00430441	0.0269977
Sobic.003G369400.2	1.48988	6.63282	2.22286e-09	1.90162e-07
Sobic.003G369500.1	0.749947	3.77759	0.00796759	0.0431026
Sobic.003G372400.2	0.923274	4.36033	0.00588087	0.034231
Sobic.003G372700.1	1.15723	6.32391	9.10639e-06	0.000209624
Sobic.003G372900.1	0.844715	6.45495	0.00372466	0.0241709
Sobic.003G375500.1	0.62811	4.8906	0.00332412	0.0222282
Sobic.003G376800.1	1.59753	3.51261	1.75377e-10	2.22904e-08
Sobic.003G381000.1	1.02962	3.65478	0.00229843	0.016963
Sobic.003G382100.1	0.606366	4.39013	0.00517416	0.0309996
Sobic.003G385900.1	2.75802	1.22081	0.00250558	0.0180211
Sobic.003G392900.4	0.972103	5.35936	0.000235942	0.00286772
Sobic.003G393100.1	1.67743	3.39376	1.24389e-09	1.1528e-07
Sobic.003G393200.1	1.23291	3.26943	3.53591e-06	9.4899e-05
Sobic.003G394900.1	1.56245	2.2554	8.41199e-06	0.000196434
Sobic.003G395100.1	1.79795	5.26396	6.03996e-07	2.16248e-05
Sobic.003G395700.1	2.05351	1.08489	0.000895575	0.00814301
Sobic.003G397000.1	1.33694	0.271382	0.00857032	0.0452007
Sobic.003G397700.1	1.3183	2.05447	0.0013421	0.0112861
Sobic.003G399100.1	1.02925	1.32626	0.00397898	0.0254226
Sobic.003G400800.1	1.63969	4.44503	3.92907e-07	1.5332e-05
Sobic.003G403700.1	1.21015	7.14125	0.000290575	0.00337499
Sobic.003G404000.1	1.52101	8.12172	4.77148e-05	0.000812475
Sobic.003G404050.1	1.38049	3.7857	4.99092e-06	0.000126688
Sobic.003G404300.1	0.64315	4.12107	0.0045908	0.0283876
Sobic.003G405600.1	0.859225	2.55563	0.0057394	0.0336387
Sobic.003G409300.1	1.3791	1.75348	0.00222906	0.0165957
Sobic.003G411000.1	1.46606	2.99198	2.47153e-05	0.000477507
Sobic.003G411400.2	2.6703	2.73134	3.7234e-09	2.99792e-07
Sobic.003G411700.1	2.02112	1.61838	1.52477e-06	4.63789e-05
Sobic.003G417500.1	0.804909	4.49728	0.00533796	0.0318097
Sobic.003G420900.1	0.872347	4.77536	0.000750619	0.00704086
Sobic.003G421000.1	2.54228	0.74848	4.75312e-05	0.000810901
Sobic.003G421201.1	0.951594	4.48602	0.00679761	0.0383624
Sobic.003G422000.1	3.54701	2.4553	6.65192e-07	2.32543e-05
Sobic.003G423800.1	1.62449	2.12674	0.00123656	0.0105887
Sobic.003G425100.1	1.53396	2.39821	0.00273378	0.0192196
Sobic.003G426800.1	0.822041	5.40567	0.000648126	0.0062644
Sobic.003G435000.1	1.39586	1.92759	5.85661e-05	0.000964037
Sobic.003G435300.1	3.69591	-0.181418	0.00119829	0.0103107
Sobic.003G436000.1	1.99471	0.0132078	0.00192471	0.0148712
Sobic.003G440800.1	0.862134	4.85737	4.03015e-05	0.000710025
Sobic.003G444600.1	0.841462	3.81613	0.00227635	0.0168351
Sobic.003G445000.1	1.32874	3.01809	2.05395e-05	0.000408357
Sobic.003G445200.1	0.910894	2.50558	0.00205846	0.0156417
Sobic.K010300.1	6.18226	3.73629	1.04511e-05	0.0002357
Sobic.K044418.1	2.4906	5.21371	6.748e-11	9.38077e-09
Sobic.009G002000.1	0.819384	3.789	0.00160864	0.0129815
Sobic.009G006000.2	0.997121	3.27179	8.77448e-05	0.00134135
Sobic.009G009100.1	2.9625	0.758701	3.45578e-06	9.3029e-05
Sobic.009G013700.1	1.37254	0.922138	0.000301648	0.00347188
Sobic.009G014266.1	1.56251	1.66422	1.77536e-05	0.000360215
Sobic.009G017800.2	1.22548	8.32009	3.40501e-05	0.000623342
Sobic.009G022100.1	0.903277	3.84468	0.000400887	0.0043128
Sobic.009G022400.1	0.788169	3.77678	0.0049323	0.0299541
Sobic.009G022500.1	3.88414	-0.543786	1.83495e-05	0.000371036
Sobic.009G026400.2	1.84296	0.887381	0.000560557	0.00560053
Sobic.009G026700.1	1.95425	2.02743	3.3186e-06	8.97435e-05
Sobic.009G027100.2	0.766695	3.2892	0.00725271	0.0402764
Sobic.009G028500.4	1.07953	7.00934	0.000493533	0.00509097
Sobic.009G029500.3	1.01665	4.12658	0.00158337	0.0128182
Sobic.009G029700.1	0.674283	4.07014	0.00695631	0.0390352
Sobic.009G031500.1	0.743185	2.81499	0.00168866	0.013523
Sobic.009G033600.1	1.43576	8.45839	6.22944e-10	6.75895e-08
Sobic.009G038701.1	0.635584	7.76111	0.00617954	0.0356546
Sobic.009G040800.1	0.772607	2.53284	0.00819172	0.0438646
Sobic.009G042000.1	1.76757	2.12695	0.000978949	0.00870101
Sobic.009G042100.1	0.718716	3.66976	0.00290841	0.0201606
Sobic.009G045000.1	0.941731	4.46735	0.000209354	0.00260143
Sobic.009G049300.1	0.993069	5.18395	8.61677e-06	0.000200166
Sobic.009G050100.1	1.32495	4.38074	1.45578e-07	6.79897e-06
Sobic.009G050500.1	0.717884	4.79361	0.00130203	0.0110116
Sobic.009G050700.1	0.617962	6.79836	0.00329069	0.0220847
Sobic.009G051500.1	0.640944	3.65024	0.00241498	0.017548
Sobic.009G052300.3	4.53826	0.801785	6.82824e-08	3.55268e-06
Sobic.009G052500.1	0.998504	2.69081	3.95079e-05	0.000698811
Sobic.009G053201.1	1.58269	0.564924	0.00261352	0.0186452
Sobic.009G055200.2	0.916054	4.3083	0.00877971	0.0459894
Sobic.009G059300.1	0.768934	8.60848	0.00651104	0.0370981
Sobic.009G059600.2	2.11272	1.39962	3.52151e-05	0.000640058
Sobic.009G061200.1	5.73003	-0.588776	3.08543e-05	0.000572495
Sobic.009G065400.1	0.751309	5.00007	0.00180107	0.0141618
Sobic.009G066900.1	2.36635	9.04003	3.18923e-06	8.66399e-05
Sobic.009G069200.1	0.751597	4.49381	0.000696977	0.00663833
Sobic.009G070200.1	0.767229	5.00557	0.00497078	0.0301671
Sobic.009G070600.1	3.88587	1.62773	4.38587e-06	0.00011393
Sobic.009G070700.1	8.82838	0.7147	4.94978e-06	0.000125823
Sobic.009G074400.1	0.824121	6.94059	0.00760252	0.0415105
Sobic.009G074700.1	0.594935	6.07274	0.00504191	0.030533
Sobic.009G083800.1	0.903469	3.71872	0.00754634	0.0413567
Sobic.009G087540.1	1.18091	2.76457	0.000250041	0.00300421
Sobic.009G088600.1	1.19196	1.06707	0.00631861	0.0362542
Sobic.009G093900.1	0.811463	3.66638	0.00113325	0.00984459
Sobic.009G100200.1	2.23579	3.44419	7.46618e-07	2.54021e-05
Sobic.009G109101.1	3.14875	0.839481	1.80979e-06	5.35424e-05
Sobic.009G112300.1	0.697371	3.77036	0.00599975	0.0348091
Sobic.009G114800.1	0.989758	3.50855	0.000155949	0.00208634
Sobic.009G115400.1	5.55217	-0.318806	0.00292916	0.0202489
Sobic.009G117300.1	0.604798	4.88432	0.00245669	0.0177801
Sobic.009G120100.1	0.916926	4.16598	0.000245896	0.00296642
Sobic.009G120900.1	1.2551	3.79965	0.000269919	0.00317445
Sobic.009G122201.1	1.88682	1.04209	4.45775e-05	0.00076841
Sobic.009G122600.1	1.85417	-0.231455	0.00155805	0.0126825
Sobic.009G125000.1	0.913412	3.34979	0.000508424	0.00521134
Sobic.009G131200.1	3.00818	0.264211	2.67068e-07	1.10136e-05
Sobic.009G134300.1	2.32411	2.09215	0.000128901	0.00179145
Sobic.009G134450.1	2.84921	2.042	0.000117751	0.0016722
Sobic.009G136700.1	3.34299	1.86914	3.15039e-07	1.26257e-05
Sobic.009G137100.1	0.953181	5.15716	0.00181975	0.0142835
Sobic.009G137300.1	1.867	1.94299	3.3544e-06	9.05738e-05
Sobic.009G137700.1	1.59002	3.81141	3.88654e-11	5.93161e-09
Sobic.009G140500.1	1.18719	0.717721	0.00914562	0.0472974
Sobic.009G144200.1	2.32438	4.33676	6.41473e-08	3.35717e-06
Sobic.009G148200.1	1.49244	3.9539	0.00126904	0.0107838
Sobic.009G150700.3	1.48067	1.73888	9.14173e-06	0.000210165
Sobic.009G152200.1	0.638943	3.66668	0.00650721	0.0370882
Sobic.009G155250.1	1.01317	2.53568	0.000441679	0.004667
Sobic.009G155600.1	1.08181	7.85306	0.000255085	0.00305039
Sobic.009G157500.1	1.45511	3.12767	0.000860577	0.00789467
Sobic.009G161600.1	1.0129	4.77985	0.00138621	0.0115695
Sobic.009G161700.1	5.99588	2.43408	1.19042e-12	2.78714e-10
Sobic.009G161900.1	1.77212	4.57706	0.000923158	0.00832151
Sobic.009G163900.1	2.9873	5.83326	0.000807232	0.00748975
Sobic.009G163950.1	1.70332	2.88563	7.6773e-09	5.75191e-07
Sobic.009G164100.1	1.3165	7.42595	3.82097e-05	0.000682634
Sobic.009G166650.1	1.5479	-0.0188587	0.00282316	0.0196693
Sobic.009G167800.1	1.89139	4.79777	4.21186e-07	1.6187e-05
Sobic.009G172200.1	2.5824	3.95488	1.13585e-11	1.94339e-09
Sobic.009G174100.1	2.84697	-0.499602	0.000811333	0.0075192
Sobic.009G174900.1	0.665084	6.26227	0.00166694	0.0134033
Sobic.009G176800.1	1.64777	0.970446	0.00829629	0.0442437
Sobic.009G177200.1	1.02348	2.019	0.0059338	0.034494
Sobic.009G177700.1	0.948854	6.18906	0.000306052	0.00350669
Sobic.009G178200.1	1.34442	5.19553	3.75683e-05	0.000675242
Sobic.009G178600.1	1.55276	8.61066	4.23769e-07	1.62512e-05
Sobic.009G181800.1	1.90751	1.82516	0.000896329	0.0081457
Sobic.009G181900.1	0.949888	3.25924	0.00927969	0.0477647
Sobic.009G183000.1	1.40216	11.7545	1.56895e-05	0.000328834
Sobic.009G183101.1	1.49316	9.42942	1.80828e-06	5.35424e-05
Sobic.009G191200.1	0.63764	3.2668	0.0089311	0.0465682
Sobic.009G191500.1	1.2862	2.83261	0.00391601	0.0251195
Sobic.009G195700.1	0.832906	4.15123	0.000207391	0.00258245
Sobic.009G195900.1	1.55833	5.0937	9.68024e-08	4.79806e-06
Sobic.009G196800.1	1.33976	6.38301	0.00702393	0.0393031
Sobic.009G199500.1	1.13244	3.714	1.14078e-05	0.000254056
Sobic.009G200000.1	2.71565	2.12453	9.30458e-12	1.65566e-09
Sobic.009G201500.1	3.27504	7.69863	0.000124147	0.00174355
Sobic.009G204200.1	0.605327	3.94049	0.00345136	0.0228709
Sobic.009G206500.1	1.29363	2.62356	0.00158041	0.0128059
Sobic.009G206900.1	1.41097	4.56231	8.56752e-07	2.85488e-05
Sobic.009G207100.3	0.984229	4.55096	0.000821616	0.00759866
Sobic.009G207200.1	0.931393	3.76571	0.00577903	0.0338375
Sobic.009G209900.1	1.15005	3.47518	9.04141e-07	2.99039e-05
Sobic.009G210100.1	2.03597	5.22949	7.9733e-08	4.07692e-06
Sobic.009G211600.1	1.44137	0.397005	0.00373506	0.0242207
Sobic.009G213900.1	0.651081	6.30973	0.00765957	0.0417185
Sobic.009G214100.1	2.59248	5.05654	7.31776e-06	0.000175488
Sobic.009G215200.2	0.709469	5.17302	0.00241132	0.0175345
Sobic.009G218900.1	5.29828	8.00807	7.05686e-05	0.00112116
Sobic.009G219000.1	0.671931	6.57223	0.00562641	0.0331731
Sobic.009G223300.1	0.719098	4.61423	0.00390277	0.025046
Sobic.009G225600.1	2.05187	6.39399	2.13927e-06	6.1397e-05
Sobic.009G227800.1	0.991956	1.74956	0.00921379	0.0474989
Sobic.009G231100.1	0.760324	3.55509	0.00783703	0.0424916
Sobic.009G231300.1	2.38109	8.55479	5.07472e-15	2.25749e-12
Sobic.009G231700.1	0.711584	5.29013	0.000355996	0.00393362
Sobic.009G232500.1	1.62185	-0.00609286	0.00732081	0.040531
Sobic.009G233400.1	1.12988	4.63826	0.000188358	0.00240261
Sobic.009G236100.1	2.29391	3.4939	1.2285e-05	0.000268853
Sobic.009G246200.1	1.38689	3.11402	0.00201146	0.0153877
Sobic.009G246950.1	0.609845	5.51004	0.00275071	0.0192977
Sobic.009G248200.1	1.58814	4.80676	9.8826e-09	7.06229e-07
Sobic.009G249600.1	1.31336	2.52216	0.00616462	0.03558
Sobic.009G253950.1	3.46071	2.32771	9.30733e-11	1.24522e-08
Sobic.009G256800.1	3.57293	0.852598	2.84353e-07	1.1605e-05
Sobic.005G004400.2	0.650435	6.9523	0.00891078	0.0465266
Sobic.005G013300.1	1.51977	4.2918	5.60122e-07	2.02577e-05
Sobic.005G016100.1	0.718317	2.93509	0.00531779	0.0317213
Sobic.005G019350.1	1.93218	0.512666	0.00233594	0.0171353
Sobic.005G025700.1	1.31384	5.24231	1.35535e-06	4.21626e-05
Sobic.005G025800.1	0.745133	2.88123	0.00310206	0.021084
Sobic.005G029000.2	1.30492	0.621635	0.00261916	0.0186646
Sobic.005G029100.1	0.985054	5.50423	2.46234e-06	6.92178e-05
Sobic.005G029800.1	1.42735	3.96857	0.000155749	0.00208532
Sobic.005G034100.1	3.21253	0.933287	1.33449e-06	4.15866e-05
Sobic.005G034600.2	0.902844	2.849	0.000584625	0.00578899
Sobic.005G036800.1	0.820083	3.80835	0.00186986	0.0145676
Sobic.005G037400.3	1.55526	1.35454	5.69981e-05	0.000945223
Sobic.005G053501.1	2.52268	1.10118	0.000719502	0.00679916
Sobic.005G053900.1	0.68334	3.66649	0.00615715	0.0355636
Sobic.005G061900.1	0.779919	3.9216	0.0076155	0.041525
Sobic.005G063500.2	1.65195	-0.104264	0.00696696	0.0390703
Sobic.005G064700.1	0.680981	4.34061	0.00554384	0.0328058
Sobic.005G072400.1	1.00905	2.37963	0.00332051	0.0222124
Sobic.005G080900.1	2.16286	2.21214	4.31302e-06	0.000112529
Sobic.005G084900.4	2.37722	3.94159	7.25455e-10	7.59338e-08
Sobic.005G088900.4	1.12445	2.53555	0.00134915	0.0113346
Sobic.005G089400.2	1.56874	4.02531	1.14142e-09	1.08034e-07
Sobic.005G094800.3	2.00242	2.4184	0.0082646	0.0441225
Sobic.005G100900.1	1.06255	5.33723	0.000270232	0.00317603
Sobic.005G103200.2	5.39391	2.00154	5.54895e-22	1.09709e-18
Sobic.005G108500.1	0.852314	3.50821	0.00227407	0.0168323
Sobic.005G108600.3	1.19254	1.54355	0.003283	0.0220527
Sobic.005G110200.1	0.71155	5.0238	0.00316388	0.0213899
Sobic.005G110445.1	0.869033	3.68709	0.00141435	0.0117657
Sobic.005G110469.1	1.10181	1.22888	0.00176935	0.0139803
Sobic.005G111000.1	0.640646	3.97185	0.0069714	0.0390708
Sobic.005G111550.1	0.931182	3.72283	0.000659847	0.00636434
Sobic.005G112100.1	1.00681	3.58914	0.00153136	0.0125503
Sobic.005G112800.1	0.954922	5.81212	0.000368326	0.00402332
Sobic.005G114000.2	1.7473	0.991301	0.000360983	0.00396992
Sobic.005G114400.2	0.96019	3.75602	0.0020299	0.0154889
Sobic.005G115600.2	1.04998	5.78233	0.000727777	0.00686278
Sobic.005G121200.1	1.80829	1.49651	1.73569e-05	0.00035459
Sobic.005G123200.3	1.18566	4.92078	0.00231042	0.0170093
Sobic.005G126600.1	0.700426	4.72142	0.00142548	0.0118362
Sobic.005G129000.1	3.68048	1.57705	1.22e-05	0.000267677
Sobic.005G132200.2	1.17965	6.04609	2.97719e-06	8.17532e-05
Sobic.005G133700.1	1.56328	6.84799	0.00180401	0.0141724
Sobic.005G138000.1	1.62959	0.402746	0.00509044	0.0307153
Sobic.005G156400.1	2.06753	1.82177	0.0042717	0.0268502
Sobic.005G159600.1	1.39831	4.41388	2.44221e-07	1.02492e-05
Sobic.005G160300.3	1.34602	0.796678	0.00117285	0.0101211
Sobic.005G162300.2	1.09399	4.37201	0.00914636	0.0472974
Sobic.005G163700.1	0.675932	4.79291	0.00252088	0.0181166
Sobic.005G165800.1	1.42819	2.26934	0.00152267	0.012509
Sobic.005G166900.1	1.77898	4.30267	5.88337e-06	0.000145401
Sobic.005G167700.1	0.593335	5.62982	0.00566082	0.0332987
Sobic.005G169500.2	0.764933	4.67716	0.00621549	0.035804
Sobic.005G172300.1	2.88925	1.59619	3.27667e-09	2.67454e-07
Sobic.005G172900.1	1.85594	2.40908	7.98586e-09	5.94563e-07
Sobic.005G173200.1	2.93148	1.06016	1.98698e-07	8.72996e-06
Sobic.005G178300.1	0.767112	4.13414	0.000465176	0.00483489
Sobic.005G186800.1	1.91766	5.06085	0.00168583	0.0135118
Sobic.005G187200.1	0.875341	5.11097	0.000453283	0.00475395
Sobic.005G187500.1	1.16658	4.43391	5.93222e-07	2.1368e-05
Sobic.005G191700.1	0.587395	7.48292	0.00337136	0.0224471
Sobic.005G194900.1	0.889976	3.12764	0.00320054	0.0215885
Sobic.005G198000.1	0.945874	7.37962	7.1918e-05	0.00113651
Sobic.005G199200.1	0.903727	4.96863	0.000730426	0.00687683
Sobic.005G202000.1	1.19219	4.17299	0.00747669	0.0411125
Sobic.005G206300.2	0.794378	7.7889	0.00683802	0.0385293
Sobic.005G207600.1	0.678609	5.02004	0.00839106	0.0445836
Sobic.005G207700.3	1.44561	0.799671	0.0086296	0.0454036
Sobic.005G216800.1	1.71684	4.3214	8.43577e-09	6.1772e-07
Sobic.005G216900.1	1.9091	3.74304	3.94855e-05	0.000698811
Sobic.005G217000.5	1.17246	7.46588	0.000187389	0.00239196
Sobic.005G223925.1	4.22942	5.02112	0.00835129	0.0444241
Sobic.005G229000.2	0.685453	3.54368	0.00710564	0.0397104
Sobic.005G231600.1	7.60275	5.38896	7.69867e-10	7.96454e-08
Sobic.008G011300.1	0.896834	1.96449	0.00332591	0.0222319
Sobic.008G011600.1	0.993402	5.76771	1.57287e-05	0.000329266
Sobic.008G015200.2	0.627186	6.57801	0.00295273	0.0203411
Sobic.008G018300.2	0.794472	2.77874	0.00250204	0.0180103
Sobic.008G020900.1	1.70267	0.709922	0.00941542	0.0482957
Sobic.008G021300.1	0.933379	7.19654	0.00661325	0.0375123
Sobic.008G021900.1	2.14588	2.1193	0.00013678	0.00188088
Sobic.008G024500.1	2.38284	1.50241	0.000116881	0.00166117
Sobic.008G029300.1	3.22321	5.95496	4.55164e-05	0.000783286
Sobic.008G030200.2	1.24197	3.5162	0.00045863	0.00478829
Sobic.008G033900.2	0.5858	5.34177	0.00378304	0.0244783
Sobic.008G035900.1	3.23128	-0.335523	0.00538037	0.0320195
Sobic.008G040700.1	0.867347	4.40339	0.000984753	0.00874386
Sobic.008G041600.1	1.09584	0.134387	0.00508311	0.0306918
Sobic.008G041700.1	0.981098	5.67657	0.000514948	0.00526306
Sobic.008G044900.1	1.01257	3.82166	9.63102e-05	0.00143746
Sobic.008G047000.1	3.73455	10.1187	1.24441e-16	7.9082e-14
Sobic.008G051200.1	0.820392	5.06102	0.000556462	0.00556275
Sobic.008G052000.1	1.51253	1.40899	0.00760271	0.0415105
Sobic.008G054800.1	0.796153	3.58111	0.00401652	0.0256165
Sobic.008G057000.1	0.602409	4.39547	0.00411237	0.0260411
Sobic.008G058300.1	0.659098	4.42631	0.00464198	0.0286306
Sobic.008G065000.1	1.20638	7.12021	0.00899676	0.0468369
Sobic.008G077800.1	7.99821	0.0314831	1.33457e-08	9.0639e-07
Sobic.008G078300.1	1.28852	7.7286	1.27614e-08	8.76745e-07
Sobic.008G080400.1	6.55476	2.43925	0.00029143	0.00338271
Sobic.008G080600.1	6.85692	-0.404339	0.000376702	0.00409971
Sobic.008G080900.1	3.03492	0.281481	0.00408644	0.0259006
Sobic.008G081200.1	2.21344	0.637107	5.0907e-05	0.000858615
Sobic.008G083600.1	0.931293	6.48437	0.00155351	0.0126569
Sobic.008G084300.1	1.77081	3.70926	0.00124594	0.0106587
Sobic.008G087200.1	1.28988	3.2318	7.48331e-06	0.000178735
Sobic.008G089900.1	0.689997	6.76493	0.00121992	0.0104614
Sobic.008G091300.1	0.778793	5.85379	0.00271777	0.0191525
Sobic.008G091400.1	1.01182	4.54174	0.0039611	0.0253357
Sobic.008G094600.1	1.15065	3.24502	0.000141982	0.00193447
Sobic.008G096150.1	1.69989	0.673262	0.00938943	0.0482041
Sobic.008G098500.1	1.90329	1.02135	0.00877318	0.0459688
Sobic.008G098800.1	0.689589	4.86488	0.00351897	0.0232257
Sobic.008G101600.1	0.775788	5.49063	0.000433684	0.00459617
Sobic.008G103900.1	0.872918	5.41473	0.000107407	0.0015513
Sobic.008G105500.2	4.15082	2.19451	0.000197762	0.00248515
Sobic.008G109100.1	2.55081	4.59247	7.69334e-09	5.75191e-07
Sobic.008G111600.1	2.74559	6.99272	1.78452e-07	8.10044e-06
Sobic.008G111800.1	0.633614	4.90019	0.00685685	0.038611
Sobic.008G113500.1	0.889428	4.21043	0.000464453	0.0048302
Sobic.008G113700.1	2.40338	3.12174	6.07272e-12	1.16191e-09
Sobic.008G116300.1	0.913978	2.60707	0.00428611	0.0269115
Sobic.008G117400.1	1.87855	1.07185	0.000151004	0.00203583
Sobic.008G117800.1	4.4743	1.21482	6.93064e-06	0.00016756
Sobic.008G118000.1	2.6148	4.25232	0.000256102	0.00305864
Sobic.008G120000.1	1.03923	4.24526	0.00974707	0.049625
Sobic.008G124400.1	1.38963	4.72322	1.53005e-08	1.02352e-06
Sobic.008G124766.1	1.38074	3.70394	2.8033e-05	0.000528971
Sobic.008G128600.1	1.54186	5.94713	4.96385e-11	7.18103e-09
Sobic.008G131000.1	0.974835	2.84021	0.000320179	0.00363114
Sobic.008G132700.1	1.11645	7.47535	2.08687e-07	9.07916e-06
Sobic.008G135000.1	0.817545	4.10536	0.00130318	0.0110139
Sobic.008G136000.1	1.2414	9.54204	1.28447e-05	0.00027704
Sobic.008G136200.2	1.29977	7.36945	1.7857e-06	5.3224e-05
Sobic.008G139000.1	1.32489	4.24536	0.000236849	0.00287483
Sobic.008G140400.1	1.00024	4.64372	0.00594609	0.0345541
Sobic.008G145200.1	1.77734	1.8427	0.00773078	0.0420035
Sobic.008G147400.2	1.18758	0.972156	0.00193405	0.0149304
Sobic.008G149100.1	0.926944	5.11542	0.00268873	0.0190231
Sobic.008G150700.1	0.662374	6.93567	0.0084734	0.0448071
Sobic.008G152300.1	1.15656	2.1085	0.000355839	0.00393362
Sobic.008G156200.2	1.36386	2.27505	9.85766e-05	0.00145445
Sobic.008G156900.1	2.27738	2.25625	1.44848e-09	1.32857e-07
Sobic.008G160600.1	3.76699	0.33342	1.49438e-09	1.35984e-07
Sobic.008G165100.1	1.25957	4.19224	1.35131e-08	9.14265e-07
Sobic.008G165200.3	1.78981	-0.02862	0.00724807	0.0402661
Sobic.008G165800.1	1.22498	3.49259	0.00157102	0.0127647
Sobic.008G168300.1	1.12455	5.46495	0.000947846	0.00850109
Sobic.008G170000.1	1.12393	3.95183	0.000252102	0.00302177
Sobic.008G173000.1	0.846003	4.23973	0.00153064	0.0125503
Sobic.008G173900.1	1.04365	6.79118	2.96309e-06	8.14919e-05
Sobic.008G176800.3	1.91753	1.57	0.000124984	0.00174933
Sobic.008G178800.1	1.46337	8.50921	4.44056e-08	2.49127e-06
Sobic.008G180900.1	0.952829	5.1203	0.000430304	0.00456851
Sobic.008G188700.3	0.975793	4.41658	9.89058e-05	0.0014581
Sobic.008G191300.1	2.17274	0.913116	0.000190022	0.00241691
Sobic.004G000400.1	1.02718	3.32211	0.000733908	0.00689866
Sobic.004G001300.1	1.13138	8.90462	3.03297e-06	8.31565e-05
Sobic.004G001900.2	1.0691	4.82089	6.35488e-05	0.0010308
Sobic.004G004100.1	1.28108	2.30803	0.0012471	0.0106635
Sobic.004G004300.1	0.627634	5.99724	0.00266071	0.018885
Sobic.004G004800.1	2.4313	2.21157	0.0053915	0.032075
Sobic.004G005400.1	0.705665	5.9528	0.00165836	0.0133464
Sobic.004G006300.2	1.64801	10.0732	2.19143e-08	1.38278e-06
Sobic.004G007500.1	1.86356	2.82132	0.0082494	0.0440853
Sobic.004G007600.1	2.44129	1.17047	1.8133e-08	1.1824e-06
Sobic.004G007900.1	0.80007	5.03638	0.00511896	0.0308038
Sobic.004G013000.1	2.08114	3.98737	0.000214297	0.0026499
Sobic.004G018300.1	1.05617	4.93528	1.73361e-07	7.8895e-06
Sobic.004G020000.1	1.06508	5.86439	0.00619007	0.0357038
Sobic.004G021100.1	0.681598	5.55058	0.00128118	0.0108603
Sobic.004G024200.1	2.77818	3.96206	0.000463411	0.00482219
Sobic.004G024700.1	0.893936	4.10979	0.000382343	0.0041459
Sobic.004G027500.1	0.649957	4.16846	0.00458207	0.0283876
Sobic.004G027800.2	0.607053	5.41312	0.00547514	0.03248
Sobic.004G030000.1	0.64081	6.93524	0.00197973	0.0152074
Sobic.004G030100.1	0.716769	5.26832	0.000790181	0.00735381
Sobic.004G030400.1	1.26598	2.55981	5.75122e-06	0.000142584
Sobic.004G030700.2	0.869794	4.34952	0.00025285	0.00302774
Sobic.004G030900.1	1.04123	4.0794	0.00235201	0.0171933
Sobic.004G031001.1	4.70834	1.56432	9.96927e-11	1.32383e-08
Sobic.004G032400.1	2.74552	5.58256	2.25639e-07	9.67476e-06
Sobic.004G032500.1	1.86887	3.35153	1.26652e-09	1.16769e-07
Sobic.004G034000.1	1.27729	4.48924	1.49011e-05	0.000314159
Sobic.004G034700.1	0.674427	5.4622	0.00229001	0.0169221
Sobic.004G035000.1	1.36289	4.57475	0.000113706	0.00162513
Sobic.004G037700.1	1.29863	2.41079	3.10167e-05	0.00057431
Sobic.004G038100.1	1.06471	5.34763	0.000183512	0.0023526
Sobic.004G039200.1	0.749057	6.91031	0.000193425	0.00244272
Sobic.004G040350.1	1.86077	6.95493	4.8608e-06	0.000123916
Sobic.004G046001.1	4.54628	-0.0650731	0.00489724	0.0298023
Sobic.004G047700.1	1.23941	4.60424	3.87524e-08	2.20307e-06
Sobic.004G048700.1	2.38033	5.0957	3.777e-06	0.00010031
Sobic.004G049700.1	0.72121	5.23449	0.00231351	0.0170169
Sobic.004G050000.1	0.936932	7.57744	0.00224828	0.016717
Sobic.004G050300.1	1.89958	1.87642	6.07101e-07	2.16488e-05
Sobic.004G051700.1	0.659363	4.20982	0.00772079	0.041962
Sobic.004G051900.1	1.40225	3.22929	0.000345327	0.00385492
Sobic.004G053300.1	2.234	2.77056	7.28686e-05	0.00114847
Sobic.004G053400.1	1.31774	2.07285	0.00657842	0.0373673
Sobic.004G058200.1	0.769152	5.88768	0.00985045	0.049994
Sobic.004G059400.1	0.810245	3.00521	0.00487657	0.029717
Sobic.004G062900.1	1.58955	1.40401	0.000456115	0.00477418
Sobic.004G063300.1	0.755254	3.459	0.00754666	0.0413567
Sobic.004G064600.1	1.02387	2.66466	0.00835864	0.0444379
Sobic.004G066500.1	2.54963	6.33307	7.86114e-06	0.000184976
Sobic.004G073300.1	2.6203	3.08403	2.68161e-07	1.102e-05
Sobic.004G073400.1	1.77991	6.80503	6.89241e-09	5.26367e-07
Sobic.004G074300.1	1.10357	3.38046	3.88374e-06	0.000102838
Sobic.004G075200.1	0.851906	3.45735	0.000207215	0.00258206
Sobic.004G078500.1	1.22048	4.35018	0.000169882	0.00222598
Sobic.004G079900.1	1.42883	3.75474	0.000152751	0.00205331
Sobic.004G082700.1	1.41289	2.44036	0.00216974	0.0162561
Sobic.004G083100.1	2.46648	0.560535	6.03974e-05	0.000987786
Sobic.004G084300.1	0.607181	5.2366	0.00351327	0.0231967
Sobic.004G085300.1	0.771671	3.64941	0.00610328	0.0353062
Sobic.004G089200.1	1.22199	7.99425	0.00147012	0.0121445
Sobic.004G091200.1	0.798255	4.76231	0.00125927	0.0107264
Sobic.004G098000.2	2.29703	3.02565	3.56972e-05	0.000646839
Sobic.004G098100.1	2.84171	1.77371	0.000156818	0.00209348
Sobic.004G099500.1	1.00853	4.18804	1.12128e-05	0.000250339
Sobic.004G099800.1	0.682986	6.17472	0.00665133	0.0376683
Sobic.004G099900.1	1.0923	5.68724	1.06346e-06	3.41066e-05
Sobic.004G102900.2	1.27542	1.19271	0.00313159	0.0212199
Sobic.004G103300.1	0.651066	8.76976	0.00830151	0.0442437
Sobic.004G103800.1	0.843069	2.97431	0.00872021	0.0457721
Sobic.004G111700.2	0.820207	4.53266	0.00294354	0.0202934
Sobic.004G112600.3	1.18712	6.33861	0.000357059	0.00393894
Sobic.004G112800.2	1.59397	2.19126	0.00142081	0.0118085
Sobic.004G116000.3	0.97746	6.94829	0.000139462	0.00190667
Sobic.004G116300.1	4.17534	11.4638	2.43715e-12	5.04263e-10
Sobic.004G122600.1	1.03608	4.94178	0.00082559	0.00762749
Sobic.004G125200.1	1.17821	4.04333	0.0032401	0.0218222
Sobic.004G125700.1	1.2894	4.70182	1.78965e-07	8.10306e-06
Sobic.004G125701.1	0.933975	3.72937	0.000564685	0.00563545
Sobic.004G134700.1	0.749564	4.2777	0.00248931	0.0179404
Sobic.004G136500.1	0.80921	3.18837	0.000721186	0.00680785
Sobic.004G140000.1	3.10061	1.69184	0.00207886	0.0157543
Sobic.004G141000.1	3.10905	7.29313	6.20398e-23	1.57705e-19
Sobic.004G146800.1	1.20509	5.58295	3.58663e-08	2.05812e-06
Sobic.004G147500.1	1.20617	7.60622	0.000238225	0.00288955
Sobic.004G151600.1	1.49664	4.71937	4.70784e-05	0.000805494
Sobic.004G151700.1	1.12551	6.26351	3.06855e-06	8.38738e-05
Sobic.004G163800.1	0.959605	6.91984	0.000194904	0.00245592
Sobic.004G165900.1	0.741895	6.67562	0.0015824	0.0128163
Sobic.004G167100.1	1.04736	4.24338	6.65786e-06	0.000162066
Sobic.004G169900.1	1.73216	2.85638	0.00857579	0.0452007
Sobic.004G170200.1	1.96396	5.41816	2.49168e-07	1.04077e-05
Sobic.004G170600.1	2.59761	2.02575	3.20418e-06	8.67811e-05
Sobic.004G171400.1	3.56718	0.505823	0.00137597	0.0115002
Sobic.004G175500.1	1.58953	7.59294	0.000222162	0.00273007
Sobic.004G176400.1	1.04457	5.2457	7.12721e-05	0.00112872
Sobic.004G178100.1	0.689047	4.39792	0.00964418	0.049242
Sobic.004G178200.1	0.765782	5.25229	0.00344241	0.0228305
Sobic.004G182500.1	0.861212	4.54137	0.000312662	0.00356404
Sobic.004G186100.1	1.0575	1.47819	0.00235501	0.0171933
Sobic.004G186800.2	1.33694	6.43454	0.00312573	0.0211964
Sobic.004G194700.1	2.78228	0.861346	3.14586e-05	0.000581283
Sobic.004G194900.1	0.66782	4.59819	0.00176711	0.0139734
Sobic.004G196400.1	1.02482	4.04541	5.66732e-06	0.000141041
Sobic.004G198701.1	1.11086	9.31627	0.000192366	0.00243628
Sobic.004G199200.3	1.4541	3.37059	7.1298e-05	0.00112872
Sobic.004G199700.1	3.43493	3.20849	6.59121e-15	2.79248e-12
Sobic.004G199900.1	1.51697	4.42097	0.00668003	0.0377827
Sobic.004G205100.1	1.72599	5.73752	4.83566e-06	0.000123452
Sobic.004G207700.1	1.12484	4.0639	0.000309048	0.00353419
Sobic.004G208100.1	3.29793	3.77423	1.05858e-10	1.38503e-08
Sobic.004G210101.1	0.609618	3.64146	0.00527123	0.0315176
Sobic.004G211400.1	1.49429	5.58475	3.24293e-09	2.6592e-07
Sobic.004G212400.2	1.52144	6.20514	3.69833e-05	0.000666749
Sobic.004G212500.1	1.94386	3.36483	2.8572e-10	3.3448e-08
Sobic.004G213300.1	0.778143	4.66406	0.000170262	0.00222835
Sobic.004G219400.1	2.14522	6.74853	7.15264e-07	2.46655e-05
Sobic.004G220000.1	1.23373	5.10779	0.000977897	0.008696
Sobic.004G220200.3	2.20865	0.547261	0.0040408	0.0257344
Sobic.004G220300.1	4.55243	1.16032	5.06655e-05	0.000856166
Sobic.004G221400.1	1.8742	1.5494	0.0079781	0.0431026
Sobic.004G224100.1	1.18052	3.42686	3.80657e-05	0.00068143
Sobic.004G226800.1	0.710045	3.69421	0.00723505	0.0402188
Sobic.004G226900.2	1.63175	1.32582	0.00153518	0.0125595
Sobic.004G228900.2	3.27995	6.75548	0.00273124	0.0192093
Sobic.004G232300.1	1.45372	1.98827	0.000504877	0.00518694
Sobic.004G237200.1	1.28165	5.33055	0.00087184	0.0079761
Sobic.004G241200.1	1.23286	2.02841	0.00136561	0.0114495
Sobic.004G241700.1	1.09873	3.2631	3.75521e-05	0.000675242
Sobic.004G241800.2	1.04301	3.2537	0.000244469	0.00295321
Sobic.004G242100.1	0.858338	3.18282	0.00713006	0.0397843
Sobic.004G243500.1	2.41848	0.659135	0.00721247	0.0401441
Sobic.004G246100.2	0.769341	5.07382	0.00191556	0.0148198
Sobic.004G253100.2	0.708582	5.01588	0.00370268	0.0240785
Sobic.004G256600.1	1.11233	5.89576	2.46775e-05	0.000477295
Sobic.004G259200.1	0.968521	8.41209	0.000281034	0.00328347
Sobic.004G259300.2	0.831304	3.96084	0.00367886	0.0239786
Sobic.004G260800.1	2.26883	8.22663	0.000361328	0.00397126
Sobic.004G262600.1	2.03402	2.35452	1.46984e-07	6.84668e-06
Sobic.004G263100.1	4.31243	1.3447	0.00874302	0.0458648
Sobic.004G268100.1	0.782973	4.81171	0.00309599	0.0210546
Sobic.004G269000.1	0.875623	6.05451	0.000630586	0.00612146
Sobic.004G270500.1	1.07983	3.93837	0.000599301	0.00588518
Sobic.004G271400.1	0.869339	3.05631	0.00150977	0.0124235
Sobic.004G271900.3	0.788781	7.224	0.00424126	0.0267431
Sobic.004G274900.3	2.39826	2.19711	8.12376e-07	2.73777e-05
Sobic.004G279300.1	3.86846	1.80641	2.63633e-05	0.000503335
Sobic.004G279800.1	0.838593	3.77267	0.00189316	0.0147105
Sobic.004G285000.1	0.645376	4.04698	0.00516522	0.030967
Sobic.004G286600.1	2.54996	3.11575	0.000418552	0.00446843
Sobic.004G287400.1	1.24428	3.14747	0.000201641	0.00252854
Sobic.004G288700.1	1.95078	7.3287	1.08341e-05	0.000243411
Sobic.004G289300.1	1.83762	-0.21771	0.00695048	0.0390148
Sobic.004G296500.1	1.1407	6.16478	0.00440918	0.0275191
Sobic.004G296600.1	0.762279	5.05048	0.00225895	0.0167622
Sobic.004G296800.1	0.709808	5.34442	0.00337144	0.0224471
Sobic.004G298500.2	1.04148	2.55135	0.00085489	0.00786145
Sobic.004G298600.1	1.29207	1.15416	0.00190601	0.014778
Sobic.004G300300.1	2.21603	0.634839	0.00798494	0.0431211
Sobic.004G301700.1	1.36322	8.34009	0.000674689	0.00647891
Sobic.004G301900.1	0.660258	4.89352	0.00554642	0.0328102
Sobic.004G305100.1	1.22228	1.32365	0.00853874	0.0451009
Sobic.004G309000.1	6.80062	-0.0888617	1.26089e-07	6.01507e-06
Sobic.004G310900.1	1.06712	3.8961	2.00857e-06	5.85911e-05
Sobic.004G312800.1	2.04693	3.77987	0.000143869	0.00195472
Sobic.004G313400.1	1.40422	0.709051	0.00406391	0.0258041
Sobic.004G316800.1	0.608529	5.16848	0.00285267	0.0198283
Sobic.004G317600.1	1.42639	5.28715	0.00735333	0.0406857
Sobic.004G320900.1	1.41926	4.362	0.00299499	0.0205843
Sobic.004G321000.1	2.65567	5.43317	0.00260166	0.0185919
Sobic.004G322200.1	0.914625	4.52259	0.00208799	0.0158101
Sobic.004G323400.1	1.37475	5.92395	0.00197375	0.0151776
Sobic.004G323600.1	1.20964	1.60423	0.00968221	0.0494079
Sobic.004G325600.1	0.76154	5.04393	8.89111e-05	0.00135337
Sobic.004G327600.1	1.40232	1.79264	0.000281451	0.00328619
Sobic.004G328300.1	1.47466	1.42613	0.00741029	0.0408611
Sobic.004G330600.1	1.44273	2.85842	6.54377e-07	2.30118e-05
Sobic.004G330700.1	0.867524	4.65553	0.00153227	0.0125503
Sobic.004G333500.1	0.709148	3.94871	0.00600842	0.0348481
Sobic.004G335500.1	5.2248	4.84372	4.41448e-05	0.000764116
Sobic.004G336600.1	1.31046	3.28343	0.00018594	0.00237518
Sobic.004G341700.1	0.980429	5.66368	1.65083e-05	0.000342364
Sobic.004G341800.1	1.96651	6.22971	0.00178922	0.0140935
Sobic.004G342200.1	1.11154	2.03966	0.00242216	0.0175847
Sobic.004G342500.1	0.940842	4.31891	0.000110663	0.00158546
Sobic.004G343100.1	0.657067	4.63836	0.00342383	0.0227327
Sobic.004G343300.1	1.50229	6.90753	0.000911691	0.00825579
Sobic.004G343400.1	1.26746	1.9574	0.00453382	0.0281489
Sobic.004G343900.1	0.924128	4.78188	0.000926893	0.00834673
Sobic.004G344200.1	2.93449	1.20789	3.94503e-12	7.88741e-10
Sobic.004G344700.1	1.31433	2.79064	6.81932e-06	0.000165317
Sobic.004G348100.2	1.63455	4.55455	3.80383e-05	0.00068143
Sobic.004G348700.1	4.13654	0.00140439	2.76421e-09	2.28774e-07
Sobic.004G349000.1	0.783009	4.58356	0.00974187	0.0496127
Sobic.004G349100.1	1.32833	6.07306	6.13543e-06	0.000151001
Sobic.004G351400.1	2.28196	3.29897	4.17178e-12	8.24808e-10
Sobic.004G355401.1	2.69474	2.38875	1.11668e-09	1.07406e-07
Sobic.004G355800.1	0.935538	4.33945	0.000180464	0.00232189
Sobic.004G356300.1	1.66189	0.555785	0.00504308	0.030533
Sobic.004G356400.1	0.755801	6.74697	0.000394749	0.00426224
Sobic.004G356500.1	1.17057	3.3962	7.50515e-06	0.000178953
Sobic.004G358500.1	0.895268	3.54594	0.000549464	0.00551759
Sobic.004G359700.1	0.727414	3.36621	0.00812583	0.043604
Sobic.007G005200.1	1.65972	2.68998	0.000151023	0.00203583
Sobic.007G007900.1	1.04659	4.33471	0.000102611	0.00149907
Sobic.007G008800.1	1.22293	4.49439	0.000448062	0.00471206
Sobic.007G011600.1	1.17066	6.26727	9.81142e-07	3.20927e-05
Sobic.007G014700.1	1.3417	2.92521	7.52975e-06	0.000179123
Sobic.007G014800.1	1.35387	6.59863	0.000299047	0.00344863
Sobic.007G018300.1	0.944779	4.6669	0.00170437	0.0136365
Sobic.007G018700.1	0.727106	3.67715	0.00454146	0.0281767
Sobic.007G018900.1	1.56396	3.80068	0.000623812	0.00607227
Sobic.007G019000.1	1.03298	4.62518	1.47219e-05	0.000310749
Sobic.007G019800.1	1.02267	3.13812	0.000361976	0.00397593
Sobic.007G022500.1	1.10112	4.00151	5.84466e-05	0.000962962
Sobic.007G022800.1	1.12272	1.30391	0.00892808	0.0465682
Sobic.007G023200.1	0.770223	6.07562	0.000800318	0.0074326
Sobic.007G023800.2	2.11141	2.64802	5.84432e-08	3.09506e-06
Sobic.007G025400.1	1.23079	9.29791	0.00096597	0.00862011
Sobic.007G029600.1	0.801932	2.73292	0.00102714	0.00904797
Sobic.007G029700.1	0.855775	5.7158	0.000512949	0.00525168
Sobic.007G030600.1	1.34618	2.00484	0.00044652	0.00470141
Sobic.007G034400.1	2.69506	4.88418	1.95114e-12	4.18295e-10
Sobic.007G036100.1	2.16882	0.605062	0.00586908	0.0341848
Sobic.007G037000.1	1.93272	2.46566	1.62203e-05	0.000337177
Sobic.007G037100.1	1.14112	6.27592	0.00282858	0.0196839
Sobic.007G038900.1	1.7662	0.257283	0.00280854	0.0196058
Sobic.007G043600.1	0.954964	3.10182	0.00124897	0.0106744
Sobic.007G044100.1	0.877099	7.33786	0.000356311	0.00393362
Sobic.007G045600.1	0.670041	3.64674	0.00182853	0.0143397
Sobic.007G045800.2	1.10294	2.25079	0.00044681	0.00470168
Sobic.007G046900.1	1.45373	1.99327	0.000594935	0.00585543
Sobic.007G046950.1	0.876738	7.28842	0.00205872	0.0156417
Sobic.007G047300.1	1.27958	2.53535	0.00864412	0.0454666
Sobic.007G047450.1	2.04157	2.15244	9.57752e-05	0.00143092
Sobic.007G048700.1	1.59084	3.69363	3.92305e-09	3.13035e-07
Sobic.007G049900.3	1.49009	0.229246	0.00563191	0.0331945
Sobic.007G050400.1	0.926885	4.0214	0.000398201	0.00429429
Sobic.007G053400.1	1.69632	2.46121	1.77843e-08	1.16772e-06
Sobic.007G055700.1	1.39303	4.77103	2.17238e-06	6.2047e-05
Sobic.007G056600.1	0.721082	3.9292	0.00346377	0.0229294
Sobic.007G060600.1	1.71171	3.21444	0.0003507	0.00389563
Sobic.007G062500.1	0.603099	6.02886	0.00634985	0.036366
Sobic.007G069101.1	2.45521	0.262212	0.00371497	0.0241344
Sobic.007G069200.1	1.12423	7.9478	7.45332e-07	2.54021e-05
Sobic.007G071500.1	1.43215	11.6153	1.09127e-08	7.70557e-07
Sobic.007G077700.1	1.48711	3.72951	2.62311e-07	1.08801e-05
Sobic.007G083700.1	1.79137	1.42412	0.000194833	0.00245592
Sobic.007G085000.2	0.997346	2.80241	0.000390935	0.00422618
Sobic.007G090200.1	1.07585	2.66713	0.00726267	0.0403094
Sobic.007G091600.1	0.746718	6.38047	0.000365953	0.00400725
Sobic.007G095400.1	0.97662	5.09014	6.78977e-05	0.00108844
Sobic.007G096000.1	0.714232	6.07299	0.00157409	0.012778
Sobic.007G097400.4	0.874689	5.34411	0.00260613	0.0186089
Sobic.007G100500.1	1.39043	4.92163	3.24733e-08	1.88218e-06
Sobic.007G101500.1	0.863888	8.56176	0.00569907	0.0334664
Sobic.007G105900.2	0.594369	3.88854	0.00395416	0.0253186
Sobic.007G106050.1	1.73883	5.24558	5.03101e-07	1.85146e-05
Sobic.007G106300.1	1.84745	3.04566	1.75032e-06	5.23039e-05
Sobic.007G106400.1	0.825979	8.27192	0.000268444	0.00316337
Sobic.007G107100.1	0.87782	2.89681	0.000232538	0.00283022
Sobic.007G111400.1	1.19711	4.29061	2.04558e-06	5.95729e-05
Sobic.007G112600.1	0.725228	5.19771	0.00467711	0.0287974
Sobic.007G114600.1	1.01906	2.46462	0.00368355	0.0239916
Sobic.007G116400.1	2.15169	5.23529	4.57949e-14	1.56707e-11
Sobic.007G116700.1	0.958404	4.57826	0.00245794	0.0177801
Sobic.007G117500.1	1.30179	4.57864	0.00674879	0.0381565
Sobic.007G118600.1	1.01056	4.83387	0.000947857	0.00850109
Sobic.007G123600.1	0.727619	3.65344	0.00267131	0.0189225
Sobic.007G126200.1	1.11901	5.92204	5.18358e-06	0.000130647
Sobic.007G128100.2	1.64576	3.00002	1.67158e-07	7.62668e-06
Sobic.007G128300.1	1.4044	1.5355	0.000975091	0.00867538
Sobic.007G128800.1	1.30111	0.0935904	0.00711437	0.0397467
Sobic.007G129100.1	2.59187	1.01315	1.23234e-05	0.000269058
Sobic.007G130800.1	0.900434	6.47201	2.97098e-05	0.000556089
Sobic.007G131700.2	3.10179	-0.0744687	8.83208e-07	2.92659e-05
Sobic.007G134600.1	0.812815	5.34525	0.00367531	0.0239704
Sobic.007G135800.1	1.21834	8.08201	2.4919e-05	0.000480399
Sobic.007G141200.1	2.96637	1.03844	0.00735991	0.0406968
Sobic.007G141600.2	1.99375	-0.103925	0.00118088	0.0101805
Sobic.007G143100.1	8.32954	1.06969	3.09717e-14	1.17257e-11
Sobic.007G143500.2	1.13852	3.6294	2.82343e-05	0.000531641
Sobic.007G143800.1	1.697	2.55308	0.000193376	0.00244272
Sobic.007G145200.1	0.867326	5.66348	0.00696059	0.0390469
Sobic.007G146400.1	0.787911	8.38925	0.00883357	0.0462172
Sobic.007G152000.1	2.71195	6.69126	0.000234795	0.00285573
Sobic.007G152101.1	1.40463	2.4798	2.94593e-06	8.12712e-05
Sobic.007G152600.1	1.25527	3.55751	0.000930457	0.00836612
Sobic.007G156300.1	2.51794	0.63524	3.5096e-05	0.0006392
Sobic.007G157500.1	2.71224	2.97486	1.63498e-10	2.09301e-08
Sobic.007G161300.1	0.882206	5.35796	0.000110535	0.0015849
Sobic.007G161600.1	0.712848	2.96063	0.00551922	0.032671
Sobic.007G162400.1	5.66347	-0.436071	0.00136955	0.0114648
Sobic.007G163600.1	1.50117	3.60161	1.17692e-05	0.000260473
Sobic.007G163901.1	2.72076	2.45293	4.05173e-11	6.10987e-09
Sobic.007G164000.1	0.819315	5.86518	0.0097236	0.0495621
Sobic.007G166600.1	1.69703	3.79609	0.000267956	0.00315971
Sobic.007G168100.1	2.34609	1.47737	6.55912e-07	2.30203e-05
Sobic.007G168200.1	0.67638	4.81041	0.00154853	0.0126223
Sobic.007G168400.1	3.02053	1.8937	1.87992e-09	1.64785e-07
Sobic.007G169100.1	0.757993	6.19442	0.00579251	0.0338941
Sobic.007G169533.1	0.758151	6.08884	0.00728772	0.040398
Sobic.007G169600.1	0.967487	5.35624	0.000586498	0.00579786
Sobic.007G170400.1	4.54194	1.41813	0.000298843	0.00344851
Sobic.007G178600.1	0.94213	4.58985	0.00054349	0.00548235
Sobic.007G179332.1	0.772263	6.34107	0.00022625	0.00276884
Sobic.007G179750.1	1.30042	4.65636	0.00468002	0.0288054
Sobic.007G179900.2	3.09584	2.56137	2.07631e-06	6.01743e-05
Sobic.007G180300.2	1.72507	3.24762	0.00185584	0.01449
Sobic.007G180600.1	0.739191	6.03117	0.00233748	0.0171377
Sobic.007G181500.1	5.00064	-0.37132	1.17058e-09	1.09382e-07
Sobic.007G184200.3	0.753054	3.30952	0.002217	0.0165198
Sobic.007G185200.2	0.934978	2.74824	0.00481696	0.0294344
Sobic.007G188300.1	0.818682	2.64694	0.00237625	0.0173078
Sobic.007G188600.1	0.835837	4.91201	0.00344239	0.0228305
Sobic.007G194300.1	0.941648	6.69857	1.31036e-05	0.000281602
Sobic.007G195400.1	0.696548	3.93007	0.00237539	0.0173078
Sobic.007G197200.1	1.95219	9.14603	0.000395231	0.00426485
Sobic.007G197400.1	1.33162	0.622689	0.00952569	0.0487349
Sobic.007G200300.1	1.18316	2.26715	0.000655349	0.00633077
Sobic.007G201000.3	1.87429	3.2774	4.12686e-07	1.60335e-05
Sobic.007G203700.1	0.952953	3.80206	0.00033277	0.00374056
Sobic.007G204900.2	1.27258	2.34303	0.00045678	0.00477834
Sobic.007G207200.1	0.848593	5.49815	0.000687877	0.00657362
Sobic.007G208300.1	0.96661	6.6934	0.000211769	0.00262411
Sobic.007G209800.1	0.808636	3.07299	0.00501755	0.0303991
Sobic.007G210300.3	1.66687	0.768181	0.000285324	0.00332527
Sobic.007G211300.4	7.95787	3.80601	4.63374e-26	1.59213e-22
Sobic.007G211600.1	1.46016	4.53071	0.00510932	0.0307874
Sobic.007G212800.1	0.989882	2.22993	0.000259235	0.00308964
Sobic.007G216300.1	1.88886	10.9415	0.000892357	0.00812621
Sobic.007G216800.1	1.29226	0.165094	0.00983417	0.0499684
Sobic.007G217300.1	5.03538	6.55101	2.07638e-06	6.01743e-05
Sobic.007G218200.3	1.77762	2.12634	0.000425036	0.00452338
Sobic.007G220700.1	2.56046	0.0634495	0.007473	0.041105
Sobic.007G222600.1	3.13549	0.121375	0.000827323	0.00763691
Sobic.007G225200.2	0.894963	2.23956	0.00229936	0.016963
Sobic.007G225300.1	1.11293	2.28068	0.00184526	0.0144455
Sobic.007G225700.1	1.42164	5.63766	4.69248e-07	1.76529e-05
Sobic.K043700.1	0.884874	7.41621	0.000627335	0.00609989
Sobic.001G003100.1	1.74054	8.01493	4.84316e-05	0.000822904
Sobic.001G010300.1	0.718776	4.195	0.000441076	0.0046634
Sobic.001G010700.1	0.67111	5.38701	0.0011915	0.0102622
Sobic.001G010900.1	0.63682	6.25108	0.00468657	0.0288139
Sobic.001G012000.1	4.89019	2.48883	5.89049e-08	3.11025e-06
Sobic.001G015100.4	1.21139	3.13748	0.000795106	0.00738805
Sobic.001G015300.1	1.33737	1.38231	0.000437269	0.00462866
Sobic.001G018200.1	1.11287	4.2172	0.00453869	0.0281693
Sobic.001G021700.1	1.18044	3.03005	0.00810382	0.0435297
Sobic.001G021800.1	0.8772	3.2165	0.00280394	0.0195891
Sobic.001G029100.2	0.797749	4.18293	0.00321506	0.02167
Sobic.001G032000.1	1.65892	3.49892	0.00279789	0.0195544
Sobic.001G032800.1	2.51698	6.5907	2.57238e-06	7.19701e-05
Sobic.001G032850.1	2.85274	1.66255	0.00577505	0.0338253
Sobic.001G033100.1	1.61107	6.64031	6.71444e-10	7.1543e-08
Sobic.001G034500.1	0.855618	4.86444	0.000460009	0.00479621
Sobic.001G036800.1	1.00916	3.1028	0.000627261	0.00609989
Sobic.001G036900.1	1.26804	4.45343	0.000164419	0.00217199
Sobic.001G039700.1	1.32237	6.87392	5.30994e-05	0.000891369
Sobic.001G041200.1	1.35342	4.618	1.0045e-05	0.000228277
Sobic.001G042800.1	1.96449	4.23481	0.000105458	0.00152917
Sobic.001G043601.1	1.71859	3.32994	2.90666e-07	1.18085e-05
Sobic.001G043700.3	2.31685	4.36559	4.4512e-05	0.000768232
Sobic.001G043800.1	0.897143	6.09335	0.000222008	0.00273007
Sobic.001G046200.2	1.53684	4.54053	2.10231e-05	0.000416147
Sobic.001G047100.1	0.807636	3.16566	0.00184848	0.0144579
Sobic.001G048900.1	3.55516	5.80645	1.1052e-07	5.4176e-06
Sobic.001G049300.1	1.28682	2.44462	0.000104074	0.00151547
Sobic.001G050300.1	2.76165	0.01097	0.00073139	0.00687863
Sobic.001G051800.1	1.58347	3.13792	0.000816785	0.00756579
Sobic.001G052800.1	1.12067	2.95999	0.00515079	0.0309148
Sobic.001G056601.1	0.975731	4.6872	0.00012124	0.00171217
Sobic.001G058900.1	0.869411	4.30986	0.00272359	0.0191707
Sobic.001G061800.1	1.40785	4.17712	1.03152e-06	3.34044e-05
Sobic.001G063800.2	0.880156	3.10893	0.000548091	0.00550751
Sobic.001G064000.1	0.801018	5.67293	0.000134682	0.0018549
Sobic.001G064500.1	1.67659	8.73877	0.00241711	0.0175551
Sobic.001G065800.1	0.996785	6.24372	0.00345235	0.0228709
Sobic.001G066000.1	2.78688	0.27438	0.000115634	0.00164739
Sobic.001G066100.2	1.42327	2.12041	2.78294e-05	0.000525686
Sobic.001G066400.1	1.37888	0.787411	0.00416822	0.0263479
Sobic.001G069000.1	0.962599	5.70935	0.00215322	0.0161732
Sobic.001G069800.1	0.728058	3.99202	0.0036289	0.0237894
Sobic.001G071100.1	2.71879	2.73567	0.000122021	0.00172184
Sobic.001G073150.1	1.00042	4.30925	9.20494e-05	0.00139161
Sobic.001G073700.1	0.987865	2.91499	0.00199071	0.015275
Sobic.001G073800.1	3.09289	0.0268744	0.00208066	0.0157613
Sobic.001G074000.1	1.78232	0.974664	0.000595245	0.00585543
Sobic.001G074100.1	1.66716	0.916621	0.00185325	0.0144826
Sobic.001G074300.1	1.23256	1.90568	0.00443205	0.0276424
Sobic.001G081700.1	1.41885	3.08274	0.000523888	0.00532385
Sobic.001G082000.1	1.68925	5.43576	9.9794e-05	0.00146876
Sobic.001G082400.1	2.5717	0.402758	0.00167808	0.0134746
Sobic.001G083200.1	1.60146	4.99866	5.63565e-05	0.00093808
Sobic.001G084600.1	2.17562	1.99189	0.00733696	0.0406077
Sobic.001G085600.1	0.650255	6.46907	0.00256381	0.0183574
Sobic.001G087700.1	1.33286	3.4405	0.00128351	0.0108652
Sobic.001G088200.1	1.24361	6.28235	4.79962e-05	0.000816486
Sobic.001G088800.1	2.77187	3.32625	1.0966e-12	2.63191e-10
Sobic.001G088900.1	3.11921	5.85456	2.37777e-12	4.97765e-10
Sobic.001G092600.1	2.98336	4.07757	0.00498181	0.0302135
Sobic.001G094500.1	0.702258	7.08364	0.002037	0.0155297
Sobic.001G094550.1	0.873478	3.39768	0.000904064	0.00819506
Sobic.001G098400.1	0.638968	6.03013	0.00429862	0.0269805
Sobic.001G103200.1	0.920463	3.07288	0.00209089	0.0158186
Sobic.001G104900.1	3.62918	6.29799	0.00198019	0.0152074
Sobic.001G105100.1	0.629296	3.69464	0.00947279	0.0485341
Sobic.001G106400.1	1.16776	2.24402	0.00170868	0.0136587
Sobic.001G106800.2	5.10907	1.56851	8.24352e-07	2.76243e-05
Sobic.001G107100.1	5.77535	3.30747	7.99333e-28	4.74111e-24
Sobic.001G107200.1	1.36817	2.57166	0.000238947	0.00289239
Sobic.001G107300.2	1.96939	2.0842	0.000104558	0.00152077
Sobic.001G107500.1	1.08539	7.06856	1.9742e-07	8.70895e-06
Sobic.001G108200.1	1.49351	1.82389	0.000565395	0.00563937
Sobic.001G108600.1	0.647078	3.28059	0.0056406	0.0332295
Sobic.001G110000.1	2.61746	1.81829	2.45754e-05	0.000475837
Sobic.001G110950.1	2.4331	-0.243826	0.00309386	0.0210546
Sobic.001G111366.1	1.73062	6.18926	0.00345107	0.0228709
Sobic.001G111500.1	1.77744	10.2403	0.000878396	0.00801548
Sobic.001G113800.1	2.73855	2.23205	2.88437e-05	0.000541398
Sobic.001G113900.1	1.80497	2.83549	4.65034e-05	0.000798728
Sobic.001G115500.1	0.653155	4.70619	0.00196352	0.015125
Sobic.001G116900.2	4.3808	0.11616	7.19542e-09	5.47159e-07
Sobic.001G118000.1	0.714265	6.5452	0.00173549	0.0138109
Sobic.001G125100.1	2.80918	4.9827	0.0001725	0.00224213
Sobic.001G125700.1	5.77104	3.05327	7.65486e-06	0.000181131
Sobic.001G125900.1	2.65908	2.70725	0.0041304	0.026146
Sobic.001G126200.1	0.910386	4.02755	0.000540867	0.00546208
Sobic.001G126600.1	1.07533	6.73054	0.000604497	0.00592314
Sobic.001G128400.1	0.965471	3.92911	0.000104609	0.00152077
Sobic.001G129000.1	1.90446	9.57772	0.000503314	0.00517387
Sobic.001G130000.1	0.886883	2.40133	0.00528573	0.0315724
Sobic.001G130200.1	1.23799	5.54542	2.51213e-07	1.04686e-05
Sobic.001G136500.1	0.884234	2.26915	0.00204099	0.0155432
Sobic.001G139750.1	2.05062	3.09795	0.00131137	0.0110695
Sobic.001G139800.1	2.26959	3.40373	0.00211652	0.0159624
Sobic.001G141400.2	0.816447	3.75489	0.000152915	0.00205356
Sobic.001G143900.3	0.944316	2.14766	0.00630849	0.0362187
Sobic.001G147300.2	0.75182	3.28279	0.000713748	0.00675914
Sobic.001G149700.1	0.862562	4.68673	0.00153598	0.0125603
Sobic.001G151600.1	1.12515	4.91851	2.44308e-06	6.87852e-05
Sobic.001G154100.1	1.68184	8.578	1.86871e-05	0.000377006
Sobic.001G154200.3	1.19402	2.47901	0.000986496	0.0087506
Sobic.001G154300.4	2.10782	2.16561	8.37953e-09	6.16138e-07
Sobic.001G158300.1	4.31751	0.592085	3.1085e-08	1.8195e-06
Sobic.001G162500.2	1.19859	6.27129	1.24387e-06	3.91743e-05
Sobic.001G162800.1	0.764303	2.44218	0.00787209	0.0426541
Sobic.001G164350.1	0.819205	2.24057	0.00331111	0.0221746
Sobic.001G167500.1	1.24536	3.11252	8.4462e-06	0.000196975
Sobic.001G168500.1	2.79909	0.612483	1.56287e-07	7.20458e-06
Sobic.001G169200.1	2.60925	3.97855	5.44065e-07	1.97573e-05
Sobic.001G170301.1	2.75337	-0.203945	0.000436705	0.00462543
Sobic.001G173400.1	1.31344	4.6862	1.15825e-07	5.61578e-06
Sobic.001G173500.1	2.57386	6.30195	4.76636e-10	5.33413e-08
Sobic.001G178800.1	4.84603	0.375513	0.00111186	0.00968871
Sobic.001G179000.1	1.34447	5.5388	3.95911e-08	2.24358e-06
Sobic.001G180000.2	1.43686	5.1559	8.57316e-06	0.000199413
Sobic.001G181000.1	3.92245	-0.659413	0.00179698	0.0141485
Sobic.001G181100.1	5.31318	4.44006	3.81095e-22	8.47651e-19
Sobic.001G181300.1	1.44691	1.00358	0.00136604	0.0114495
Sobic.001G181700.1	1.71081	5.29006	8.425e-07	2.81265e-05
Sobic.001G185400.1	3.76237	2.68425	2.34283e-07	9.97329e-06
Sobic.001G186200.3	1.06542	5.14991	0.000754615	0.00705974
Sobic.001G189600.1	0.960274	3.04469	0.000301913	0.00347268
Sobic.001G192100.1	1.11613	6.30662	0.00458665	0.0283876
Sobic.001G193500.1	1.7845	7.76753	9.6532e-05	0.0014386
Sobic.001G195932.1	1.55241	6.15746	6.85656e-05	0.00109422
Sobic.001G196000.1	1.28064	1.49198	0.00688674	0.0387425
Sobic.001G197100.1	1.86571	2.60415	2.37747e-08	1.47312e-06
Sobic.001G202266.1	0.805219	3.79474	0.000659948	0.00636434
Sobic.001G202800.1	1.06679	9.06626	0.000193102	0.00244212
Sobic.001G203900.1	1.08858	7.52835	0.000157486	0.00209753
Sobic.001G206300.1	1.82614	1.00741	0.00109534	0.00956823
Sobic.001G209200.1	4.66764	0.0811882	0.0044521	0.027748
Sobic.001G215500.1	1.57639	3.0447	1.60932e-06	4.85441e-05
Sobic.001G217200.3	1.83595	3.42863	1.18684e-08	8.28185e-07
Sobic.001G217600.1	0.859698	4.39709	0.00176768	0.0139734
Sobic.001G220500.1	1.13899	2.24436	0.00459085	0.0283876
Sobic.001G225700.1	1.49837	6.1159	6.21559e-10	6.75895e-08
Sobic.001G226100.2	0.943301	3.91046	3.98128e-05	0.000702806
Sobic.001G228200.1	3.22908	7.72387	5.60318e-08	2.99408e-06
Sobic.001G230500.1	1.20942	3.02811	0.000115552	0.00164739
Sobic.001G237300.1	1.15392	2.42851	0.000821009	0.007597
Sobic.001G239500.2	1.59335	5.34812	0.00862226	0.0453919
Sobic.001G241200.1	0.754886	5.93615	0.00143703	0.0119099
Sobic.001G243200.1	0.87802	7.7777	0.000105026	0.00152433
Sobic.001G249500.1	5.09385	-0.00247926	1.55702e-12	3.55199e-10
Sobic.001G250000.2	2.35722	5.51303	1.79892e-15	8.65133e-13
Sobic.001G250300.1	1.49748	4.85081	1.80217e-07	8.13903e-06
Sobic.001G254600.1	1.0028	4.59901	1.61113e-05	0.000335696
Sobic.001G258600.1	3.26511	0.537745	4.567e-05	0.000785171
Sobic.001G258700.1	4.05699	-0.513742	4.36079e-05	0.000759256
Sobic.001G258801.1	0.84429	2.32317	0.00979756	0.0498108
Sobic.001G261600.1	1.49911	2.31378	0.00207474	0.0157298
Sobic.001G263600.1	0.586449	6.41725	0.00551075	0.0326425
Sobic.001G266400.1	1.10018	2.79895	0.000836211	0.00770961
Sobic.001G267200.1	3.1788	5.10861	3.19428e-08	1.85748e-06
Sobic.001G267233.1	2.36059	7.22652	5.43557e-09	4.2236e-07
Sobic.001G269900.1	3.13781	-0.453248	0.000970975	0.00866041
Sobic.001G271900.1	1.04976	2.61963	0.000527771	0.00536025
Sobic.001G281900.1	0.642133	3.51361	0.00903121	0.0469612
Sobic.001G282100.1	1.37308	3.11859	0.00507053	0.0306367
Sobic.001G286300.1	0.87008	3.53288	0.00138081	0.0115299
Sobic.001G286500.1	1.30411	5.74382	5.01579e-06	0.000127138
Sobic.001G286600.1	0.969249	6.21217	2.6059e-05	0.000498596
Sobic.001G290300.2	1.56909	2.45493	4.79903e-08	2.65198e-06
Sobic.001G290700.1	1.56869	4.25049	6.07807e-08	3.1998e-06
Sobic.001G295200.1	0.834173	3.81432	0.00255958	0.0183354
Sobic.001G296500.1	0.788297	5.05525	0.000220035	0.00271143
Sobic.001G301800.1	0.770311	4.62033	0.00781296	0.0423853
Sobic.001G302800.1	1.59858	3.7273	0.00719108	0.0400495
Sobic.001G305600.1	1.67294	6.94905	6.70514e-07	2.33944e-05
Sobic.001G306800.1	0.958075	2.01758	0.00964816	0.0492482
Sobic.001G308700.1	1.27518	2.98211	0.00282317	0.0196693
Sobic.001G308800.1	1.02081	3.8372	0.000585997	0.00579613
Sobic.001G310100.1	0.713104	6.08417	0.00175662	0.0139293
Sobic.001G314400.1	3.59767	6.67772	1.02403e-06	3.32512e-05
Sobic.001G317000.1	4.07972	-0.154923	7.20635e-08	3.69538e-06
Sobic.001G321200.2	3.48516	2.27188	1.38675e-18	1.54224e-15
Sobic.001G322300.1	1.44443	3.27953	1.39719e-07	6.55978e-06
Sobic.001G322500.2	0.943074	2.0951	0.00463886	0.0286213
Sobic.001G322700.1	0.806659	4.24771	0.00190366	0.0147662
Sobic.001G322900.1	1.54648	2.11045	2.3755e-05	0.000461458
Sobic.001G324400.1	1.38329	3.4525	5.81133e-05	0.000958358
Sobic.001G326900.1	1.32172	3.06991	0.000860721	0.00789467
Sobic.001G328500.1	1.03441	3.39561	0.000938261	0.00842777
Sobic.001G329300.1	1.11547	6.69593	1.60959e-06	4.85441e-05
Sobic.001G333500.1	2.38024	9.57842	1.22079e-08	8.48546e-07
Sobic.001G339700.1	1.43039	2.3342	8.66757e-06	0.000201083
Sobic.001G342800.2	0.911403	3.89196	0.00580497	0.0339447
Sobic.001G345100.1	0.991855	9.33353	6.59508e-05	0.00106532
Sobic.001G346600.1	0.817106	4.77505	0.000716144	0.00677823
Sobic.001G347800.1	1.98938	1.40623	0.00149494	0.012321
Sobic.001G350300.2	3.34295	1.22072	0.000128226	0.00178394
Sobic.001G350400.3	0.698571	4.99395	0.000444975	0.00469347
Sobic.001G352300.1	7.49617	1.01251	6.64242e-08	3.46614e-06
Sobic.001G352600.1	0.711691	4.49411	0.00338387	0.022501
Sobic.001G353400.1	1.42416	2.73843	0.00800387	0.0431709
Sobic.001G353600.1	0.8425	3.28476	0.000859665	0.00789313
Sobic.001G355000.1	1.73167	7.04152	0.00446026	0.0277697
Sobic.001G359900.1	1.72939	4.94891	1.49785e-09	1.35984e-07
Sobic.001G361900.1	1.16593	3.16249	0.00359847	0.023619
Sobic.001G366800.1	0.827279	4.4848	0.00059731	0.00586887
Sobic.001G367500.2	2.65157	4.16159	4.20755e-07	1.6187e-05
Sobic.001G368100.1	1.31944	2.34009	9.91555e-05	0.00146057
Sobic.001G368900.1	2.17079	0.136664	0.00314147	0.0212707
Sobic.001G372800.1	1.07898	4.63391	0.000753449	0.00705381
Sobic.001G377100.2	3.41944	0.666997	5.17949e-07	1.90028e-05
Sobic.001G378300.1	1.27171	5.26751	3.45486e-06	9.3029e-05
Sobic.001G379200.1	1.40605	4.09397	5.60566e-06	0.000140291
Sobic.001G381500.2	2.07273	4.65303	5.7629e-15	2.5011e-12
Sobic.001G382400.1	0.989236	5.20077	0.00179852	0.0141543
Sobic.001G383100.1	0.877759	5.46979	1.28236e-05	0.000276922
Sobic.001G384100.1	1.1086	1.54478	0.00566299	0.0333005
Sobic.001G384600.1	1.81289	0.772708	0.00115691	0.0100127
Sobic.001G385900.1	2.28521	4.00115	0.000100703	0.00147726
Sobic.001G389500.1	1.70819	4.18405	2.98134e-07	1.20022e-05
Sobic.001G390200.1	1.06227	7.40625	0.00408727	0.0259006
Sobic.001G391300.1	2.3387	7.00858	0.00158725	0.012838
Sobic.001G391900.1	0.792089	4.16095	0.00941088	0.0482864
Sobic.001G392800.1	0.786398	5.36788	4.69319e-05	0.000803759
Sobic.001G396300.1	3.90056	-0.256913	3.91259e-05	0.000696206
Sobic.001G397000.1	2.01659	1.91576	5.26707e-07	1.92448e-05
Sobic.001G397400.1	3.53728	1.86737	0.000324862	0.00367255
Sobic.001G397500.1	1.86104	4.89109	5.72452e-07	2.06617e-05
Sobic.001G397800.1	2.34325	5.18903	2.38828e-06	6.73488e-05
Sobic.001G402050.1	0.957572	4.04047	0.000400275	0.00430882
Sobic.001G402300.1	0.610038	4.04446	0.00528402	0.0315724
Sobic.001G402400.1	1.57048	1.23194	9.7025e-05	0.00144112
Sobic.001G402500.1	0.985121	4.94296	0.00017994	0.0023185
Sobic.001G403300.1	1.6586	3.74284	1.3754e-05	0.000293452
Sobic.001G404000.1	1.60649	0.624127	0.000743092	0.00697762
Sobic.001G405500.1	1.31675	3.23551	0.0086203	0.0453919
Sobic.001G407100.3	1.48841	2.9991	2.71093e-05	0.000514816
Sobic.001G408600.1	0.946962	3.51399	0.00045236	0.00474885
Sobic.001G408800.1	1.08839	4.10274	0.00036718	0.00401574
Sobic.001G408900.1	0.904993	4.8185	0.000122181	0.00172273
Sobic.001G412400.1	2.28888	-0.177401	6.59765e-05	0.00106532
Sobic.001G413100.1	0.905567	3.16852	0.00392194	0.0251394
Sobic.001G414000.1	1.70051	4.28321	2.09289e-08	1.33003e-06
Sobic.001G414100.1	2.01282	2.34883	0.000158793	0.00210863
Sobic.001G417800.1	0.624235	4.65714	0.00591917	0.0344202
Sobic.001G418600.1	5.31712	2.52068	1.12289e-06	3.56799e-05
Sobic.001G418900.1	1.97175	3.90608	0.000138718	0.00190165
Sobic.001G420400.1	1.05637	6.41632	1.42106e-06	4.37481e-05
Sobic.001G420500.1	1.13356	5.84333	6.73718e-06	0.000163772
Sobic.001G420700.1	0.720569	5.70099	0.00114461	0.00993038
Sobic.001G422700.1	1.27507	3.24165	0.000306722	0.0035121
Sobic.001G423100.1	2.49887	4.57746	6.68997e-05	0.00107668
Sobic.001G423300.1	1.01679	5.28395	0.00207122	0.0157165
Sobic.001G424000.2	2.60135	-0.162336	0.000595612	0.00585543
Sobic.001G425500.1	3.85682	6.77268	0.00512402	0.0308159
Sobic.001G425600.1	4.93655	7.37354	0.000774723	0.0072287
Sobic.001G426000.1	2.65863	7.44317	0.000208277	0.00258986
Sobic.001G426800.1	2.02935	8.20356	0.00191985	0.0148465
Sobic.001G428200.1	1.43113	4.19897	0.000311489	0.00355753
Sobic.001G431700.1	1.19451	2.1546	0.000299719	0.00345414
Sobic.001G432800.1	1.28431	5.62204	0.000175201	0.0022689
Sobic.001G434500.1	0.962701	3.7917	0.000380979	0.00413379
Sobic.001G436200.1	0.772528	5.0322	0.00302543	0.0207249
Sobic.001G438000.1	7.61679	4.97863	1.83882e-12	3.99024e-10
Sobic.001G441900.2	0.840993	4.54058	0.000171025	0.00223471
Sobic.001G445100.1	1.01591	7.22745	3.8585e-05	0.000687958
Sobic.001G446800.1	2.65882	2.68044	1.44129e-06	4.40657e-05
Sobic.001G450700.1	1.16078	5.53697	0.00255077	0.018287
Sobic.001G452800.1	1.6796	7.49324	1.85949e-05	0.00037557
Sobic.001G453800.1	0.87921	2.99091	0.00389236	0.0250129
Sobic.001G454000.1	4.59602	7.18343	1.10932e-12	2.63191e-10
Sobic.001G457200.1	1.33624	1.6756	0.0054268	0.0322527
Sobic.001G461200.1	1.71163	1.3348	0.00532787	0.0317708
Sobic.001G461800.1	2.56122	2.6759	9.26474e-07	3.05857e-05
Sobic.001G463900.1	1.68096	-0.321291	0.00550671	0.0326295
Sobic.001G464600.1	1.53539	1.58892	0.00545829	0.0324074
Sobic.001G467300.3	1.18324	7.25279	2.54903e-05	0.000489292
Sobic.001G469200.1	0.769725	5.30596	0.00116973	0.010104
Sobic.001G469700.3	1.66395	4.42609	0.000852241	0.00784115
Sobic.001G470300.1	1.48262	1.68607	0.000119313	0.00168765
Sobic.001G472800.1	2.45937	9.38836	1.93294e-05	0.000386457
Sobic.001G477300.1	1.32578	4.66209	1.45209e-08	9.78728e-07
Sobic.001G477700.1	0.639987	5.6046	0.00302741	0.0207271
Sobic.001G478600.1	0.784245	3.43557	0.00641737	0.0366662
Sobic.001G483800.3	3.45282	4.38997	7.37857e-12	1.36765e-09
Sobic.001G484400.1	0.768682	6.86418	0.00111434	0.00970564
Sobic.001G485600.1	1.44942	7.03852	1.0638e-06	3.41066e-05
Sobic.001G487200.1	1.45788	1.58626	0.000807314	0.00748975
Sobic.001G488600.1	1.90995	0.235695	7.85761e-05	0.00121629
Sobic.001G489400.2	0.992201	3.63994	0.000203683	0.00254697
Sobic.001G492200.1	0.793393	2.84255	0.00581087	0.0339525
Sobic.001G494500.2	0.713421	4.23529	0.00318258	0.0215081
Sobic.001G496300.2	1.1138	5.65265	4.02301e-05	0.000709469
Sobic.001G496800.1	2.42705	4.02143	4.35237e-08	2.4586e-06
Sobic.001G496900.1	2.34543	-0.210818	0.000295779	0.00341759
Sobic.001G498200.2	1.02393	9.47488	6.31297e-05	0.00102494
Sobic.001G498800.3	1.44721	1.29956	0.00323999	0.0218222
Sobic.001G505000.3	0.848018	2.36468	0.00977874	0.0497435
Sobic.001G506200.2	0.768425	6.64523	0.00983736	0.0499703
Sobic.001G508700.1	1.60704	0.705329	0.00346258	0.0229294
Sobic.001G510300.1	3.35234	1.291	0.000110278	0.00158249
Sobic.001G511000.2	1.80887	2.42207	0.00279198	0.0195285
Sobic.001G516000.1	2.7878	1.94766	9.05679e-10	9.05373e-08
Sobic.001G517600.1	1.33768	6.49273	2.40067e-08	1.47312e-06
Sobic.001G517700.1	0.9531	9.32505	0.00389833	0.0250388
Sobic.001G518000.1	2.02872	0.0884171	0.00424505	0.026748
Sobic.001G518200.2	0.921896	2.25799	0.00551855	0.032671
Sobic.001G519700.2	4.85606	5.83428	1.12708e-06	3.5749e-05
Sobic.001G520000.2	2.59267	2.6889	3.55373e-11	5.59603e-09
Sobic.001G523300.1	3.27268	3.56451	2.50173e-09	2.0998e-07
Sobic.001G524100.1	1.60157	2.69342	2.06929e-06	6.0165e-05
Sobic.001G524400.1	0.775331	5.10396	0.00743191	0.0409549
Sobic.001G526800.2	1.17642	3.32623	0.00202501	0.0154772
Sobic.001G528900.1	0.971674	5.69318	0.000700463	0.00666526
Sobic.001G531200.1	0.870788	5.47849	0.00676492	0.0382143
Sobic.001G532100.1	0.862417	5.41243	0.000221998	0.00273007
Sobic.001G532800.1	1.98704	1.17311	8.64872e-05	0.00132534
Sobic.001G533100.1	0.93704	4.68541	0.000173156	0.002249
Sobic.001G533500.1	0.984116	2.90064	0.00909816	0.047199
Sobic.001G534532.1	1.64982	0.573108	0.00802345	0.0432169
Sobic.001G537800.1	1.52372	3.828	2.83382e-08	1.67525e-06
Sobic.001G538100.1	2.55663	2.22182	0.00014834	0.00200727
Sobic.001G541000.1	0.958582	2.20421	0.00178685	0.0140811
Sobic.001G543200.2	1.93654	1.95656	2.24786e-08	1.40345e-06
Sobic.001G543400.1	2.65911	1.34076	5.52682e-05	0.000922554
Sobic.K015700.1	0.940985	4.0116	7.0659e-05	0.00112159
Sobic.006G000900.1	1.68649	2.53394	2.25617e-07	9.67476e-06
Sobic.006G001000.1	4.34849	-0.479057	0.00586163	0.0341525
Sobic.006G001100.1	1.33252	3.28757	7.78941e-06	0.000183826
Sobic.006G001900.1	0.913273	3.517	0.00218386	0.0163139
Sobic.006G002000.4	0.727231	5.69994	0.000535538	0.00541186
Sobic.006G002400.1	0.931381	5.42284	0.000986088	0.0087506
Sobic.006G005200.2	1.79074	3.69433	6.65713e-06	0.000162066
Sobic.006G005400.1	5.621	0.938761	0.000333557	0.00374468
Sobic.006G005500.1	7.92083	0.0491091	5.6611e-05	0.000940556
Sobic.006G005600.1	5.96949	9.52488	4.44341e-08	2.49127e-06
Sobic.006G007300.1	8.61621	0.598507	0.00131818	0.0111217
Sobic.006G007450.1	5.74172	1.22304	0.00202663	0.0154772
Sobic.006G010500.2	2.49259	-0.784419	9.72873e-05	0.00144225
Sobic.006G011200.1	0.97577	5.35238	0.00011557	0.00164739
Sobic.006G013100.1	1.91782	5.42385	5.83543e-13	1.527e-10
Sobic.006G013500.1	0.928351	4.38491	6.85294e-05	0.00109422
Sobic.006G013600.3	1.60696	-0.0719734	0.00516399	0.030967
Sobic.006G013900.1	1.20239	3.49138	4.19312e-06	0.00011021
Sobic.006G015500.1	0.808564	3.89028	0.00358737	0.023574
Sobic.006G016200.1	1.78575	2.4517	3.14079e-08	1.83237e-06
Sobic.006G017000.1	0.759629	5.89288	0.000497792	0.00513193
Sobic.006G017500.1	4.0442	-0.121742	7.13753e-06	0.000171861
Sobic.006G021800.1	0.87544	4.2797	0.000646855	0.00625891
Sobic.006G024400.1	1.14393	4.6363	0.00621511	0.035804
Sobic.006G024600.1	2.04778	3.76113	1.03251e-06	3.34044e-05
Sobic.006G027300.1	1.65737	2.94151	0.00366869	0.0239474
Sobic.006G027800.2	2.16448	0.593178	1.66878e-05	0.000344881
Sobic.006G029800.1	0.957509	6.21826	0.00100587	0.00890027
Sobic.006G029850.1	1.84857	2.95408	8.80683e-05	0.00134283
Sobic.006G030100.3	0.740081	9.24011	0.00315165	0.0213164
Sobic.006G031833.1	0.996724	3.84655	0.0034086	0.0226485
Sobic.006G033700.1	0.822715	3.41313	0.00697145	0.0390708
Sobic.006G038200.1	1.59231	4.58638	2.33377e-10	2.82498e-08
Sobic.006G038400.1	0.661363	3.64095	0.00200854	0.015372
Sobic.006G038901.1	1.36917	-0.561843	0.00903878	0.0469731
Sobic.006G041100.2	0.851499	3.38366	0.00405941	0.0258041
Sobic.006G041266.1	0.608631	3.60184	0.00929095	0.0477705
Sobic.006G044400.1	1.16814	5.38336	5.09663e-05	0.000858802
Sobic.006G046100.2	1.47857	1.60178	0.00107356	0.00941028
Sobic.006G046500.1	1.4011	1.95356	0.000225505	0.00276352
Sobic.006G048700.1	1.98893	7.75427	1.87217e-09	1.64785e-07
Sobic.006G049600.1	0.887993	4.72073	0.0017479	0.0138849
Sobic.006G050000.1	1.1351	4.56659	0.000217942	0.00269122
Sobic.006G051400.1	2.16486	1.43576	0.00215812	0.0162032
Sobic.006G051900.1	0.893914	2.19475	0.00214473	0.0161197
Sobic.006G053050.1	1.26431	1.72677	0.000427081	0.00453971
Sobic.006G053500.2	0.887532	3.88703	0.00690628	0.0388156
Sobic.006G055600.1	5.04662	3.79105	0.0013698	0.0114648
Sobic.006G056600.1	0.860138	3.35529	0.00196679	0.0151306
Sobic.006G057300.1	4.21334	1.50423	4.11521e-10	4.63456e-08
Sobic.006G059200.1	0.706643	2.85149	0.00756099	0.041397
Sobic.006G059500.1	0.817923	3.97446	0.00678726	0.0383161
Sobic.006G063300.1	1.11337	3.69806	0.00506684	0.0306352
Sobic.006G067700.2	1.00085	3.61016	0.00136842	0.011464
Sobic.006G068350.1	1.53518	3.26836	4.38463e-05	0.000762003
Sobic.006G071628.1	1.29948	2.35693	0.00115605	0.0100101
Sobic.006G073100.1	1.67341	0.122316	0.00638677	0.0365187
Sobic.006G076601.1	1.2701	3.6046	1.07685e-06	3.44013e-05
Sobic.006G082500.1	0.999196	5.03467	0.00184772	0.0144579
Sobic.006G082600.1	0.635559	5.83641	0.00363431	0.0237972
Sobic.006G084300.1	1.47819	3.61185	0.000594047	0.00585543
Sobic.006G088450.1	1.89273	2.90719	0.00010561	0.00152917
Sobic.006G088500.1	1.96774	3.28783	0.000174214	0.00225945
Sobic.006G090500.2	1.0135	5.84274	0.00233455	0.0171353
Sobic.006G091000.1	0.877612	3.85202	0.000621195	0.00606006
Sobic.006G091300.1	0.80038	4.79752	0.000893692	0.00813004
Sobic.006G093500.1	3.44207	1.88819	2.2512e-11	3.5766e-09
Sobic.006G093900.1	1.21298	7.659	0.00104925	0.0092154
Sobic.006G095400.1	1.48645	3.46854	0.00370313	0.0240785
Sobic.006G096400.1	1.03088	4.26489	0.00127287	0.0108061
Sobic.006G097700.1	2.42765	0.93279	4.5811e-06	0.000118311
Sobic.006G098500.1	1.52671	5.69485	1.97861e-10	2.44496e-08
Sobic.006G100000.1	1.47609	3.68907	1.1359e-09	1.08034e-07
Sobic.006G100200.1	1.58755	1.33669	0.0005308	0.00537773
Sobic.006G100266.1	1.31353	1.03125	0.00360771	0.023671
Sobic.006G102000.1	0.86582	8.91575	0.000544994	0.0054913
Sobic.006G102100.1	1.04435	4.0508	2.14358e-06	6.14216e-05
Sobic.006G104100.1	2.4731	2.9042	1.90481e-15	8.91953e-13
Sobic.006G106300.1	0.918616	3.09897	0.00564654	0.0332367
Sobic.006G108600.1	1.0519	3.04996	0.00041969	0.00447451
Sobic.006G108766.1	1.83336	0.623628	0.00034811	0.00387788
Sobic.006G108832.1	1.6018	2.63836	1.63796e-08	1.08349e-06
Sobic.006G109400.1	1.64586	0.423842	0.00624219	0.0358815
Sobic.006G109500.1	1.67279	3.85509	4.21435e-06	0.000110605
Sobic.006G115100.1	0.882815	5.02272	6.65902e-05	0.00107328
Sobic.006G115300.2	1.96235	5.18318	9.82378e-05	0.00145307
Sobic.006G116050.1	1.57025	4.66198	0.000771061	0.00719846
Sobic.006G122400.1	3.144	7.05891	1.04285e-06	3.36779e-05
Sobic.006G122500.1	1.99595	4.77008	1.95264e-05	0.000389085
Sobic.006G124900.1	1.10074	8.75843	0.00150852	0.0124214
Sobic.006G125000.1	0.924061	5.45938	0.00301078	0.0206609
Sobic.006G125900.1	0.783571	5.40304	0.00329149	0.0220847
Sobic.006G128700.2	1.32637	2.22584	0.000256119	0.00305864
Sobic.006G135100.1	1.31822	4.56054	0.00128297	0.0108652
Sobic.006G135800.2	1.64921	-0.239999	0.00832528	0.04434
Sobic.006G136500.1	1.68277	5.32896	9.24479e-05	0.00139408
Sobic.006G137600.1	0.788377	5.00967	0.0022335	0.0166219
Sobic.006G138100.1	1.21145	4.50853	2.95544e-07	1.1925e-05
Sobic.006G140300.1	1.31729	2.97767	7.58196e-06	0.000179645
Sobic.006G140400.1	0.746088	4.01142	0.00448817	0.0278947
Sobic.006G143900.1	2.45095	0.61474	2.60542e-06	7.278e-05
Sobic.006G145500.3	1.19841	2.71499	0.0063404	0.0363353
Sobic.006G145700.1	3.99842	6.73004	2.234e-09	1.902e-07
Sobic.006G147000.2	0.814254	4.52756	0.00454472	0.0281871
Sobic.006G149101.1	1.17527	2.68524	0.000637089	0.00618122
Sobic.006G149800.1	0.711653	3.51312	0.00359063	0.023585
Sobic.006G150100.1	3.30887	2.74848	0.000157279	0.00209635
Sobic.006G151001.1	1.91611	1.27577	0.00108069	0.00945799
Sobic.006G154500.1	3.74717	0.171182	8.95209e-06	0.000206606
Sobic.006G156300.1	0.923447	3.67187	0.000508305	0.00521134
Sobic.006G157100.1	4.86576	-0.630629	0.00570062	0.0334664
Sobic.006G157600.1	2.53072	4.0594	0.000701731	0.00667376
Sobic.006G157700.1	1.2682	1.94384	0.00153333	0.0125503
Sobic.006G158200.1	3.05025	-0.264962	1.17435e-05	0.000260473
Sobic.006G161400.1	2.85529	7.08635	5.80044e-05	0.00095745
Sobic.006G161500.1	1.331	11.0109	0.00154077	0.0125872
Sobic.006G164300.1	0.847168	6.55865	0.00656111	0.0373475
Sobic.006G167400.1	1.7203	2.34635	0.000104999	0.00152433
Sobic.006G167500.7	2.02998	5.99336	3.2241e-07	1.28921e-05
Sobic.006G176700.1	2.37848	7.43522	1.1741e-09	1.09382e-07
Sobic.006G177100.1	1.01505	2.75483	0.000244848	0.00295579
Sobic.006G178000.1	1.06055	3.35528	0.00127733	0.0108335
Sobic.006G179700.1	1.44172	1.87379	1.5871e-05	0.000331855
Sobic.006G180200.1	0.916197	5.08806	0.000622985	0.00607087
Sobic.006G181150.1	1.79559	0.129983	0.00784556	0.0425233
Sobic.006G183800.1	0.811373	4.40084	0.00437955	0.0273822
Sobic.006G184100.1	1.58956	4.11354	0.00510498	0.0307717
Sobic.006G185700.2	1.35271	5.11998	1.91501e-05	0.000383736
Sobic.006G188000.1	0.994123	6.31038	0.000411312	0.00439907
Sobic.006G188400.1	2.93045	4.07097	0.000867106	0.00794096
Sobic.006G188800.1	1.06766	1.96658	0.00113495	0.00985133
Sobic.006G190100.1	4.32413	1.76342	8.70322e-09	6.34693e-07
Sobic.006G191400.1	1.22406	1.50591	0.00157189	0.0127659
Sobic.006G192800.1	0.909279	2.72919	0.00137573	0.0115002
Sobic.006G196000.1	2.59829	3.2105	8.63914e-12	1.56862e-09
Sobic.006G204200.1	0.943775	3.65168	0.00350172	0.0231376
Sobic.006G204400.1	1.33788	3.22728	0.0002694	0.00317044
Sobic.006G206800.1	1.21917	4.7353	6.69826e-05	0.00107668
Sobic.006G207500.3	0.964707	4.21372	4.38514e-05	0.000762003
Sobic.006G207600.1	0.994571	4.18042	0.000202986	0.00254004
Sobic.006G208400.1	1.21154	4.1299	1.95621e-07	8.6589e-06
Sobic.006G209500.2	0.741802	6.15395	0.00307912	0.0209998
Sobic.006G209850.1	0.732467	6.461	0.00200584	0.0153646
Sobic.006G211200.1	2.17804	4.79028	4.73258e-13	1.25689e-10
Sobic.006G215800.1	1.45279	4.09206	0.00311307	0.0211278
Sobic.006G216300.1	3.61996	0.329523	7.51252e-06	0.000178953
Sobic.006G216600.1	0.839715	4.67254	0.00167035	0.0134186
Sobic.006G222700.1	1.20917	5.88966	0.00928726	0.0477705
Sobic.006G223101.1	2.23961	1.63225	0.000303003	0.00348072
Sobic.006G225200.2	1.48151	4.70031	7.45344e-06	0.000178501
Sobic.006G226400.1	3.0646	-0.266506	0.00142326	0.0118233
Sobic.006G232800.1	1.11743	5.0053	6.50167e-07	2.29545e-05
Sobic.006G234601.1	2.32449	7.42158	4.19359e-11	6.27065e-09
Sobic.006G235000.1	1.78241	0.081811	0.00100101	0.00886171
Sobic.006G237200.1	0.606592	4.52763	0.00564346	0.0332295
Sobic.006G237300.1	2.31586	-0.370135	0.00325589	0.0219037
Sobic.006G241600.1	1.10316	2.86021	0.00211921	0.0159717
Sobic.006G242100.1	1.70133	1.45251	5.86906e-05	0.000965195
Sobic.006G242300.1	1.11077	3.63066	0.00171055	0.0136668
Sobic.006G243000.1	0.810976	3.13263	0.00721258	0.0401441
Sobic.006G243400.1	1.7501	4.96795	0.000100777	0.00147726
Sobic.006G243700.1	1.13156	1.36727	0.00757203	0.0414447
Sobic.006G243800.1	1.94702	1.31011	0.00355062	0.0233999
Sobic.006G245200.1	1.56735	1.21351	0.00144195	0.0119395
Sobic.006G245700.1	1.12852	4.49502	2.24943e-05	0.000440818
Sobic.006G249500.1	1.586	1.68028	0.000175173	0.0022689
Sobic.006G254700.1	2.10507	5.03568	2.74694e-09	2.28406e-07
Sobic.006G254800.1	1.22978	2.66729	0.00139822	0.0116588
Sobic.006G257200.1	3.18424	4.97833	7.58329e-10	7.89106e-08
Sobic.006G257900.1	0.592453	8.22601	0.00508723	0.0307063
Sobic.006G258000.1	1.10223	3.5237	4.80698e-06	0.000122896
Sobic.006G259401.1	0.835054	2.19245	0.00755943	0.041397
Sobic.006G259900.1	0.75445	4.53106	0.000292062	0.00338331
Sobic.006G261700.1	1.08391	6.20591	0.000310004	0.00354284
Sobic.006G263000.1	1.10256	3.03252	0.000251672	0.00301973
Sobic.006G267900.1	2.6456	3.56686	1.32428e-08	9.02841e-07
Sobic.006G269800.1	0.761499	3.7964	0.00171123	0.0136668
Sobic.006G270000.1	0.712192	3.50778	0.00851664	0.0450089
Sobic.006G270100.1	2.41467	5.42791	9.75917e-05	0.00144472
Sobic.006G271300.1	1.0617	2.26811	0.0019094	0.0147914
Sobic.006G272200.1	1.15965	4.33339	7.15977e-05	0.00113245
Sobic.006G274866.1	1.12971	3.27273	0.000131578	0.00182203
Sobic.006G275200.1	1.12311	1.79707	0.00184128	0.0144206
Sobic.006G275500.1	1.30911	0.761116	0.00300937	0.0206593
Sobic.006G279200.1	0.716133	6.44947	0.00533657	0.0318097
Sobic.006G280500.1	0.91522	3.70293	0.00272334	0.0191707
Sobic.002G000700.1	0.672599	6.61759	0.00363321	0.0237972
Sobic.002G002200.1	1.30002	2.32859	0.000166922	0.00219791
Sobic.002G006401.1	0.851987	2.3378	0.00752142	0.041282
Sobic.002G019500.1	5.27805	-0.889327	0.00810128	0.0435297
Sobic.002G019600.2	3.81615	2.83987	0.00938722	0.0482041
Sobic.002G021900.2	3.57614	3.55436	4.46087e-05	0.00076841
Sobic.002G022400.1	0.729574	2.57468	0.00797771	0.0431026
Sobic.002G028800.1	1.31856	1.58821	0.0050459	0.0305397
Sobic.002G031700.1	0.95641	4.54532	0.000183894	0.00235575
Sobic.002G032000.1	0.845925	3.67868	0.00658139	0.0373673
Sobic.002G032700.1	3.24719	9.36979	0.00435468	0.027265
Sobic.002G033400.1	0.696575	4.27881	0.00189156	0.0147105
Sobic.002G034100.1	1.602	5.45606	6.30574e-10	6.80026e-08
Sobic.002G035200.2	1.08437	2.37259	0.00161372	0.0130165
Sobic.002G039800.1	2.87633	5.53614	9.28877e-13	2.26417e-10
Sobic.002G041533.1	1.35106	1.55764	9.84162e-05	0.00145445
Sobic.002G042300.1	1.51788	3.4448	0.00209349	0.0158315
Sobic.002G043500.1	2.31073	4.31306	1.56833e-13	4.89595e-11
Sobic.002G045100.1	1.69094	1.54104	0.000339608	0.00380062
Sobic.002G045200.2	1.53997	1.56611	0.00217588	0.0162834
Sobic.002G045800.1	1.7144	0.224293	0.00397212	0.0253879
Sobic.002G045900.1	0.900241	3.05692	0.00331049	0.0221746
Sobic.002G047600.1	0.984276	5.14867	0.000442911	0.00467725
Sobic.002G049000.1	1.24971	6.3879	3.83307e-07	1.49903e-05
Sobic.002G050700.2	3.52197	0.448779	1.3811e-06	4.27396e-05
Sobic.002G053200.3	1.66053	3.02281	6.08397e-10	6.6826e-08
Sobic.002G056400.1	1.13552	4.09045	0.00491516	0.0298805
Sobic.002G057900.2	1.17835	4.52791	0.00154207	0.0125872
Sobic.002G058300.3	1.09319	4.83387	3.70665e-05	0.000667572
Sobic.002G066800.1	0.912183	4.03715	0.000167189	0.00219879
Sobic.002G067800.2	0.698387	4.68232	0.00101532	0.00896605
Sobic.002G068300.1	1.22971	6.12519	9.93392e-07	3.24338e-05
Sobic.002G069000.2	1.0492	4.24223	1.53943e-06	4.67451e-05
Sobic.002G069050.1	1.26019	0.520725	0.00291092	0.0201701
Sobic.002G071100.1	0.997919	3.62478	0.00090291	0.00818878
Sobic.002G072600.1	2.77874	5.354	3.92091e-16	2.05202e-13
Sobic.002G074000.1	1.27985	2.67365	0.000292512	0.00338424
Sobic.002G074200.1	0.951471	1.2047	0.00370748	0.0240946
Sobic.002G075800.1	3.02195	3.26738	4.20026e-07	1.6187e-05
Sobic.002G077900.1	0.774488	5.71972	0.000413924	0.00442364
Sobic.002G079500.1	1.8761	0.481955	0.000445328	0.00469441
Sobic.002G081300.1	1.32912	1.99939	0.00173432	0.0138079
Sobic.002G082300.1	1.97181	0.956125	1.27973e-06	4.00906e-05
Sobic.002G083900.1	0.665849	3.95908	0.00113362	0.00984459
Sobic.002G085700.1	0.968323	3.21841	0.00824364	0.0440853
Sobic.002G091600.1	0.884746	4.15606	5.58969e-05	0.000932174
Sobic.002G098800.1	0.971796	4.97148	3.46317e-05	0.000632686
Sobic.002G101000.1	0.828652	4.66415	0.00730984	0.0404931
Sobic.002G108400.1	1.90587	2.96437	0.000183149	0.00235134
Sobic.002G110300.1	2.28564	5.91553	0.000581588	0.00576534
Sobic.002G113700.1	2.59299	1.50356	0.00480286	0.0293684
Sobic.002G115000.1	1.43719	2.70766	4.05285e-06	0.00010696
Sobic.002G121000.1	1.93331	3.7587	1.83395e-07	8.21998e-06
Sobic.002G122800.2	7.63068	-0.123144	5.75084e-05	0.000951027
Sobic.002G123200.1	1.09532	5.9106	4.58579e-07	1.73616e-05
Sobic.002G124700.1	2.49981	5.71251	8.19841e-10	8.33614e-08
Sobic.002G124900.1	1.23125	2.30373	0.00168642	0.0135118
Sobic.002G125200.1	2.00519	0.660959	0.00248734	0.0179334
Sobic.002G125700.2	2.74171	1.6372	0.000580976	0.00576534
Sobic.002G125800.1	0.950357	5.79328	1.30321e-05	0.000280402
Sobic.002G126200.1	0.987791	1.44302	0.00841369	0.0446239
Sobic.002G129200.1	0.873058	5.73279	9.86081e-06	0.000224378
Sobic.002G130800.1	0.691407	7.46259	0.00440004	0.0274813
Sobic.002G134200.1	1.24611	5.30572	1.52536e-07	7.08674e-06
Sobic.002G134250.1	1.71267	0.588832	0.000691336	0.00659959
Sobic.002G138800.1	1.47899	0.839695	0.00220292	0.0164286
Sobic.002G145300.1	0.850853	2.54834	0.00845817	0.0447531
Sobic.002G148400.1	0.758643	5.14759	0.000356356	0.00393362
Sobic.002G153700.1	0.813478	6.93238	0.000197357	0.00248357
Sobic.002G155100.1	1.29367	6.66435	1.55838e-07	7.20253e-06
Sobic.002G157100.1	1.59368	5.09733	7.82836e-05	0.00121445
Sobic.002G158500.3	2.60699	1.90345	7.14299e-08	3.67348e-06
Sobic.002G158900.1	1.04894	1.53553	0.00698754	0.0391364
Sobic.002G159200.2	0.884637	5.61162	0.000297204	0.00343183
Sobic.002G159900.2	1.14408	3.58966	0.00448494	0.0278844
Sobic.002G161000.2	1.31162	5.52716	2.01778e-08	1.2869e-06
Sobic.002G162701.1	1.88298	2.58274	5.51554e-08	2.96506e-06
Sobic.002G162800.1	1.73625	4.95795	8.57618e-11	1.16492e-08
Sobic.002G165800.2	0.897102	4.22894	0.000157638	0.00209799
Sobic.002G168150.1	2.56455	-0.325673	0.00367625	0.0239704
Sobic.002G176800.1	0.937444	4.53357	0.000106789	0.00154362
Sobic.002G178601.1	0.83729	3.59676	0.00842359	0.0446631
Sobic.002G181132.1	0.921361	4.23829	0.000188857	0.00240725
Sobic.002G183000.10	2.12609	3.91352	9.09531e-12	1.63477e-09
Sobic.002G183300.1	1.71065	0.795572	0.00865424	0.0455064
Sobic.002G183900.1	1.56046	5.48241	0.00505886	0.0306071
Sobic.002G186700.1	1.94405	0.770349	0.000336258	0.00376968
Sobic.002G186900.1	1.87418	1.26388	0.00357434	0.0235214
Sobic.002G187500.1	1.11214	3.79423	0.00666556	0.0377129
Sobic.002G189700.1	0.961568	5.338	0.00116016	0.010031
Sobic.002G191100.1	0.844907	3.674	0.00195796	0.0150953
Sobic.002G192500.1	0.807518	3.34724	0.00619441	0.0357172
Sobic.002G193800.1	0.718709	5.63762	0.000258683	0.00308513
Sobic.002G202700.1	5.69432	2.98559	3.28608e-14	1.19332e-11
Sobic.002G204000.1	0.76647	4.26834	0.00231767	0.0170346
Sobic.002G204100.3	1.34876	4.06949	0.000365311	0.00400268
Sobic.002G205300.1	1.4468	2.29368	0.00386037	0.0248768
Sobic.002G207000.1	8.98503	1.27731	2.14093e-11	3.43204e-09
Sobic.002G207700.1	2.16274	0.510775	0.000249799	0.00300421
Sobic.002G211900.1	0.921166	3.63929	3.85748e-05	0.000687958
Sobic.002G214600.1	1.30687	5.90682	0.000374561	0.00408391
Sobic.002G215800.1	1.17543	4.49329	0.003086	0.0210231
Sobic.002G216400.1	2.64993	1.49721	2.51498e-05	0.0004838
Sobic.002G218100.1	1.37841	2.67748	0.00636102	0.0363948
Sobic.002G218500.1	0.732699	6.70111	0.000512176	0.00524678
Sobic.002G220900.1	0.654758	5.73514	0.00263544	0.018758
Sobic.002G230400.3	1.60202	3.05051	2.64182e-09	2.20698e-07
Sobic.002G235000.2	0.967902	1.59345	0.0047529	0.029123
Sobic.002G235900.1	1.83024	7.16722	2.2291e-08	1.39963e-06
Sobic.002G236000.1	1.92103	-0.158285	0.00143464	0.0118956
Sobic.002G237600.1	3.77664	2.51499	1.6338e-08	1.08349e-06
Sobic.002G239601.1	1.3125	2.599	4.0417e-05	0.000711355
Sobic.002G243200.1	1.63315	7.28872	3.93859e-05	0.00069804
Sobic.002G243500.1	2.7356	9.2519	4.89599e-07	1.82258e-05
Sobic.002G244100.1	0.965794	5.81385	0.00069726	0.00663833
Sobic.002G247500.3	0.602197	5.41337	0.00835355	0.0444241
Sobic.002G249800.1	1.99755	7.75948	2.22659e-05	0.000438274
Sobic.002G252200.1	3.73454	3.42314	0.000116831	0.00166117
Sobic.002G252400.1	0.615634	6.27006	0.00698061	0.0391099
Sobic.002G253900.1	1.50056	0.733779	0.00615978	0.0355636
Sobic.002G254800.1	1.14269	3.31517	0.000606884	0.00594325
Sobic.002G255100.1	0.915919	3.79728	0.0023946	0.0174343
Sobic.002G256000.1	1.39708	2.4314	0.00884588	0.0462679
Sobic.002G256800.2	2.07793	5.024	8.23821e-09	6.0826e-07
Sobic.002G261600.1	1.42182	5.13696	0.00676344	0.0382143
Sobic.002G263700.1	0.675316	5.54655	0.00254747	0.0182855
Sobic.002G265300.1	1.34105	5.42774	0.000118741	0.00168289
Sobic.002G268100.1	0.783878	5.941	0.00386562	0.024895
Sobic.002G273300.1	1.39417	6.75491	8.7387e-07	2.90105e-05
Sobic.002G273900.1	0.754709	5.30702	0.00028536	0.00332527
Sobic.002G276400.1	1.66842	2.79969	0.00100793	0.00891408
Sobic.002G277600.1	0.858669	4.88996	0.000913589	0.00826677
Sobic.002G278300.1	1.72422	0.682641	0.000267729	0.00315913
Sobic.002G279700.1	0.625051	6.45185	0.002856	0.0198437
Sobic.002G279900.1	2.69923	1.07762	9.69164e-06	0.000221094
Sobic.002G280900.1	0.789956	2.12625	0.00891525	0.046535
Sobic.002G281500.1	2.70632	4.88301	6.97171e-13	1.72298e-10
Sobic.002G281900.1	2.99097	1.45479	4.53762e-07	1.72527e-05
Sobic.002G290100.1	0.848955	3.37977	0.00598762	0.0347501
Sobic.002G293200.1	1.07577	4.97533	0.00418349	0.0264257
Sobic.002G295100.1	1.5609	7.43148	0.000243708	0.00294602
Sobic.002G295800.1	3.61684	-0.196544	0.000697202	0.00663833
Sobic.002G301500.1	1.51428	2.22759	0.000959013	0.00857953
Sobic.002G301600.1	1.49086	3.22869	0.00950895	0.0486633
Sobic.002G302500.1	1.9505	-0.421089	0.0075057	0.0412466
Sobic.002G302700.1	1.37854	4.19047	2.67883e-08	1.59957e-06
Sobic.002G306400.1	0.992091	4.51558	2.99584e-05	0.000558784
Sobic.002G306600.1	0.629945	4.47317	0.00602532	0.0349233
Sobic.002G312300.1	1.47698	0.690915	0.00913955	0.0472974
Sobic.002G313700.1	2.37819	4.14944	1.95258e-16	1.12078e-13
Sobic.002G316500.2	2.24815	0.255105	0.000273183	0.00320436
Sobic.002G316900.1	4.08804	0.1663	7.73312e-05	0.00120177
Sobic.002G317600.1	0.975978	3.00239	0.00761222	0.041525
Sobic.002G320001.1	0.887474	7.01805	0.00175111	0.0139042
Sobic.002G322800.2	0.995215	1.96058	0.00318766	0.0215343
Sobic.002G328800.12	1.08075	4.36336	0.00512443	0.0308159
Sobic.002G331450.1	1.95221	0.253801	0.00797275	0.0431026
Sobic.002G333100.1	0.930622	3.99612	0.000246869	0.00297615
Sobic.002G333800.1	0.846421	1.55575	0.00854523	0.0451198
Sobic.002G334500.1	2.30878	1.27856	0.00382644	0.0247053
Sobic.002G334600.1	0.795328	3.19534	0.00209789	0.0158484
Sobic.002G336800.1	1.13341	2.94042	0.000263023	0.00312192
Sobic.002G340100.1	0.59529	7.79433	0.00862684	0.0454025
Sobic.002G340200.1	1.20703	1.67496	0.0073117	0.0404931
Sobic.002G341000.1	0.799001	5.61002	0.00404434	0.0257478
Sobic.002G343300.1	0.58565	4.27452	0.00896599	0.0466903
Sobic.002G347000.1	0.753016	4.23817	0.00181311	0.0142376
Sobic.002G347900.1	2.39673	1.20202	0.00483563	0.0295282
Sobic.002G348700.1	2.50784	2.06751	7.04843e-08	3.63536e-06
Sobic.002G353000.1	0.727485	4.25719	0.000775519	0.0072287
Sobic.002G354501.1	0.712902	5.33045	0.00869988	0.0456789
Sobic.002G356200.1	0.88006	3.95535	0.0010421	0.00916612
Sobic.002G361400.1	0.752881	4.67238	0.000149715	0.00202434
Sobic.002G362700.1	1.65013	1.06304	0.00045608	0.00477418
Sobic.002G363500.2	1.86941	2.18808	0.000262529	0.00311845
Sobic.002G369000.1	1.51658	4.06312	4.65968e-07	1.76039e-05
Sobic.002G369800.1	2.5823	1.05787	0.00115491	0.0100051
Sobic.002G370000.1	1.87338	1.08476	0.000152781	0.00205331
Sobic.002G370900.1	0.680887	5.46857	0.000721178	0.00680785
Sobic.002G373300.1	1.46584	2.26279	3.54628e-05	0.000643248
Sobic.002G373600.1	1.44452	2.64735	0.00433176	0.0271406
Sobic.002G373800.1	0.902431	6.53527	4.19144e-05	0.000734803
Sobic.002G374900.1	0.691712	5.28115	0.00622776	0.0358283
Sobic.002G375100.1	0.737014	4.17741	0.00307793	0.0209998
Sobic.002G375900.3	2.46363	3.35759	7.90956e-10	8.08866e-08
Sobic.002G377400.1	2.22143	2.02678	2.08013e-10	2.55268e-08
Sobic.002G377501.1	1.1468	2.91852	2.73232e-05	0.000517222
Sobic.002G378600.1	1.06308	3.53184	0.000265429	0.00313824
Sobic.002G379800.1	3.1438	0.435167	6.62298e-06	0.000161821
Sobic.002G380600.1	0.643643	3.80666	0.00267038	0.0189225
Sobic.002G380700.1	2.03638	3.02044	8.79238e-05	0.00134283
Sobic.002G382800.1	1.64776	1.51426	0.0004558	0.00477418
Sobic.002G383800.1	0.973686	7.03543	0.00294007	0.0202924
Sobic.002G384700.2	1.17161	2.55941	0.00754219	0.0413567
Sobic.002G385100.1	1.92731	1.7594	0.00033642	0.00376968
Sobic.002G385700.2	2.31446	1.11521	2.09832e-07	9.10672e-06
Sobic.002G386700.1	0.758243	3.90289	0.0018634	0.01453
Sobic.002G387200.1	1.62115	5.95209	0.000366456	0.00401028
Sobic.002G388000.3	1.1417	3.03367	0.00017163	0.00223685
Sobic.002G393400.1	3.36893	6.24645	8.21106e-07	2.75675e-05
Sobic.002G396000.1	0.606268	5.39021	0.00564853	0.0332374
Sobic.002G396500.1	0.800802	9.07016	0.00367583	0.0239704
Sobic.002G397900.1	0.949325	3.15894	0.00270519	0.0190865
Sobic.002G399800.1	0.802369	6.243	0.000753585	0.00705381
Sobic.002G400800.1	0.86997	2.29211	0.00171315	0.0136698
Sobic.002G401200.2	1.71221	1.49643	0.00319362	0.02155
Sobic.002G401900.1	1.85382	2.568	9.18511e-05	0.0013898
Sobic.002G402600.1	0.618938	6.48372	0.0054208	0.0322386
Sobic.002G404500.1	1.32369	2.15411	0.000204985	0.00255607
Sobic.002G406300.1	0.873689	4.86925	7.87557e-05	0.00121753
Sobic.002G409700.2	1.19627	5.20544	7.297e-06	0.000175226
Sobic.002G412800.1	1.22447	6.40248	2.10249e-05	0.000416147
Sobic.002G416150.1	3.0811	3.7133	8.1996e-07	2.75675e-05
Sobic.002G416200.1	2.61684	4.53791	0.00016399	0.00216794
Sobic.002G417800.1	1.25928	7.45197	0.000144017	0.00195472
Sobic.002G418200.1	0.799022	6.12844	0.000523028	0.00531815
Sobic.002G418400.1	0.672147	4.16887	0.00840497	0.0446175
Sobic.002G418600.1	0.912554	5.71259	0.000491832	0.00507636
Sobic.002G424900.1	0.912455	4.18737	0.000470199	0.00487777
Sobic.002G427100.1	2.73736	-0.290145	7.80923e-05	0.00121254
Sobic.002G430500.1	0.70739	4.02171	0.00447495	0.0278417
Sobic.010G001500.1	-1.31783	6.31937	2.61273e-05	0.000499366
Sobic.010G002000.1	-1.27716	6.08107	0.0051123	0.030795
Sobic.010G002700.1	-0.7098	5.97385	0.00216121	0.0162127
Sobic.010G005401.1	-2.19814	1.65835	0.00014986	0.00202477
Sobic.010G006400.1	-3.47042	0.811401	0.00113129	0.00983879
Sobic.010G006800.1	-4.42933	2.79221	1.66272e-05	0.000344028
Sobic.010G009200.5	-1.07305	2.83525	0.0052285	0.0312936
Sobic.010G012800.1	-1.71145	6.09085	1.97661e-08	1.26517e-06
Sobic.010G012900.1	-1.60316	2.68939	0.00656524	0.0373591
Sobic.010G013800.1	-0.845478	5.37494	0.00032043	0.00363168
Sobic.010G015500.1	-1.06137	5.45843	0.000108058	0.00155944
Sobic.010G015800.1	-1.11635	2.35522	0.00269441	0.0190406
Sobic.010G019200.1	-2.99314	2.94983	6.15609e-05	0.00100313
Sobic.010G019300.1	-1.79928	4.76878	2.42521e-07	1.02261e-05
Sobic.010G019400.1	-3.30108	4.1918	4.36685e-20	5.97721e-17
Sobic.010G026925.1	-1.06344	8.33775	0.00115894	0.0100254
Sobic.010G028000.1	-1.39162	4.58795	0.00012505	0.00174933
Sobic.010G030300.2	-1.48478	5.1944	5.24744e-05	0.000881709
Sobic.010G030800.1	-2.62849	3.98907	1.88616e-07	8.39058e-06
Sobic.010G031300.1	-1.17622	3.04349	0.000547167	0.00550383
Sobic.010G032900.1	-0.708843	5.16513	0.00086794	0.00794451
Sobic.010G035200.1	-1.17351	3.72893	0.00706531	0.0394974
Sobic.010G035500.1	-1.23294	5.27955	1.00368e-06	3.27097e-05
Sobic.010G039200.1	-1.90467	3.60808	4.8551e-07	1.81115e-05
Sobic.010G039300.1	-0.731459	4.93374	0.00306795	0.0209482
Sobic.010G041000.1	-1.47305	1.68244	0.00334993	0.0223588
Sobic.010G043200.1	-0.769438	5.54313	4.74924e-05	0.000810901
Sobic.010G043400.1	-0.804466	4.35725	0.000358083	0.00394046
Sobic.010G044900.1	-1.86971	3.22373	2.97566e-05	0.000556186
Sobic.010G046500.1	-1.96476	3.57351	0.000363624	0.00399156
Sobic.010G050800.1	-2.22058	5.15714	5.25808e-17	3.74466e-14
Sobic.010G054600.1	-1.5329	0.600971	0.00893249	0.0465682
Sobic.010G057500.2	-1.31524	1.49027	0.00511765	0.0308038
Sobic.010G058300.2	-2.61108	0.538143	0.000386849	0.00418455
Sobic.010G060300.1	-1.16203	3.87932	0.000426734	0.00453874
Sobic.010G060600.1	-2.30212	2.13784	0.000615371	0.00600653
Sobic.010G062500.1	-2.21862	5.13768	0.000100787	0.00147726
Sobic.010G068500.1	-1.16475	3.45005	1.40841e-06	4.34338e-05
Sobic.010G068700.1	-1.02037	3.23234	0.000243232	0.00294227
Sobic.010G069600.1	-1.78241	2.16027	0.000603458	0.00591621
Sobic.010G071600.1	-0.831652	5.24933	9.7344e-05	0.00144225
Sobic.010G072400.1	-1.06647	7.45316	0.000855473	0.00786275
Sobic.010G072500.1	-1.69874	0.64907	0.00263141	0.0187368
Sobic.010G074100.1	-4.10808	4.32446	3.6274e-07	1.42486e-05
Sobic.010G074200.1	-3.30503	1.12625	0.00204137	0.0155432
Sobic.010G075300.3	-0.970237	9.52519	0.000300016	0.00345533
Sobic.010G077100.1	-1.61913	6.6566	0.000508016	0.00521134
Sobic.010G079000.1	-1.01128	8.21835	0.00717944	0.0400097
Sobic.010G079500.1	-0.640908	7.01302	0.00570748	0.0334957
Sobic.010G081900.1	-0.643506	3.50491	0.00768698	0.0418422
Sobic.010G082800.1	-1.69762	7.0938	8.16401e-05	0.00125884
Sobic.010G084000.1	-1.26434	4.00271	0.000176147	0.00227788
Sobic.010G089350.1	-1.51897	1.48915	0.00261539	0.0186452
Sobic.010G090301.1	-2.56132	2.98652	0.000100349	0.00147449
Sobic.010G091000.5	-2.52663	1.59074	2.92467e-08	1.72323e-06
Sobic.010G096200.1	-2.66489	1.60967	2.10902e-06	6.07248e-05
Sobic.010G099700.1	-1.69706	2.65412	1.7809e-05	0.000360926
Sobic.010G099800.1	-0.775959	2.67521	0.00615787	0.0355636
Sobic.010G101600.1	-1.54945	6.17208	5.036e-07	1.85146e-05
Sobic.010G105000.1	-1.72009	4.29669	0.000990758	0.00877965
Sobic.010G105300.1	-1.14245	4.24826	0.00325526	0.0219037
Sobic.010G106000.1	-1.17672	0.863264	0.00426768	0.0268502
Sobic.010G107601.1	-1.04518	6.00871	0.00356075	0.0234493
Sobic.010G109600.1	-1.14005	5.02488	0.00277478	0.0194311
Sobic.010G110400.1	-1.89628	-0.376709	0.00402832	0.0256789
Sobic.010G112300.1	-0.700671	4.0393	0.00598061	0.0347207
Sobic.010G113900.1	-0.835189	2.23083	0.00560857	0.0331008
Sobic.010G116400.1	-0.941741	6.00324	9.2148e-05	0.00139192
Sobic.010G120700.1	-0.948758	2.15984	0.00190685	0.0147781
Sobic.010G121100.2	-1.33482	2.37436	0.00406089	0.0258041
Sobic.010G122000.1	-1.96317	3.55853	0.000702793	0.00667672
Sobic.010G122100.4	-2.02384	4.33724	0.000460176	0.00479621
Sobic.010G122200.3	-2.14734	2.07689	0.000181024	0.00232742
Sobic.010G122800.2	-2.64332	2.07068	0.00101801	0.00897641
Sobic.010G123400.1	-0.763164	4.13839	0.00292528	0.0202302
Sobic.010G127100.1	-1.4666	1.57532	0.00119823	0.0103107
Sobic.010G131900.1	-1.12981	6.05118	0.000546829	0.00550383
Sobic.010G132500.1	-5.33267	0.621064	6.62499e-13	1.66035e-10
Sobic.010G133400.1	-0.809817	4.45469	0.00061048	0.00597141
Sobic.010G133500.2	-2.17662	3.9181	4.05742e-06	0.00010696
Sobic.010G134000.1	-1.02557	3.83028	0.000451038	0.00473776
Sobic.010G137300.1	-1.94048	0.0681213	0.00031204	0.00356154
Sobic.010G138800.1	-1.23179	6.84533	0.000173757	0.00225516
Sobic.010G143100.1	-1.10809	2.83065	0.000965972	0.00862011
Sobic.010G143400.1	-3.67242	0.509868	0.00270184	0.0190737
Sobic.010G143500.1	-3.02518	7.28945	6.85181e-10	7.25721e-08
Sobic.010G146700.1	-1.55008	4.19741	1.62797e-05	0.000338017
Sobic.010G151700.1	-3.00595	1.69281	0.000515931	0.00526705
Sobic.010G161600.1	-2.30186	0.366911	0.00744442	0.0409977
Sobic.010G164200.1	-1.63621	5.44939	6.05863e-07	2.1648e-05
Sobic.010G167800.1	-2.56492	-0.502739	0.0020261	0.0154772
Sobic.010G169700.1	-0.897428	1.69331	0.00381963	0.0246792
Sobic.010G171600.1	-1.42139	4.24003	0.00559917	0.0330563
Sobic.010G172900.1	-1.46684	3.5846	5.72305e-05	0.000948194
Sobic.010G175100.1	-2.28954	2.25894	0.000156828	0.00209348
Sobic.010G178200.1	-0.804489	4.52638	0.000265045	0.00313787
Sobic.010G178600.1	-1.17919	3.74728	0.00769707	0.0418715
Sobic.010G180800.2	-1.47676	3.56109	1.2651e-06	3.97024e-05
Sobic.010G186100.1	-1.31753	3.50747	0.000197693	0.00248515
Sobic.010G186500.1	-0.915454	3.52821	0.00032016	0.00363114
Sobic.010G187500.1	-1.39707	4.90806	1.37734e-05	0.000293514
Sobic.010G188800.1	-0.753008	4.8764	0.000499576	0.00514436
Sobic.010G190400.1	-1.32114	0.504194	0.00682555	0.0384835
Sobic.010G193600.1	-0.929358	4.27912	0.000728732	0.00686814
Sobic.010G196500.3	-0.900363	5.02261	0.000268898	0.00316662
Sobic.010G201266.1	-0.908698	13.015	0.00100912	0.00891613
Sobic.010G205500.1	-1.33351	6.88637	3.37389e-05	0.000619556
Sobic.010G206600.1	-1.01278	12.2331	0.00125024	0.0106801
Sobic.010G207500.1	-0.985005	5.73257	0.00102975	0.00906644
Sobic.010G208000.1	-1.62339	5.08533	0.00680837	0.0384038
Sobic.010G208700.1	-3.37748	3.4574	1.26685e-08	8.73736e-07
Sobic.010G208750.1	-1.28159	6.14931	1.16464e-09	1.09382e-07
Sobic.010G209501.1	-4.62	3.34738	2.23933e-13	6.42688e-11
Sobic.010G209900.1	-1.65983	2.75074	2.24576e-06	6.39457e-05
Sobic.010G210700.1	-1.74534	1.20792	0.0015194	0.0124879
Sobic.010G210800.1	-4.57108	-0.346015	1.92445e-05	0.000385192
Sobic.010G211400.1	-6.52869	3.97672	1.24688e-08	8.6331e-07
Sobic.010G211500.1	-1.70835	6.19863	3.66834e-11	5.67605e-09
Sobic.010G214100.1	-1.27843	4.38345	0.00139139	0.0116073
Sobic.010G215500.1	-2.02793	3.14001	0.000227733	0.00278507
Sobic.010G215600.1	-1.28832	5.4234	0.000350366	0.00389563
Sobic.010G218300.1	-1.81458	2.4075	4.8466e-05	0.000822904
Sobic.010G218700.1	-2.98718	2.71041	5.81625e-06	0.000143942
Sobic.010G221400.1	-0.963238	2.83861	0.000483506	0.00499623
Sobic.010G222400.1	-1.69374	0.725983	0.00260443	0.0186043
Sobic.010G223900.1	-0.643605	4.30278	0.0019237	0.0148698
Sobic.010G224200.1	-1.72512	1.3692	0.000710979	0.00675089
Sobic.010G224501.1	-2.7346	2.29472	0.000212199	0.00262761
Sobic.010G226901.1	-6.27401	0.473583	1.3083e-07	6.17819e-06
Sobic.010G227300.1	-2.41128	2.89745	0.000568019	0.00565287
Sobic.010G228400.1	-0.673627	4.87676	0.00336294	0.0224205
Sobic.010G231100.2	-0.945283	4.75665	0.00624307	0.0358815
Sobic.010G231500.1	-1.50933	6.57129	0.000177174	0.0022895
Sobic.010G232700.1	-1.61728	2.33596	1.55955e-05	0.000327247
Sobic.010G236800.1	-3.36921	2.99817	2.16925e-07	9.36883e-06
Sobic.010G236900.1	-1.0156	5.6763	4.71541e-06	0.000121077
Sobic.010G241200.1	-1.43735	0.704212	0.00807458	0.0434207
Sobic.010G242200.2	-2.58734	0.315313	4.63097e-06	0.00011908
Sobic.010G244500.1	-2.75515	2.72351	0.000399257	0.00430308
Sobic.010G246000.3	-0.863564	5.2579	0.00606108	0.0351077
Sobic.010G248900.2	-1.70162	2.16812	3.93786e-05	0.00069804
Sobic.010G251400.1	-1.18484	5.55998	1.79747e-06	5.34601e-05
Sobic.010G252700.1	-3.68262	-0.214637	0.000971927	0.00866457
Sobic.010G254200.2	-1.46081	3.56875	0.000263172	0.00312192
Sobic.010G256200.1	-0.817886	3.40946	0.00643402	0.0367299
Sobic.010G257700.1	-2.93726	0.482395	7.26018e-05	0.00114528
Sobic.010G258300.1	-1.43089	7.28017	0.00126704	0.0107771
Sobic.010G262466.1	-0.700622	7.53827	0.00204139	0.0155432
Sobic.010G263001.1	-1.03281	1.41466	0.00826144	0.0441189
Sobic.010G270100.4	-2.71299	2.83506	3.7016e-06	9.86023e-05
Sobic.010G275200.1	-1.97683	5.3192	1.27969e-11	2.12811e-09
Sobic.010G275800.1	-1.70018	5.3227	1.12004e-05	0.000250339
Sobic.010G278300.1	-0.812595	3.14827	0.00446249	0.0277739
Sobic.010G279800.1	-1.18152	2.46718	0.00513362	0.0308607
Sobic.003G003450.1	-1.31194	6.30609	1.07986e-07	5.32275e-06
Sobic.003G003600.1	-0.914802	7.20796	0.00902309	0.0469363
Sobic.003G003800.1	-1.10335	4.35251	6.1207e-07	2.17823e-05
Sobic.003G004200.1	-0.751146	3.63379	0.00758916	0.0414747
Sobic.003G005800.1	-1.76962	6.32358	5.31963e-08	2.88568e-06
Sobic.003G008800.2	-1.09594	2.66338	2.66244e-05	0.000507232
Sobic.003G010600.1	-1.30471	6.06782	7.71511e-05	0.00120002
Sobic.003G013400.1	-2.10417	0.742342	7.67196e-05	0.00119645
Sobic.003G014100.1	-3.21952	4.0678	7.47455e-05	0.00116874
Sobic.003G014200.1	-5.6975	-0.0887276	2.52747e-06	7.0825e-05
Sobic.003G014300.2	-1.24813	5.06544	2.1082e-06	6.07248e-05
Sobic.003G015600.1	-0.88712	6.41743	0.00979308	0.0498022
Sobic.003G017400.1	-1.17964	3.82412	0.00272507	0.0191735
Sobic.003G029500.1	-1.19214	4.75198	0.00597465	0.0346974
Sobic.003G030400.1	-1.77423	4.11928	0.00920572	0.0474802
Sobic.003G031200.1	-0.604615	3.7049	0.00736864	0.0407191
Sobic.003G032000.1	-1.57967	2.75812	1.34623e-05	0.000288612
Sobic.003G032900.2	-2.04367	1.65338	0.00213256	0.0160519
Sobic.003G036600.1	-1.26596	3.67853	1.45255e-05	0.000307332
Sobic.003G040900.3	-1.55203	10.0665	3.67889e-10	4.16957e-08
Sobic.003G053100.1	-0.838917	8.28504	0.00550309	0.0326189
Sobic.003G053700.1	-1.13788	3.71246	1.59574e-06	4.82902e-05
Sobic.003G054900.1	-1.21876	2.40383	0.00531755	0.0317213
Sobic.003G057000.1	-2.44019	-0.485434	0.00511808	0.0308038
Sobic.003G058300.1	-2.37263	1.96315	3.08321e-10	3.56251e-08
Sobic.003G064700.1	-0.591977	4.4105	0.00889891	0.046518
Sobic.003G065400.1	-2.40481	3.18327	1.83158e-07	8.21998e-06
Sobic.003G068600.1	-4.12245	1.82326	1.63806e-07	7.49297e-06
Sobic.003G069000.1	-6.05061	1.34078	8.14141e-11	1.11437e-08
Sobic.003G070900.1	-1.07352	8.00278	0.00163779	0.0131987
Sobic.003G075100.1	-1.77503	5.10376	0.00187666	0.0146077
Sobic.003G077700.1	-1.46728	2.77055	0.000156997	0.00209416
Sobic.003G079600.1	-1.49998	2.44378	2.72538e-05	0.000516518
Sobic.003G079700.1	-2.76743	-0.0309115	7.4183e-05	0.00116301
Sobic.003G080000.1	-1.26771	3.43229	5.63653e-06	0.000140668
Sobic.003G085700.2	-0.809627	4.74539	0.00309654	0.0210546
Sobic.003G087200.1	-4.928	6.56539	5.42101e-16	2.75604e-13
Sobic.003G087900.1	-2.11869	2.72562	2.00508e-07	8.78777e-06
Sobic.003G093300.1	-1.56582	3.36204	0.000485515	0.00501408
Sobic.003G095800.1	-1.2902	2.75815	0.000920005	0.00830039
Sobic.003G096750.1	-1.41273	3.37145	0.00300432	0.0206405
Sobic.003G098000.1	-0.961072	5.06823	0.0083459	0.04441
Sobic.003G100800.1	-0.627802	4.70003	0.00607705	0.0351773
Sobic.003G103200.1	-1.20907	4.93752	4.83964e-07	1.80917e-05
Sobic.003G103300.1	-1.42314	7.62747	0.00177516	0.0140139
Sobic.003G104000.1	-1.03989	5.46543	0.000171908	0.00223685
Sobic.003G104700.2	-0.830705	5.28204	0.000672645	0.00646626
Sobic.003G107300.1	-1.72	7.30305	0.000668979	0.00643449
Sobic.003G108000.1	-10.4361	2.23466	1.86112e-13	5.51946e-11
Sobic.003G108200.1	-3.74822	2.04007	5.98053e-07	2.14669e-05
Sobic.003G108900.1	-1.14778	7.7065	0.000424322	0.00451849
Sobic.003G110000.1	-0.6103	5.13779	0.00724047	0.0402364
Sobic.003G110100.1	-1.08288	5.46644	0.000531003	0.00537773
Sobic.003G111300.1	-1.14893	1.18363	0.00765102	0.0416847
Sobic.003G115700.1	-2.34069	2.15364	2.06353e-05	0.000409805
Sobic.003G117200.1	-4.18884	3.96407	8.68304e-11	1.1705e-08
Sobic.003G127001.1	-0.860633	2.93619	0.00578162	0.0338415
Sobic.003G127350.1	-1.33317	0.984094	0.00335487	0.0223834
Sobic.003G129600.1	-2.26026	4.8522	3.92068e-13	1.0733e-10
Sobic.003G129900.1	-1.07283	5.02466	1.87732e-05	0.000377955
Sobic.003G130200.1	-1.22441	8.94104	0.00769346	0.0418647
Sobic.003G134900.1	-4.95535	0.138135	3.0802e-06	8.4063e-05
Sobic.003G135800.1	-1.64576	0.442303	0.00255039	0.018287
Sobic.003G137200.1	-1.35454	3.61848	0.00171784	0.0137011
Sobic.003G137400.2	-1.85559	1.97142	1.92775e-07	8.55421e-06
Sobic.003G139700.1	-1.49539	5.7177	0.00265884	0.018885
Sobic.003G141000.1	-1.23028	4.72681	1.1594e-05	0.000257558
Sobic.003G141600.1	-2.46882	0.697357	0.000201999	0.00252946
[truncated: 1,467 more rows]

## Sheet: DEG Sen LT B vs Sen LT D
Gene ID	logFC	logCPM	P-Value	FDR
Sobic.010G000700.1	1.13558	2.65262	8.74933e-05	0.00120968
Sobic.010G001100.1	0.802921	6.63849	0.00146744	0.0111827
Sobic.010G001600.1	1.7797	4.8887	5.88926e-08	3.1004e-06
Sobic.010G002100.1	0.832287	7.0836	0.000107435	0.00142239
Sobic.010G007100.1	1.05989	4.44718	2.68705e-07	1.09663e-05
Sobic.010G008900.1	3.25775	0.578334	0.00477047	0.0278497
Sobic.010G009600.3	2.60397	0.965283	9.22526e-09	6.46277e-07
Sobic.010G010900.1	1.47724	3.11273	0.000701976	0.00629125
Sobic.010G011200.1	1.69857	8.92428	8.22053e-05	0.00114907
Sobic.010G014100.1	1.60194	6.45218	0.000282155	0.00310301
Sobic.010G016900.1	1.02833	4.92956	0.000731171	0.00648901
Sobic.010G017100.1	1.66837	4.18537	5.33249e-07	1.96859e-05
Sobic.010G021100.1	1.94515	1.91828	8.32753e-05	0.00115856
Sobic.010G021500.1	0.688879	4.54922	0.00624999	0.0341771
Sobic.010G024200.1	0.763575	4.29947	0.00246772	0.017077
Sobic.010G024600.1	1.51186	3.50077	0.000149098	0.00186835
Sobic.010G025300.1	1.50569	6.53658	1.00806e-07	4.6712e-06
Sobic.010G025850.1	1.25796	6.07212	1.34845e-06	4.20215e-05
Sobic.010G026100.1	1.43659	3.2895	2.19416e-06	6.10999e-05
Sobic.010G026400.1	0.697667	4.32363	0.00112679	0.00918403
Sobic.010G027500.1	0.905037	4.52759	0.000330745	0.00350106
Sobic.010G035801.1	1.16834	0.109624	0.00856826	0.0428992
Sobic.010G036000.1	1.37981	3.07689	0.000236127	0.0026882
Sobic.010G039500.1	0.921155	6.35544	0.00286999	0.0190982
Sobic.010G042200.2	0.946487	1.75362	0.00771293	0.0398849
Sobic.010G050300.2	0.87494	2.98783	0.00199264	0.0144251
Sobic.010G052300.1	1.48898	5.08943	1.70915e-08	1.07846e-06
Sobic.010G053600.3	1.67353	9.46283	1.59365e-08	1.01639e-06
Sobic.010G053700.2	1.37637	0.718368	0.00033635	0.00354772
Sobic.010G056200.1	1.04168	6.82148	3.56419e-05	0.000590514
Sobic.010G057100.1	0.998258	4.28159	0.000331078	0.00350249
Sobic.010G058500.2	1.53576	5.70803	9.4604e-08	4.44164e-06
Sobic.010G058700.1	2.71955	0.508085	0.000168006	0.0020434
Sobic.010G059500.1	0.701477	5.12215	0.00862552	0.0431373
Sobic.010G060500.1	0.871324	4.42583	0.00176675	0.0130663
Sobic.010G063200.1	1.40094	4.79003	8.36893e-08	4.02478e-06
Sobic.010G063300.2	1.50657	5.77121	2.23202e-10	2.77742e-08
Sobic.010G065300.1	0.862428	7.35867	9.77652e-05	0.0013199
Sobic.010G065800.1	1.05527	6.87467	4.74333e-05	0.000744293
Sobic.010G067800.1	1.7254	-0.13627	0.00330972	0.0212304
Sobic.010G070400.2	0.830433	5.46641	0.00494938	0.0286218
Sobic.010G072700.1	4.02575	4.20721	8.61061e-09	6.11367e-07
Sobic.010G073200.1	1.34211	6.60084	3.77634e-06	9.55849e-05
Sobic.010G073700.1	1.72245	7.90347	2.72344e-06	7.28735e-05
Sobic.010G077600.2	1.02286	3.56718	0.000202072	0.00237966
Sobic.010G077900.1	4.53172	0.64511	7.80361e-11	1.11982e-08
Sobic.010G079850.1	0.838937	1.8181	0.00783361	0.0403798
Sobic.010G085400.1	2.88273	1.73896	0.00363965	0.0227082
Sobic.010G087700.1	4.17913	-0.789187	0.00251426	0.0173339
Sobic.010G087800.1	3.95888	2.1456	2.35478e-07	9.83895e-06
Sobic.010G089400.1	1.33869	6.14461	6.11759e-05	0.00091246
Sobic.010G089500.1	0.925891	1.55588	0.00539426	0.0306331
Sobic.010G091400.1	0.670829	4.20919	0.00254162	0.017428
Sobic.010G092900.1	4.82018	5.45095	2.12549e-07	8.98361e-06
Sobic.010G094100.1	1.8621	4.44075	3.8558e-06	9.67703e-05
Sobic.010G095700.1	1.29787	7.20785	1.3061e-08	8.54442e-07
Sobic.010G096000.1	0.5877	4.72216	0.0017291	0.0128252
Sobic.010G096300.1	1.43521	5.26965	0.00211672	0.0151195
Sobic.010G097300.2	0.97506	2.37769	0.00114735	0.00931388
Sobic.010G100600.1	3.08128	1.07834	0.000382188	0.00391743
Sobic.010G101200.1	1.27495	7.38602	0.00486122	0.0282497
Sobic.010G104300.1	4.1331	4.52658	0.000153326	0.00190789
Sobic.010G105400.1	4.19384	-0.903703	9.634e-08	4.51125e-06
Sobic.010G112600.1	1.33066	2.98757	0.000116342	0.0015222
Sobic.010G115400.2	0.926816	2.77931	3.23535e-05	0.000544138
Sobic.010G115500.1	0.711653	4.0222	0.00303652	0.0198841
Sobic.010G120300.1	1.38641	5.60098	1.33432e-06	4.18578e-05
Sobic.010G128900.2	4.08147	5.3193	1.27572e-11	2.49452e-09
Sobic.010G129200.2	1.15237	5.61073	8.43612e-06	0.000182397
Sobic.010G131300.3	1.26477	5.42532	2.00274e-06	5.69278e-05
Sobic.010G133450.1	1.33402	2.75541	1.05043e-05	0.000216836
Sobic.010G134700.1	6.44046	9.22684	6.8783e-08	3.45741e-06
Sobic.010G136600.3	0.744406	4.39397	0.000431898	0.00430887
Sobic.010G136700.1	0.696729	3.10067	0.0101891	0.0485582
Sobic.010G137100.1	0.735378	3.77538	0.000384697	0.00393861
Sobic.010G139000.2	0.842149	6.47274	0.000107321	0.00142194
Sobic.010G140525.1	3.16351	-0.582047	2.80226e-07	1.13844e-05
Sobic.010G143800.2	0.838491	3.19114	0.000878933	0.00751188
Sobic.010G146600.1	0.920559	4.43502	0.00106843	0.00880166
Sobic.010G149300.1	2.17832	8.50719	6.06588e-06	0.000138735
Sobic.010G150700.1	0.949654	3.10823	0.00124714	0.00994178
Sobic.010G150900.1	2.09458	2.75447	5.85837e-07	2.13177e-05
Sobic.010G151801.1	1.12348	0.569004	0.00611645	0.0337476
Sobic.010G152100.3	0.902214	2.96688	0.00338013	0.0215886
Sobic.010G153000.1	1.94949	1.92508	5.99871e-06	0.000138009
Sobic.010G153100.1	0.888391	4.02572	0.000952118	0.00802557
Sobic.010G153400.1	0.949204	2.16164	0.00438431	0.026153
Sobic.010G157300.1	3.63024	2.19412	1.58032e-07	6.89222e-06
Sobic.010G160400.1	1.36927	2.25667	7.59417e-05	0.00108104
Sobic.010G162500.1	1.57798	1.45821	3.03566e-05	0.000519431
Sobic.010G165000.1	1.78426	2.95227	0.000277543	0.00307021
Sobic.010G165100.1	0.903588	3.39041	0.00716906	0.0378423
Sobic.010G169300.1	1.16385	5.30536	0.00296449	0.0195298
Sobic.010G169600.1	0.841325	6.35046	0.000619916	0.00567427
Sobic.010G171200.1	1.15333	1.5852	0.000162156	0.00199682
Sobic.010G171300.1	1.45646	3.66328	0.00956957	0.0465503
Sobic.010G173100.1	1.19014	7.74855	4.32985e-06	0.000105977
Sobic.010G173201.1	0.896289	5.05851	0.0019465	0.0141777
Sobic.010G173900.2	3.08091	1.816	3.61367e-10	4.09565e-08
Sobic.010G174000.2	4.5215	1.42147	1.40885e-09	1.3406e-07
Sobic.010G174700.1	0.679096	5.28528	0.00240708	0.0167311
Sobic.010G174800.1	0.585075	5.63925	0.0022901	0.0160537
Sobic.010G175900.2	0.832723	2.8431	0.00907526	0.0447574
Sobic.010G176101.1	2.02866	0.832707	8.97225e-06	0.000190743
Sobic.010G178500.1	6.62069	4.94663	2.29221e-08	1.35959e-06
Sobic.010G181500.1	1.26894	0.853055	0.0049273	0.028527
Sobic.010G183032.1	2.45882	-0.439312	0.000377054	0.00387343
Sobic.010G183100.1	1.11315	5.87818	0.00613965	0.0338442
Sobic.010G184100.1	0.932167	5.81524	0.00107578	0.00883766
Sobic.010G185800.1	3.02935	3.43407	1.27525e-17	1.19431e-14
Sobic.010G186000.1	0.742786	5.46042	0.00132522	0.0103973
Sobic.010G189500.3	1.92913	0.308438	0.00436644	0.0260639
Sobic.010G190600.3	1.60044	7.83956	1.45828e-09	1.36323e-07
Sobic.010G190700.1	1.63616	5.65446	2.23205e-10	2.77742e-08
Sobic.010G199800.1	1.22121	3.93315	8.57493e-06	0.000184602
Sobic.010G202000.1	0.744079	2.85285	0.0101895	0.0485582
Sobic.010G202600.1	1.08823	7.81796	1.36359e-05	0.000266928
Sobic.010G208900.1	2.14402	0.471224	0.00320633	0.0206941
Sobic.010G213500.1	0.61756	5.44208	0.00254353	0.0174343
Sobic.010G217100.1	0.989434	3.32076	0.000474647	0.00464058
Sobic.010G217200.1	0.865553	3.66029	0.000352056	0.00366773
Sobic.010G218100.1	1.3318	2.97605	0.000869494	0.00745627
Sobic.010G220500.1	0.914115	5.31985	0.00447997	0.0265988
Sobic.010G221800.1	1.52408	3.40277	2.65243e-06	7.16197e-05
Sobic.010G223100.2	1.36232	5.89315	4.23692e-08	2.33411e-06
Sobic.010G223500.1	2.49273	2.57158	5.95653e-05	0.000890676
Sobic.010G223600.1	2.07189	7.48271	7.95035e-05	0.00111833
Sobic.010G225600.1	1.84635	2.2012	3.14626e-08	1.78295e-06
Sobic.010G229450.1	1.30915	6.36562	7.3686e-05	0.00105569
Sobic.010G232900.1	0.808292	3.02633	0.00933888	0.0457072
Sobic.010G233200.1	3.07445	6.79947	7.04639e-10	7.4633e-08
Sobic.010G233450.1	1.57	3.93912	0.000514013	0.0049413
Sobic.010G239600.1	1.22649	9.51912	4.87924e-05	0.000758926
Sobic.010G240600.1	3.79035	-0.25377	0.000116903	0.00152505
Sobic.010G244000.1	1.00397	1.58596	0.00358348	0.0224839
Sobic.010G244200.1	1.80275	1.53594	0.000120211	0.00156249
Sobic.010G246200.1	0.855501	3.36632	0.0019141	0.0139797
Sobic.010G248200.1	2.14088	3.55445	0.0001305	0.0016754
Sobic.010G248301.1	3.94312	5.05932	1.34235e-06	4.1905e-05
Sobic.010G248600.1	1.7592	3.02548	6.75648e-05	0.000989505
Sobic.010G248800.1	2.97029	2.49316	9.10458e-11	1.25587e-08
Sobic.010G249100.1	1.30955	6.5132	0.000496038	0.00481271
Sobic.010G251100.1	0.656931	7.77512	0.00867012	0.0432873
Sobic.010G255100.1	0.589461	6.34209	0.00602744	0.0334231
Sobic.010G256433.1	1.44143	0.744886	0.000880418	0.00751735
Sobic.010G257500.1	1.93039	-0.376256	0.00345558	0.0218899
Sobic.010G259900.1	1.14194	3.2886	0.000125687	0.00162534
Sobic.010G260200.2	1.59064	1.09896	0.00696491	0.0370615
Sobic.010G262900.1	1.05671	3.62638	1.29155e-05	0.000256856
Sobic.010G263800.2	0.712423	5.28207	0.00370236	0.0229996
Sobic.010G264400.1	0.739752	5.09051	0.000991039	0.00829471
Sobic.010G266200.1	0.95264	3.75545	3.94213e-05	0.000644726
Sobic.010G269200.1	1.08906	3.34054	0.00223386	0.0157486
Sobic.010G269800.1	2.72843	3.50408	4.91724e-25	2.91658e-21
Sobic.010G273900.1	1.42358	4.42654	3.29942e-07	1.31636e-05
Sobic.010G275700.1	1.53226	7.36398	0.000165714	0.00202383
Sobic.010G276700.1	2.467	0.479939	0.00756033	0.0393588
Sobic.010G277500.2	0.799682	6.50373	0.0037435	0.0231855
Sobic.010G278500.1	0.971704	5.76863	0.000148796	0.00186719
Sobic.010G278600.1	0.793545	5.46715	0.000409673	0.00413484
Sobic.010G278800.1	0.715703	5.4928	0.00102461	0.0085196
Sobic.010G279450.1	0.679842	6.56267	0.00694825	0.036995
Sobic.003G004200.1	1.67583	3.63379	7.01447e-09	5.28879e-07
Sobic.003G004300.1	0.99099	4.95893	2.17194e-06	6.06781e-05
Sobic.003G006200.1	0.672036	4.8252	0.00520163	0.0297614
Sobic.003G007800.1	5.44405	4.40932	0.00632567	0.0344533
Sobic.003G008500.1	1.40318	6.98118	1.8608e-08	1.14957e-06
Sobic.003G008700.2	1.9568	0.824212	1.67828e-05	0.000317695
Sobic.003G009700.1	4.3446	2.74614	3.51872e-24	1.25224e-20
Sobic.003G012600.2	1.32905	3.43467	0.00207685	0.0149219
Sobic.003G012700.1	0.995095	4.89168	0.000168006	0.0020434
Sobic.003G015900.1	0.609992	6.22304	0.00275952	0.0185062
Sobic.003G016500.1	1.0914	3.86005	5.02547e-05	0.000777593
Sobic.003G016900.4	1.02753	4.89138	1.0606e-05	0.00021843
Sobic.003G017800.2	1.5826	2.10505	0.00023089	0.00263532
Sobic.003G021100.2	0.917575	4.74327	0.00103911	0.00859995
Sobic.003G022800.1	0.833225	1.60366	0.008078	0.0412571
Sobic.003G024400.1	3.28324	6.73374	0.000212032	0.00246272
Sobic.003G025200.2	0.62953	5.17362	0.00253942	0.0174196
Sobic.003G025700.1	2.58047	1.95515	3.53266e-07	1.38154e-05
Sobic.003G025800.1	3.37293	1.58975	3.52017e-10	4.0674e-08
Sobic.003G026200.1	1.01533	1.15437	0.0076731	0.0397482
Sobic.003G026900.2	1.04497	4.07373	0.000163137	0.00200474
Sobic.003G028400.1	1.14407	1.16858	0.0101105	0.0483408
Sobic.003G029150.1	1.18499	0.528983	0.00606333	0.0335673
Sobic.003G030700.1	1.04219	1.96281	0.0012523	0.00997019
Sobic.003G038500.1	1.18815	7.31399	2.4407e-06	6.70213e-05
Sobic.003G039400.1	5.4508	7.10308	9.49515e-05	0.00128876
Sobic.003G041000.2	0.792676	4.07675	0.000287975	0.0031437
Sobic.003G041100.1	1.69684	4.32963	1.46329e-09	1.36323e-07
Sobic.003G042700.4	2.03896	6.69533	5.60743e-06	0.000131115
Sobic.003G045700.1	2.60235	2.66249	3.6735e-10	4.1371e-08
Sobic.003G047800.1	1.75554	4.11781	5.78721e-07	2.11453e-05
Sobic.003G049300.1	2.96454	3.21296	1.78464e-06	5.24024e-05
Sobic.003G052200.2	1.78785	3.94491	5.5331e-07	2.03422e-05
Sobic.003G052300.1	2.68248	4.62652	8.68489e-10	8.98482e-08
Sobic.003G052800.1	0.957613	5.84297	2.99019e-06	7.91606e-05
Sobic.003G054400.1	1.23494	6.32796	0.000162428	0.00199878
Sobic.003G055450.1	1.4137	1.82728	5.80389e-05	0.000873957
Sobic.003G057800.2	2.4583	1.07574	0.000410777	0.00414128
Sobic.003G059400.1	0.888279	7.68862	0.00478741	0.0279211
Sobic.003G060300.1	1.58496	3.4727	0.00106298	0.00877306
Sobic.003G065100.1	3.59293	1.36574	4.4084e-09	3.44049e-07
Sobic.003G073900.1	1.10202	1.5277	0.00681814	0.0364878
Sobic.003G074200.1	0.626147	4.05196	0.00286156	0.0190492
Sobic.003G075800.1	1.07389	4.72821	0.000717162	0.00639017
Sobic.003G079300.1	1.17033	0.788851	0.00480607	0.0280207
Sobic.003G081900.1	7.07635	6.94762	3.31798e-07	1.32081e-05
Sobic.003G082000.1	6.65782	5.54454	1.62217e-07	7.02309e-06
Sobic.003G082200.1	5.68895	1.19682	0.00426068	0.0255996
Sobic.003G083400.1	1.6839	6.15305	1.77804e-08	1.11012e-06
Sobic.003G083900.1	0.611973	4.18215	0.00656366	0.0354781
Sobic.003G088700.1	1.22394	4.35265	0.000950915	0.00801924
Sobic.003G092800.1	2.568	7.01363	2.57138e-07	1.05915e-05
Sobic.003G092900.1	2.45775	3.63228	1.19663e-09	1.15722e-07
Sobic.003G093600.1	1.23855	5.18936	3.11767e-05	0.000529855
Sobic.003G102500.2	0.994829	4.21562	0.00243271	0.0168697
Sobic.003G106200.2	1.05632	5.77986	7.90887e-05	0.00111616
Sobic.003G106600.2	2.07481	1.03623	3.81033e-09	3.0541e-07
Sobic.003G107100.1	1.46335	3.48882	7.87103e-06	0.000172697
Sobic.003G107700.1	1.20516	4.76708	0.00845324	0.0425147
Sobic.003G107800.1	1.86568	4.31371	1.40739e-07	6.23799e-06
Sobic.003G108600.2	1.86567	5.89491	1.14222e-06	3.68254e-05
Sobic.003G108700.3	0.985831	5.65104	3.59903e-07	1.40441e-05
Sobic.003G111000.1	1.82054	2.80828	0.000290032	0.00315647
Sobic.003G112600.1	2.00192	2.68893	0.000274783	0.00304641
Sobic.003G115100.1	0.895258	6.17497	5.09329e-05	0.000786718
Sobic.003G115900.1	0.997096	8.78433	0.00324824	0.0209039
Sobic.003G116700.1	0.867889	4.25522	4.01437e-05	0.000651889
Sobic.003G118100.1	2.43704	1.25125	5.13646e-08	2.76964e-06
Sobic.003G119000.1	0.689334	6.5584	0.00224861	0.0158149
Sobic.003G123200.1	1.02689	4.78555	0.0036844	0.0229125
Sobic.003G126500.1	1.54499	4.48455	1.59119e-06	4.76706e-05
Sobic.003G127350.1	1.53789	0.984094	0.00116	0.00937801
Sobic.003G127500.1	1.40037	3.59106	9.93474e-05	0.00133409
Sobic.003G130800.1	0.64442	6.96935	0.00795383	0.0408152
Sobic.003G131200.1	1.02627	4.5552	0.00507147	0.0291573
Sobic.003G133800.1	0.817033	3.83007	0.000562777	0.00529284
Sobic.003G134300.1	1.94788	6.41371	4.04247e-12	9.4647e-10
Sobic.003G134400.3	1.39845	3.27345	0.00802401	0.0410521
Sobic.003G136000.1	3.04702	5.55559	1.41684e-06	4.3618e-05
Sobic.003G136800.1	1.02113	2.67142	0.000385741	0.00394476
Sobic.003G141800.1	2.31435	2.03256	0.00264456	0.0179608
Sobic.003G145900.1	1.39165	4.03792	5.89408e-11	8.88808e-09
Sobic.003G147900.1	0.870055	1.43073	0.0104065	0.0494061
Sobic.003G149300.1	1.19501	4.95479	0.00879623	0.0437487
Sobic.003G149800.1	2.27252	6.19978	1.2786e-07	5.74529e-06
Sobic.003G150700.1	1.31378	1.97553	3.71332e-05	0.000612371
Sobic.003G151100.1	2.56129	3.95767	0.00163476	0.012248
Sobic.003G152800.1	0.869948	5.05782	0.000405741	0.00410214
Sobic.003G153200.1	1.45381	0.260705	0.00367921	0.0228989
Sobic.003G155300.1	0.659923	6.04292	0.0044281	0.02637
Sobic.003G159600.1	0.760007	4.41991	0.00143928	0.011039
Sobic.003G160100.1	0.750008	3.11975	0.00363258	0.02268
Sobic.003G160200.1	0.984337	8.15949	9.31222e-05	0.00127169
Sobic.003G160400.1	1.21934	3.80201	1.22039e-05	0.0002447
Sobic.003G160433.1	1.33442	1.32581	0.000520968	0.00499736
Sobic.003G160466.1	1.52697	1.58855	0.00273732	0.0183902
Sobic.003G161200.2	2.08823	2.69794	6.84908e-08	3.45741e-06
Sobic.003G163200.1	0.621173	6.6527	0.00300853	0.0197688
Sobic.003G170100.1	1.06124	4.80777	7.31734e-07	2.52825e-05
Sobic.003G171500.1	1.38613	5.34656	2.71086e-07	1.10382e-05
Sobic.003G173116.1	1.41291	13.1758	0.000270902	0.00301277
Sobic.003G173700.2	3.06817	2.57808	0.000262718	0.00293644
Sobic.003G174450.1	3.90591	1.9568	1.62995e-11	3.02117e-09
Sobic.003G174475.1	3.18525	5.18632	3.11925e-08	1.77329e-06
Sobic.003G174500.1	4.02133	6.89511	5.67885e-08	3.0164e-06
Sobic.003G176000.1	1.16415	5.78223	5.62448e-08	2.99647e-06
Sobic.003G176400.1	1.53008	2.35203	5.47932e-05	0.000839062
Sobic.003G176500.1	0.748897	3.66238	0.000516292	0.00496053
Sobic.003G177000.1	1.02833	4.56673	2.42197e-05	0.000432633
Sobic.003G179100.6	0.737691	7.38336	0.000351263	0.00366162
Sobic.003G179201.1	0.985108	4.82846	0.000799707	0.00696865
Sobic.003G183000.1	1.18421	4.60379	0.00261049	0.0177837
Sobic.003G186000.1	0.599261	6.30842	0.00410911	0.0248953
Sobic.003G186600.1	0.830502	1.58191	0.00683711	0.0365783
Sobic.003G188000.1	1.54033	2.36765	0.000156608	0.00194193
Sobic.003G188500.1	1.37404	5.59547	9.38329e-09	6.50278e-07
Sobic.003G189800.1	0.826947	2.59297	0.00948572	0.0462358
Sobic.003G194800.1	0.818255	3.22628	0.000479179	0.00467719
Sobic.003G196300.2	0.592359	6.94586	0.00315276	0.0204518
Sobic.003G197800.1	0.590399	4.61375	0.00173641	0.0128686
Sobic.003G199700.1	1.39735	0.241349	0.00473827	0.0277254
Sobic.003G202100.1	0.80906	3.64876	0.000135763	0.00173173
Sobic.003G202800.1	1.05079	6.06793	7.48436e-05	0.00106798
Sobic.003G204000.1	1.14407	3.76091	0.000885526	0.00755372
Sobic.003G207000.1	1.22111	3.53521	7.19844e-06	0.000159911
Sobic.003G209400.1	0.723327	4.19129	0.000312182	0.00334032
Sobic.003G214850.1	0.889191	1.99406	0.00890408	0.0441961
Sobic.003G217900.2	1.19844	4.97878	9.63409e-05	0.00130364
Sobic.003G218700.1	0.821293	2.86284	0.000621517	0.00568308
Sobic.003G220100.2	1.08213	6.85815	0.000173462	0.00209686
Sobic.003G220700.1	1.20358	5.03865	9.61106e-07	3.19662e-05
Sobic.003G223300.1	1.51247	3.07127	5.85028e-06	0.000136078
Sobic.003G224900.1	1.38629	-0.176953	0.0025288	0.0173723
Sobic.003G226500.1	1.02897	7.17503	0.00059637	0.00551263
Sobic.003G227300.1	1.59301	0.246891	0.000699111	0.00627372
Sobic.003G232600.1	0.74865	4.00969	0.00422182	0.025431
Sobic.003G234101.1	4.54761	3.17674	8.45191e-08	4.04283e-06
Sobic.003G235200.1	0.810358	5.83554	2.02185e-05	0.000372045
Sobic.003G235400.1	1.93884	4.86015	1.03785e-07	4.79676e-06
Sobic.003G236300.1	1.22411	2.83941	0.00276854	0.018541
Sobic.003G239900.1	1.02164	6.36817	1.45772e-06	4.45681e-05
Sobic.003G246200.1	1.12164	4.61928	7.53176e-06	0.000166072
Sobic.003G246700.1	0.728975	7.44982	0.00116193	0.00938507
Sobic.003G247900.1	1.05617	5.0646	0.00019959	0.00235668
Sobic.003G249300.1	2.37794	4.59871	1.184e-08	7.89069e-07
Sobic.003G249400.1	1.7022	7.31258	1.72071e-07	7.39574e-06
Sobic.003G249500.1	3.20718	1.10198	3.58161e-10	4.08533e-08
Sobic.003G250500.2	0.665004	4.01226	0.00800191	0.0409744
Sobic.003G252300.1	3.93201	4.62363	4.86237e-06	0.00011598
Sobic.003G253600.1	0.598437	6.27595	0.0101463	0.0484554
Sobic.003G256550.1	0.886625	2.60541	0.00741522	0.0387936
Sobic.003G256600.1	0.605738	4.15304	0.00979791	0.0472605
Sobic.003G258400.1	1.99783	7.78743	5.2153e-09	4.00004e-07
Sobic.003G258900.1	0.715279	4.76425	0.0066046	0.035602
Sobic.003G260000.1	1.19909	1.3448	0.00616039	0.0339165
Sobic.003G260400.1	0.597937	4.7977	0.00854055	0.0428363
Sobic.003G261300.1	0.816258	3.80046	0.000328278	0.00348323
Sobic.003G262400.1	0.959199	3.23145	0.00465971	0.0273917
Sobic.003G264700.1	1.01777	3.62593	0.00373819	0.0231639
Sobic.003G264800.1	0.687623	5.90238	0.00312175	0.0203177
Sobic.003G266500.1	2.36896	6.68365	1.03163e-09	1.0371e-07
Sobic.003G272101.1	2.15284	1.08167	0.000497132	0.00481806
Sobic.003G273300.1	1.05074	4.27464	4.35686e-06	0.000106346
Sobic.003G274300.1	1.27293	4.81182	8.76946e-09	6.19222e-07
Sobic.003G278500.1	2.89061	10.133	4.45897e-14	1.76317e-11
Sobic.003G280800.13	0.682167	5.83871	0.000669429	0.00604661
Sobic.003G281300.1	1.00752	1.33925	0.00680964	0.036459
Sobic.003G285700.2	0.830254	2.72236	0.00731038	0.038406
Sobic.003G286100.1	0.886304	2.03091	0.00375977	0.0232458
Sobic.003G289700.1	0.931131	3.29288	0.000808143	0.00702153
Sobic.003G290000.2	0.755947	4.99631	0.00239536	0.0166692
Sobic.003G290400.1	2.57532	1.88636	0.000454421	0.0044748
Sobic.003G292500.1	1.06793	4.55099	0.00033055	0.00350106
Sobic.003G293200.1	0.633429	5.40536	0.00125028	0.00995861
Sobic.003G293500.1	5.86511	2.97371	3.85174e-05	0.000633437
Sobic.003G298900.1	0.71529	4.8876	0.00164905	0.0123343
Sobic.003G300300.1	0.974823	5.33416	0.000102261	0.00136609
Sobic.003G300900.1	1.81553	1.5416	0.00455537	0.0269745
Sobic.003G301000.1	2.12648	6.3276	0.00113143	0.0092014
Sobic.003G301050.1	4.52356	3.8172	2.15445e-05	0.000391986
Sobic.003G302300.2	1.58673	0.489104	0.00825592	0.0419084
Sobic.003G303300.1	0.641506	6.49157	0.00985131	0.0474409
Sobic.003G307000.2	1.00232	5.66223	1.50487e-06	4.56179e-05
Sobic.003G308400.1	1.43672	5.34425	0.000153493	0.00190863
Sobic.003G310400.2	1.82378	2.61285	0.00596758	0.0331938
Sobic.003G310700.1	2.18515	5.25564	0.000393618	0.00401377
Sobic.003G311000.1	1.25147	2.21913	6.20707e-06	0.000140743
Sobic.003G311200.1	1.60476	2.83986	1.25337e-07	5.64618e-06
Sobic.003G311250.1	1.69724	1.21381	0.000152224	0.00189815
Sobic.003G320300.1	1.97371	-0.150902	0.00668998	0.0359533
Sobic.003G321700.1	0.651492	3.7858	0.00663093	0.0356899
Sobic.003G324000.1	2.59672	7.29198	6.71202e-14	2.59638e-11
Sobic.003G327100.1	0.671523	7.46429	0.00473101	0.027692
Sobic.003G328700.1	1.47144	4.6206	5.36908e-10	6.00864e-08
Sobic.003G328800.1	3.81822	1.75854	1.35146e-05	0.000265137
Sobic.003G329500.1	1.26143	1.90529	7.15951e-05	0.00103322
Sobic.003G332401.1	0.862744	6.6468	0.000323204	0.00344377
Sobic.003G334700.1	1.12987	7.03979	7.41579e-06	0.000163921
Sobic.003G336600.1	0.932929	2.83651	0.000509793	0.00490603
Sobic.003G336800.1	1.25607	4.61671	1.42315e-06	4.37298e-05
Sobic.003G341300.1	1.14034	9.10826	0.0001053	0.00139934
Sobic.003G342100.1	1.00882	6.01658	0.000111543	0.00146848
Sobic.003G342200.1	0.954763	6.50154	3.28118e-05	0.000550123
Sobic.003G343400.1	0.731609	7.32736	0.00268268	0.0181573
Sobic.003G346600.1	0.919497	4.15061	0.00116979	0.00942723
Sobic.003G346700.1	1.03342	5.97979	0.00176124	0.013031
Sobic.003G350700.1	3.50864	9.00267	2.36686e-05	0.000424983
Sobic.003G352300.1	3.205	2.61981	4.61296e-12	1.06601e-09
Sobic.003G360400.1	0.598121	7.13312	0.00443341	0.0263928
Sobic.003G369400.2	0.870239	6.63282	0.000380863	0.00390609
Sobic.003G370700.2	0.766587	8.7672	0.000389345	0.00397642
Sobic.003G372700.1	1.10169	6.32391	2.20727e-05	0.000401186
Sobic.003G372900.1	0.810964	6.45495	0.00511505	0.0293604
Sobic.003G375400.1	3.03252	0.455564	4.54317e-11	7.31497e-09
Sobic.003G375500.1	0.951332	4.8906	8.37935e-06	0.000182054
Sobic.003G382100.1	0.704371	4.39013	0.00112723	0.00918403
Sobic.003G388000.1	0.849579	3.77578	9.03857e-05	0.00124099
Sobic.003G393100.1	1.80752	3.39376	2.3197e-12	5.81363e-10
Sobic.003G393200.1	0.846352	3.26943	0.000334968	0.00353783
Sobic.003G394900.1	1.29589	2.2554	7.14727e-06	0.000159172
Sobic.003G395100.1	1.37479	5.26396	0.00010362	0.0013801
Sobic.003G395600.1	0.815242	5.8318	2.78586e-05	0.000486473
Sobic.003G395700.1	1.47292	1.08489	0.00900068	0.044548
Sobic.003G395800.1	0.881779	10.9546	0.00142848	0.0109846
Sobic.003G396200.1	1.80454	3.72905	5.65838e-11	8.73035e-09
Sobic.003G397000.1	1.41818	0.271382	0.00321741	0.0207375
Sobic.003G397400.1	4.08238	0.036219	0.000795302	0.00694047
Sobic.003G398700.1	0.949005	3.61683	0.00015945	0.00197256
Sobic.003G398800.1	1.33208	6.88364	0.00144989	0.011106
Sobic.003G400800.1	0.898542	4.44503	0.00416021	0.0251194
Sobic.003G401700.1	1.25563	0.52779	0.00505729	0.0291114
Sobic.003G403700.1	1.61528	7.14125	2.40149e-06	6.61488e-05
Sobic.003G404050.1	0.828628	3.7857	0.00536175	0.0305009
Sobic.003G405000.1	1.86204	1.6969	0.00197347	0.0143155
Sobic.003G405600.1	1.11438	2.55563	0.000254579	0.00286164
Sobic.003G406700.1	1.74793	0.39544	0.00280652	0.018746
Sobic.003G407100.1	0.604606	5.87482	0.00718322	0.0379058
Sobic.003G408100.1	0.67822	5.85806	0.00567932	0.0319199
Sobic.003G408200.1	2.21992	0.38274	0.00111101	0.00908512
Sobic.003G408800.1	0.832787	5.68865	0.000652568	0.00592438
Sobic.003G409200.1	0.628981	3.91931	0.00712011	0.0376733
Sobic.003G411400.2	3.82537	2.73134	5.37237e-15	2.81165e-12
Sobic.003G411700.1	1.51011	1.61838	3.98989e-05	0.000650743
Sobic.003G413700.1	1.83503	3.38089	3.38587e-05	0.00056465
Sobic.003G416700.1	0.705521	5.60517	0.000199138	0.00235289
Sobic.003G417900.1	0.698382	4.32681	0.00109847	0.00899422
Sobic.003G418100.1	0.800341	6.59985	0.00605744	0.0335469
Sobic.003G420600.2	2.56472	0.999195	8.44624e-08	4.04283e-06
Sobic.003G421000.1	1.84862	0.74848	0.000504061	0.0048693
Sobic.003G422500.1	0.839822	7.1146	8.04461e-05	0.0011298
Sobic.003G423800.1	1.38818	2.12674	0.00263087	0.017902
Sobic.003G424200.1	1.21899	5.6774	1.39283e-06	4.29533e-05
Sobic.003G426700.1	1.43938	2.01771	0.000136329	0.00173646
Sobic.003G426800.1	0.968243	5.40567	4.76032e-05	0.000744988
Sobic.003G429650.1	0.790877	5.33977	0.000702171	0.00629125
Sobic.003G433400.1	0.812563	4.81268	0.00377891	0.0233479
Sobic.003G435000.1	1.60915	1.92759	3.06365e-08	1.7505e-06
Sobic.003G435100.1	2.62171	1.39638	0.00405192	0.0246694
Sobic.003G435300.1	5.05003	-0.181418	7.44398e-08	3.68964e-06
Sobic.003G435900.1	2.27408	1.64525	0.000324609	0.00345461
Sobic.003G443400.1	0.96257	1.88167	0.00781994	0.0403211
Sobic.K044418.1	2.84723	5.21371	2.47974e-13	8.32538e-11
Sobic.009G004500.1	1.23328	4.42537	7.70622e-05	0.00109437
Sobic.009G017600.1	1.00474	2.6358	0.00284754	0.0189701
Sobic.009G017732.1	1.32473	1.12646	0.00876173	0.0436345
Sobic.009G019800.1	0.910926	1.11877	0.00764456	0.0396864
Sobic.009G020900.1	0.769997	6.08108	0.00919923	0.0452413
Sobic.009G022100.1	1.1081	3.84468	9.20186e-06	0.000193295
Sobic.009G022200.1	0.950343	5.18215	0.000405561	0.00410214
Sobic.009G022900.1	4.39039	1.68213	5.98679e-05	0.000894449
Sobic.009G026400.2	1.79562	0.887381	9.46835e-06	0.000198212
Sobic.009G026600.1	0.62961	3.02118	0.00896285	0.0444124
Sobic.009G027300.5	0.616003	7.44657	0.00719076	0.0379186
Sobic.009G028500.4	1.90932	7.00934	1.64241e-09	1.49108e-07
Sobic.009G029500.3	1.42544	4.12658	5.31641e-06	0.000125165
Sobic.009G031500.1	0.844759	2.81499	0.000147396	0.00185223
Sobic.009G032300.1	0.827638	5.86997	0.00273546	0.0183902
Sobic.009G032500.1	0.836383	3.99196	0.0019581	0.0142389
Sobic.009G033200.1	1.99452	6.18719	1.28064e-10	1.68797e-08
Sobic.009G033600.1	1.14443	8.45839	6.90424e-07	2.41364e-05
Sobic.009G034200.3	0.848857	6.74068	0.000304125	0.00326985
Sobic.009G034400.1	0.845618	3.03181	0.00166241	0.0124133
Sobic.009G036900.1	0.664717	4.58683	0.000760051	0.00669522
Sobic.009G038100.1	2.73511	1.86025	0.00556462	0.0314239
Sobic.009G038701.1	0.94213	7.76111	5.41437e-05	0.000830545
Sobic.009G040800.1	0.727882	2.53284	0.00693677	0.036959
Sobic.009G042000.1	1.8318	2.12695	0.000500472	0.00484515
Sobic.009G042800.1	1.45062	1.19459	5.31611e-05	0.000816882
Sobic.009G045000.1	1.17538	4.46735	2.90284e-06	7.72096e-05
Sobic.009G045400.1	1.60598	4.19835	1.84033e-07	7.83418e-06
Sobic.009G046500.2	2.40137	0.700403	1.36519e-06	4.2321e-05
Sobic.009G049300.1	1.06491	5.18395	1.71149e-06	5.04958e-05
Sobic.009G049800.1	1.99632	0.924663	6.34045e-05	0.000940182
Sobic.009G050100.1	1.30109	4.38074	1.4323e-07	6.32416e-06
Sobic.009G051500.1	1.24308	3.65024	4.66057e-09	3.6214e-07
Sobic.009G052300.3	3.27828	0.801785	2.69911e-05	0.000473649
Sobic.009G052500.1	0.85701	2.69081	0.000302093	0.00324996
Sobic.009G053201.1	2.94164	0.564924	1.64008e-06	4.88019e-05
Sobic.009G053600.1	1.19811	5.72337	0.000692696	0.00623146
Sobic.009G054200.1	0.673309	4.19984	0.00509764	0.0292793
Sobic.009G054900.1	1.17446	6.20631	0.000572829	0.00535047
Sobic.009G056500.1	0.830609	7.15323	0.000735547	0.00651809
Sobic.009G059600.2	1.56999	1.39962	0.00020462	0.00240014
Sobic.009G061200.1	4.33573	-0.588776	4.75437e-08	2.58984e-06
Sobic.009G065400.1	1.0555	5.00007	8.0086e-06	0.000175283
Sobic.009G066100.1	3.12237	-0.367452	0.00210991	0.0151021
Sobic.009G066500.2	2.19849	0.155377	0.00548472	0.0310714
Sobic.009G066900.1	2.41273	9.04003	2.12337e-06	5.99735e-05
Sobic.009G069200.1	0.67242	4.49381	0.00191852	0.0140025
Sobic.009G069901.1	1.202	0.529158	0.00883771	0.0439269
Sobic.009G070600.1	2.84033	1.62773	0.000282912	0.0031075
Sobic.009G074400.1	0.961591	6.94059	0.00187942	0.0137679
Sobic.009G079600.2	1.32178	1.21725	0.000523026	0.0050144
Sobic.009G083100.1	2.32365	0.379097	7.19396e-07	2.49531e-05
Sobic.009G083800.1	1.46282	3.71872	9.84815e-06	0.000205197
Sobic.009G092020.1	1.34833	1.64227	0.00218241	0.0154716
Sobic.009G092060.1	1.32065	3.27077	4.05381e-06	0.000100185
Sobic.009G094200.1	1.41856	3.88233	2.19624e-07	9.23873e-06
Sobic.009G095720.1	0.911686	8.64347	0.000241361	0.00273205
Sobic.009G096100.1	0.813689	3.27086	0.000140391	0.00177919
Sobic.009G100200.1	2.11957	3.44419	1.85832e-06	5.37673e-05
Sobic.009G102500.1	0.713983	3.90307	0.00219345	0.0155092
Sobic.009G105800.1	0.800999	3.75233	0.00013326	0.0017047
Sobic.009G109101.1	2.60594	0.839481	5.25683e-06	0.000124375
Sobic.009G113100.1	0.707876	4.64775	0.00307339	0.0200763
Sobic.009G114400.1	0.889012	2.21482	0.00846013	0.0425373
Sobic.009G114800.1	0.899638	3.50855	0.000401693	0.0040751
Sobic.009G114900.1	0.909349	1.82975	0.00349268	0.0220464
Sobic.009G116900.1	0.667765	5.71762	0.00552239	0.0312251
Sobic.009G118200.1	0.858935	3.27861	0.00139218	0.0107894
Sobic.009G120900.1	1.74933	3.79965	8.32339e-08	4.01372e-06
Sobic.009G121400.5	0.89482	4.92757	0.00932972	0.0457072
Sobic.009G122201.1	2.64323	1.04209	5.82385e-10	6.39689e-08
Sobic.009G129400.1	0.818005	4.23278	0.000430869	0.00430482
Sobic.009G131200.1	1.47757	0.264211	0.00288084	0.0191346
Sobic.009G134450.1	3.24735	2.042	1.66449e-05	0.000315756
Sobic.009G136700.1	3.89513	1.86914	2.21173e-05	0.000401364
Sobic.009G137100.1	1.14502	5.15716	0.000166887	0.00203536
Sobic.009G137300.1	1.56822	1.94299	5.65053e-05	0.000860098
Sobic.009G137700.1	1.09518	3.81141	2.31387e-06	6.39332e-05
Sobic.009G137900.1	0.730023	3.74576	0.00273776	0.0183902
Sobic.009G138800.3	0.799609	5.12692	3.54328e-05	0.000588144
Sobic.009G140000.1	0.989456	7.56734	0.00022966	0.00262464
Sobic.009G140400.1	1.00538	1.82334	0.0088432	0.0439419
Sobic.009G140700.1	0.759544	3.7636	0.000167243	0.00203691
Sobic.009G144200.1	1.46746	4.33676	0.000403897	0.00408955
Sobic.009G145900.3	1.49319	2.42284	4.13392e-05	0.000662693
Sobic.009G155250.1	1.00625	2.53568	0.000346387	0.00362799
Sobic.009G155700.1	1.71048	3.05102	0.000139896	0.00177428
Sobic.009G156000.1	1.35177	5.795	2.63532e-06	7.12657e-05
Sobic.009G156100.2	1.1295	1.9712	0.00597788	0.0332408
Sobic.009G157900.1	1.4149	0.510169	0.0061979	0.0340139
Sobic.009G161550.1	1.39008	6.59819	3.07344e-06	8.0543e-05
Sobic.009G161600.1	2.08093	4.77985	2.44413e-10	2.97882e-08
Sobic.009G161700.1	7.58537	2.43408	1.53111e-14	6.64503e-12
Sobic.009G163900.1	3.88177	5.83326	3.00856e-05	0.000516242
Sobic.009G163950.1	2.43391	2.88563	5.9157e-15	2.97772e-12
Sobic.009G164100.1	1.44968	7.42595	6.02539e-06	0.000138224
Sobic.009G167800.1	1.83552	4.79777	7.23575e-07	2.50492e-05
Sobic.009G177600.1	1.17966	0.862646	0.005691	0.0319652
Sobic.009G177700.1	1.05643	6.18906	5.69749e-05	0.000863553
Sobic.009G178600.1	1.74111	8.61066	1.65231e-08	1.04631e-06
Sobic.009G183000.1	1.33097	11.7545	4.00813e-05	0.000651889
Sobic.009G183101.1	1.77674	9.42942	1.75988e-08	1.10265e-06
Sobic.009G183200.1	0.890029	5.09419	0.0030147	0.0197947
Sobic.009G185700.1	0.718095	4.63541	0.000967504	0.00812448
Sobic.009G188300.1	1.16838	1.14914	0.00750851	0.0391357
Sobic.009G192600.1	4.77821	0.329663	0.0101172	0.048355
Sobic.009G195900.1	1.02791	5.0937	0.000389508	0.00397642
Sobic.009G196800.1	2.95035	6.38301	2.07427e-08	1.25117e-06
Sobic.009G199500.1	0.895497	3.714	0.000394547	0.00401865
Sobic.009G200000.1	2.25952	2.12453	8.85221e-11	1.2306e-08
Sobic.009G201500.1	4.94975	7.69863	8.51271e-08	4.061e-06
Sobic.009G205100.2	1.8776	0.562893	0.00874476	0.0435622
Sobic.009G206100.2	1.05208	2.31423	0.00676951	0.0363259
Sobic.009G206900.1	1.12332	4.56231	5.60808e-05	0.000854369
Sobic.009G210100.1	1.49222	5.22949	5.91298e-05	0.000884909
Sobic.009G210250.1	1.39156	5.12814	0.000781031	0.00683604
Sobic.009G211300.2	1.09192	0.8459	0.00659456	0.0355802
Sobic.009G215800.1	0.722216	3.97962	0.0079773	0.0408885
Sobic.009G218900.1	3.98494	8.00807	0.00145303	0.0111118
Sobic.009G223400.1	2.13442	1.14326	3.62609e-06	9.31062e-05
Sobic.009G224300.1	1.92187	0.156055	0.000202903	0.00238471
Sobic.009G231300.1	2.93147	8.55479	3.86551e-21	6.87829e-18
Sobic.009G231400.1	3.92267	4.75812	0.000449444	0.00443807
Sobic.009G231700.1	0.629345	5.29013	0.00133128	0.010431
Sobic.009G242100.1	2.36462	8.07039	5.86893e-10	6.40685e-08
Sobic.009G242800.1	1.32379	1.93065	0.00315386	0.0204518
Sobic.009G244200.2	2.1923	3.33855	2.22567e-05	0.00040256
Sobic.009G245101.1	1.06467	4.4171	0.00147134	0.0112035
Sobic.009G245200.2	3.47231	1.58445	2.36406e-10	2.90111e-08
Sobic.009G246200.1	4.03625	3.11402	1.00377e-15	6.37893e-13
Sobic.009G248200.1	1.13906	4.80676	3.56284e-05	0.000590514
Sobic.009G248300.1	1.67305	4.07488	0.00634572	0.0345519
Sobic.009G249500.1	0.75325	5.45723	0.00966604	0.0468148
Sobic.009G249600.1	2.31746	2.52216	2.58535e-05	0.000456839
Sobic.009G249900.3	0.628429	5.83616	0.00492637	0.028527
Sobic.009G252300.2	1.25255	2.6528	1.29601e-05	0.000257092
Sobic.009G252400.1	2.2542	0.318597	6.19389e-07	2.22655e-05
Sobic.009G253950.1	2.74751	2.32771	9.95552e-09	6.81341e-07
Sobic.009G254600.1	3.05354	-0.0866638	3.74915e-06	9.51675e-05
Sobic.009G256400.1	0.616742	7.54366	0.010049	0.0481452
Sobic.009G256800.1	3.02824	0.852598	0.000566007	0.00531222
Sobic.005G008800.1	0.607494	6.45123	0.00842376	0.0424264
Sobic.005G015900.1	0.59628	4.84064	0.0105235	0.0498191
Sobic.005G025700.1	1.52818	5.24231	1.5584e-08	1.00109e-06
Sobic.005G027350.1	0.698405	3.72972	0.00499589	0.0288532
Sobic.005G028400.1	2.09459	5.63829	5.51038e-05	0.000841885
Sobic.005G029100.1	0.595866	5.50423	0.00379904	0.0234478
Sobic.005G034100.1	2.08167	0.933287	0.00210057	0.0150534
Sobic.005G035000.1	2.20984	2.22757	0.000710523	0.00634691
Sobic.005G036500.1	3.37449	2.48957	3.17824e-06	8.30449e-05
Sobic.005G036700.2	1.1409	2.09443	0.00255078	0.0174706
Sobic.005G036800.1	1.50481	3.80835	3.80658e-08	2.13673e-06
Sobic.005G037400.3	1.09297	1.35454	0.00106638	0.0087929
Sobic.005G038400.1	1.04461	1.90504	0.00393949	0.0240891
Sobic.005G050350.1	1.64665	-0.0641824	0.00295932	0.0195102
Sobic.005G053900.1	1.03267	3.66649	4.3166e-05	0.0006858
Sobic.005G059100.1	0.809064	5.52989	0.000342568	0.00360051
Sobic.005G059800.1	0.901624	4.76927	4.33134e-05	0.000687528
Sobic.005G060700.2	2.51824	1.33646	0.000469747	0.00459774
Sobic.005G061900.1	1.10572	3.9216	0.000112635	0.00148133
Sobic.005G061950.1	1.59493	-0.221924	0.00302748	0.0198493
Sobic.005G067966.1	1.46212	1.94991	1.63494e-05	0.000310814
Sobic.005G068700.1	1.18426	8.70455	0.0030924	0.0201568
Sobic.005G070951.1	2.17454	1.96005	0.00398297	0.0243185
Sobic.005G072100.1	0.692918	5.39149	0.0105695	0.0499796
Sobic.005G072300.1	2.4157	3.98179	3.66701e-06	9.3812e-05
Sobic.005G072400.1	1.23803	2.37963	9.82932e-05	0.00132402
Sobic.005G075600.1	1.71866	0.273446	1.88623e-05	0.000351083
Sobic.005G076400.2	0.899444	2.26757	0.00118876	0.00956272
Sobic.005G079500.1	3.21949	2.99296	5.18679e-16	3.54976e-13
Sobic.005G084400.1	0.687848	4.99331	0.000915403	0.00776761
Sobic.005G084900.4	1.86794	3.94159	7.63842e-07	2.61884e-05
Sobic.005G085800.1	1.56707	-0.121683	0.00715802	0.0378176
Sobic.005G088900.4	0.841747	2.53555	0.00684989	0.0366247
Sobic.005G090800.1	1.26006	3.01081	0.00046467	0.00455807
Sobic.005G100900.1	0.955876	5.33723	0.000881199	0.00752041
Sobic.005G101300.1	1.57662	7.17287	8.09199e-08	3.96579e-06
Sobic.005G103600.1	2.65939	3.08106	0.00121078	0.00970915
Sobic.005G104500.1	0.678381	6.27963	0.0015733	0.0118373
Sobic.005G110200.1	1.38319	5.0238	8.54754e-09	6.11367e-07
Sobic.005G110409.1	0.73366	4.70724	0.00120245	0.0096545
Sobic.005G110445.1	1.71949	3.68709	1.05024e-10	1.42656e-08
Sobic.005G110496.1	2.22937	0.437135	0.000291523	0.00317075
Sobic.005G111200.1	1.47162	5.75795	0.00813743	0.0414789
Sobic.005G111500.2	1.03237	5.34581	1.83528e-06	5.33612e-05
Sobic.005G111550.1	1.11524	3.72283	2.89531e-05	0.000502626
Sobic.005G114000.2	2.46523	0.991301	3.80332e-07	1.46803e-05
Sobic.005G116100.1	1.0906	5.12124	0.000660783	0.00597458
Sobic.005G118400.1	0.649403	8.02781	0.00611263	0.033737
Sobic.005G121200.1	1.08179	1.49651	0.0103327	0.0491166
Sobic.005G122500.1	8.28339	3.66864	1.40238e-09	1.3406e-07
Sobic.005G128000.1	0.832733	2.72518	0.00162241	0.0121606
Sobic.005G128400.1	0.7265	6.28298	0.00086786	0.00744585
Sobic.005G129000.1	2.14052	1.57705	5.68577e-06	0.000132772
Sobic.005G132200.2	1.32495	6.04609	1.70693e-07	7.35426e-06
Sobic.005G132400.1	1.45026	6.3131	3.7022e-06	9.43796e-05
Sobic.005G136900.1	1.22574	0.39974	0.00856181	0.0428789
Sobic.005G138000.1	2.0333	0.402746	0.00156827	0.011813
Sobic.005G155300.1	0.69078	3.39228	0.00319462	0.0206493
Sobic.005G158100.1	1.63075	1.10393	9.819e-05	0.00132402
Sobic.005G158901.1	1.5139	0.108092	0.000878452	0.00751183
Sobic.005G159600.1	1.46305	4.41388	4.41558e-08	2.42503e-06
Sobic.005G160300.3	2.12044	0.796678	1.14317e-06	3.68254e-05
Sobic.005G161400.1	2.16784	-0.714777	0.000697727	0.00627039
Sobic.005G165850.1	3.43086	-0.478509	2.80869e-09	2.35744e-07
Sobic.005G167300.1	0.838666	5.68185	0.00212633	0.0151708
Sobic.005G168200.1	1.74516	-0.422033	0.000502967	0.00486209
Sobic.005G168300.1	1.6276	0.33854	4.79672e-06	0.000114862
Sobic.005G169500.2	1.94975	4.67716	1.36603e-12	3.62794e-10
Sobic.005G172300.1	1.38254	1.59619	0.00423272	0.0254708
Sobic.005G175400.1	2.74789	1.81383	0.00933304	0.0457072
Sobic.005G178800.1	0.612862	3.20317	0.00945282	0.046159
Sobic.005G179300.1	0.889959	10.6428	0.00132169	0.0103833
Sobic.005G185500.3	1.06536	3.31343	0.000445531	0.00442399
Sobic.005G187200.1	1.22918	5.11097	6.96712e-07	2.42697e-05
Sobic.005G187500.1	0.780879	4.43391	0.000654559	0.0059364
Sobic.005G191700.1	0.639379	7.48292	0.00142444	0.0109645
Sobic.005G194800.1	1.17862	2.79443	1.45471e-05	0.000281054
Sobic.005G198000.1	0.68437	7.37962	0.00383873	0.0236354
Sobic.005G198100.1	0.720106	3.3049	0.000990087	0.00829064
Sobic.005G199200.1	1.0008	4.96863	0.000137335	0.00174677
Sobic.005G200900.2	0.609407	6.02559	0.00581066	0.0324733
Sobic.005G203400.2	1.85556	2.27699	6.33169e-05	0.000939667
Sobic.005G203800.2	1.29686	4.54789	0.0039107	0.0239622
Sobic.005G206300.2	2.10364	7.7889	4.73488e-12	1.08016e-09
Sobic.005G207100.1	0.67411	5.98186	0.00434237	0.0259428
Sobic.005G207500.1	0.752778	8.51863	0.000701812	0.00629125
Sobic.005G207600.1	1.20582	5.02004	2.94853e-06	7.83076e-05
Sobic.005G209600.1	1.61552	1.52773	2.65229e-05	0.000467275
Sobic.005G211400.1	2.0766	2.37732	0.00687819	0.0367429
Sobic.005G216800.1	1.1306	4.3214	5.82185e-05	0.000874386
Sobic.005G216900.1	2.39849	3.74304	4.04434e-07	1.55097e-05
Sobic.005G217000.5	1.39846	7.46588	9.21124e-06	0.000193295
Sobic.005G220000.1	0.626406	4.08351	0.00270603	0.0182603
Sobic.005G221900.1	0.792437	5.48168	0.00211744	0.0151195
Sobic.005G227151.1	1.65691	0.623384	0.00330882	0.0212304
Sobic.005G229000.2	0.901569	3.54368	0.00026392	0.00294802
Sobic.005G231600.1	12.4498	5.38896	1.52439e-14	6.64503e-12
Sobic.008G009700.1	0.654383	6.26802	0.00205996	0.014822
Sobic.008G011600.1	0.69975	5.76771	0.00221625	0.0156368
Sobic.008G011800.1	3.81878	1.20393	8.01402e-09	5.86838e-07
Sobic.008G012400.1	0.899439	5.85087	0.00862237	0.0431337
Sobic.008G012900.1	2.50587	0.220783	0.0021096	0.0151021
Sobic.008G015200.2	0.940294	6.57801	8.69152e-06	0.000186334
Sobic.008G015500.1	0.706172	4.7893	0.00485981	0.0282497
Sobic.008G016200.1	1.11612	3.72883	0.00105187	0.00869345
Sobic.008G017800.1	2.10734	5.1648	8.06372e-07	2.74352e-05
Sobic.008G017850.1	1.6671	0.213235	0.00477763	0.0278823
Sobic.008G020350.1	1.62142	0.868085	0.00123238	0.00985125
Sobic.008G021300.1	1.45972	7.19654	2.99772e-05	0.000515377
Sobic.008G029300.1	2.15063	5.95496	0.0044113	0.0262876
Sobic.008G029400.1	4.34664	3.86758	1.00525e-06	3.29419e-05
Sobic.008G029500.1	0.748226	3.42573	0.00165662	0.0123804
Sobic.008G029700.1	1.35125	0.208616	0.0015964	0.0119846
Sobic.008G030200.2	1.24928	3.5162	0.000411337	0.00414224
Sobic.008G033200.1	1.8386	10.9615	2.43322e-05	0.000433401
Sobic.008G033300.1	2.09148	0.98374	0.00014181	0.00178962
Sobic.008G033900.2	0.758235	5.34177	0.000155658	0.00193151
Sobic.008G034300.2	4.60273	5.08364	1.34904e-05	0.000264954
Sobic.008G035900.1	3.93007	-0.335523	0.00102647	0.00852708
Sobic.008G040000.1	1.45376	3.45108	5.91622e-07	2.14406e-05
Sobic.008G041700.1	1.17575	5.67657	3.06831e-05	0.000524472
Sobic.008G042300.1	1.45394	1.91709	0.000910845	0.00774001
Sobic.008G047000.1	3.79312	10.1187	4.98609e-17	3.8575e-14
Sobic.008G047100.1	1.25062	1.01695	0.00408611	0.0248236
Sobic.008G052300.1	0.97293	3.45531	0.00247082	0.0170874
Sobic.008G054700.3	1.28952	3.13563	1.1214e-05	0.000229623
Sobic.008G054800.1	1.50997	3.58111	7.21024e-09	5.41346e-07
Sobic.008G056900.1	0.678425	5.16069	0.0053523	0.0304569
Sobic.008G058200.3	1.46259	1.90105	0.00267552	0.0181434
Sobic.008G063100.1	0.729241	9.5718	0.00444556	0.0264298
Sobic.008G063500.1	1.37584	9.78681	0.000616864	0.00566222
Sobic.008G067600.1	0.748965	5.22019	0.000267798	0.00298458
Sobic.008G072700.1	1.66815	0.5249	0.00649419	0.035231
Sobic.008G073000.1	0.912765	3.85778	4.55341e-05	0.00071893
Sobic.008G077800.1	5.2195	0.0314831	0.000163712	0.00200764
Sobic.008G078300.1	1.20968	7.7286	8.21036e-08	3.98079e-06
Sobic.008G079900.1	1.12677	2.80426	7.66465e-05	0.00108934
Sobic.008G080000.1	1.03979	3.19756	5.66379e-05	0.000860645
Sobic.008G080600.1	3.84902	-0.404339	0.00842838	0.0424376
Sobic.008G081200.1	3.07032	0.637107	5.32297e-08	2.8576e-06
Sobic.008G084300.1	1.48299	3.70926	0.00506022	0.0291114
Sobic.008G086700.2	1.15144	7.02651	1.18661e-06	3.79757e-05
Sobic.008G087200.1	1.86338	3.2318	6.18906e-11	9.02689e-09
Sobic.008G088836.1	1.17577	1.79527	0.00373699	0.0231639
Sobic.008G088854.1	0.664736	4.72887	0.0044435	0.0264264
Sobic.008G091300.1	0.942657	5.85379	0.000281214	0.00309861
Sobic.008G093600.2	0.746373	3.46302	0.00127803	0.0101207
Sobic.008G096150.1	2.01413	0.673262	0.00024012	0.00272146
Sobic.008G098800.1	0.722229	4.86488	0.00217258	0.0154142
Sobic.008G101600.1	0.857182	5.49063	9.36966e-05	0.0012766
Sobic.008G103900.1	0.701528	5.41473	0.00145059	0.0111067
Sobic.008G111600.1	2.19454	6.99272	1.91845e-05	0.000356076
Sobic.008G111800.1	0.772106	4.90019	0.000846478	0.00731531
Sobic.008G113700.1	1.30139	3.12174	6.96048e-05	0.00101024
Sobic.008G117200.1	0.64311	5.15282	0.00774916	0.0400374
Sobic.008G117400.1	3.90943	1.07185	1.84186e-09	1.64694e-07
Sobic.008G117800.1	8.20485	1.21482	1.04698e-09	1.04663e-07
Sobic.008G118000.1	3.79341	4.25232	1.17347e-06	3.76229e-05
Sobic.008G119000.1	1.81079	1.4913	0.000103267	0.00137642
Sobic.008G119100.1	1.78864	1.09074	0.00988864	0.0475692
Sobic.008G120000.1	1.96875	4.24526	2.01482e-06	5.70886e-05
Sobic.008G124400.1	1.58441	4.72322	8.83426e-11	1.2306e-08
Sobic.008G124766.1	0.895012	3.70394	0.00450933	0.0267374
Sobic.008G125400.1	1.10527	5.53932	0.000550272	0.00521104
Sobic.008G127250.1	1.33319	1.1983	0.000824885	0.00714954
Sobic.008G128600.1	1.51121	5.94713	8.04861e-11	1.14574e-08
Sobic.008G131800.1	0.899551	6.29638	0.000145497	0.00182966
Sobic.008G132700.1	1.19378	7.47535	2.93503e-08	1.69016e-06
Sobic.008G133300.1	0.68656	3.97438	0.00264019	0.0179517
Sobic.008G136000.1	1.57898	9.54204	3.73652e-08	2.10404e-06
Sobic.008G136200.2	1.35606	7.36945	6.17934e-07	2.22581e-05
Sobic.008G136800.2	0.98973	1.73543	0.00128604	0.0101706
Sobic.008G137300.1	2.82115	0.663394	5.97654e-08	3.13707e-06
Sobic.008G139000.1	1.29378	4.24536	0.000744176	0.00657165
Sobic.008G140200.1	2.15975	5.94447	8.82478e-08	4.19861e-06
Sobic.008G149100.1	2.90106	5.11542	2.74388e-18	3.48747e-15
Sobic.008G150700.1	0.873803	6.93567	0.000509622	0.00490603
Sobic.008G156200.2	1.39613	2.27505	5.21788e-05	0.000803174
Sobic.008G156900.1	1.88009	2.25625	1.16295e-09	1.13701e-07
Sobic.008G160600.1	1.969	0.33342	0.00822504	0.0418087
Sobic.008G164700.1	1.27442	1.225	0.00130667	0.010288
Sobic.008G164900.1	2.17895	-0.489649	0.0011608	0.00938024
Sobic.008G165100.1	1.45944	4.19224	2.29344e-11	4.08094e-09
Sobic.008G167400.1	1.22317	0.172414	0.0074989	0.0391192
Sobic.008G167500.2	1.51712	1.99301	0.000159521	0.00197256
Sobic.008G168300.1	1.13938	5.46495	0.000731045	0.00648901
Sobic.008G170000.1	1.09282	3.95183	0.000335015	0.00353783
Sobic.008G170700.1	1.13364	1.83346	4.85117e-05	0.00075522
Sobic.008G170800.2	1.474	2.96759	5.26435e-07	1.94748e-05
Sobic.008G173900.1	1.01743	6.79118	4.25303e-06	0.00010424
Sobic.008G175400.1	1.18037	1.13064	0.00029274	0.00318205
Sobic.008G176800.3	2.30886	1.57	1.87438e-06	5.40562e-05
Sobic.008G187632.1	1.40065	0.449288	0.00700904	0.0372184
Sobic.008G188700.3	0.7604	4.41658	0.0023721	0.0165202
Sobic.004G001300.1	1.16302	8.90462	1.61263e-06	4.81461e-05
Sobic.004G001600.1	1.26804	0.79069	0.000252692	0.00284222
Sobic.004G001900.2	1.019	4.82089	0.000127459	0.00164397
Sobic.004G002200.1	0.870199	6.37224	0.00545329	0.0309228
Sobic.004G004600.2	0.709716	3.45992	0.00432262	0.0258521
Sobic.004G005400.1	1.14462	5.9528	2.36739e-07	9.84235e-06
Sobic.004G006300.2	1.7526	10.0732	2.95097e-09	2.45372e-07
Sobic.004G007100.1	1.3825	6.01243	4.26876e-05	0.000679412
Sobic.004G007600.1	1.45358	1.17047	0.0005855	0.00544422
Sobic.004G007900.1	1.04825	5.03638	0.000224177	0.00256858
Sobic.004G008400.1	0.670371	4.32982	0.00965168	0.0467952
Sobic.004G009600.1	1.10098	8.21664	7.16202e-06	0.000159301
Sobic.004G013000.1	1.86456	3.98737	0.000785747	0.00687394
Sobic.004G017900.1	1.10935	4.60028	0.00465799	0.0273907
Sobic.004G018300.1	1.11505	4.93528	1.90062e-08	1.16619e-06
Sobic.004G019500.1	1.09704	2.8083	0.00207474	0.0149219
Sobic.004G020900.1	0.95105	4.16746	8.29232e-05	0.00115547
Sobic.004G021100.1	1.24799	5.55058	1.81603e-09	1.63272e-07
Sobic.004G024200.1	2.955	3.96206	0.000220189	0.0025376
Sobic.004G024700.1	0.889165	4.10979	0.000260494	0.00291757
Sobic.004G030000.1	0.693452	6.93524	0.000780785	0.00683604
Sobic.004G030100.1	0.693829	5.26832	0.000768433	0.00673572
Sobic.004G030400.1	0.725795	2.55981	0.00355746	0.022368
Sobic.004G030700.2	0.930559	4.34952	7.13588e-05	0.00103149
Sobic.004G031001.1	5.48379	1.56432	8.71417e-18	8.61444e-15
Sobic.004G031400.1	1.01948	3.91566	0.000324121	0.00345147
Sobic.004G031700.2	0.73058	5.9217	0.0027824	0.0186198
Sobic.004G033300.1	0.864945	5.93089	0.00790356	0.0406345
Sobic.004G034900.1	0.630358	7.56551	0.00313339	0.0203636
Sobic.004G035000.1	1.19227	4.57475	0.000561523	0.00528663
Sobic.004G036200.1	4.43633	3.76592	4.45689e-07	1.68232e-05
Sobic.004G037700.1	0.845896	2.41079	0.00345467	0.0218899
Sobic.004G037900.2	0.779563	4.23276	0.003603	0.0225428
Sobic.004G038100.1	0.888488	5.34763	0.00139758	0.0108147
Sobic.004G039200.1	0.877517	6.91031	1.24585e-05	0.000249086
Sobic.004G040350.1	2.58084	6.95493	5.96839e-10	6.4757e-08
Sobic.004G040500.1	0.789875	7.86154	0.0012618	0.010019
Sobic.004G043001.1	0.927522	1.96205	0.00671483	0.036076
Sobic.004G045400.1	0.958468	4.87262	0.00341538	0.0217826
Sobic.004G045566.1	0.90759	2.11351	0.00586613	0.0327318
Sobic.004G047100.1	2.25333	0.0370191	0.00264692	0.01797
Sobic.004G048700.1	1.3018	5.0957	0.00863156	0.0431433
Sobic.004G049700.1	0.832198	5.23449	0.000341375	0.00359433
Sobic.004G051900.1	1.00934	3.22929	0.00821904	0.0417976
Sobic.004G053800.2	1.2105	5.11064	6.31034e-05	0.00093728
Sobic.004G059600.2	0.893554	5.39926	4.0189e-05	0.000651889
Sobic.004G063300.1	1.01442	3.459	0.000161268	0.00198864
Sobic.004G066500.1	2.05353	6.33307	0.000242262	0.0027405
Sobic.004G070600.1	2.4618	-0.0445565	0.000549243	0.00520407
Sobic.004G073100.1	0.972325	3.6676	0.0026441	0.0179608
Sobic.004G073300.1	2.35572	3.08403	2.1334e-06	6.00827e-05
Sobic.004G073400.1	0.920057	6.80503	0.00219381	0.0155092
Sobic.004G074300.1	1.02801	3.38046	5.84784e-06	0.000136078
Sobic.004G077000.1	0.994769	3.07813	0.00010244	0.00136746
Sobic.004G078500.1	0.913423	4.35018	0.00369517	0.022966
Sobic.004G079900.1	1.09464	3.75474	0.0030193	0.0198103
Sobic.004G082300.1	1.53677	3.04607	0.00215989	0.0153415
Sobic.004G082500.1	0.64747	4.73894	0.00191461	0.0139797
Sobic.004G084300.1	0.756799	5.2366	0.000255412	0.00286919
Sobic.004G085000.1	0.905283	5.66368	0.00363204	0.02268
Sobic.004G086150.1	0.844992	4.49402	6.6984e-05	0.000982615
Sobic.004G088200.1	0.591478	6.4099	0.00620155	0.0340168
Sobic.004G088400.1	0.732152	5.54107	0.00262731	0.0178846
Sobic.004G089200.1	1.02353	7.99425	0.00738366	0.0386786
Sobic.004G089300.2	4.47684	4.98142	6.53171e-10	7.00152e-08
Sobic.004G091100.1	1.32921	5.8514	0.00283554	0.0189043
Sobic.004G091200.1	0.715917	4.76231	0.00380058	0.0234492
Sobic.004G097900.1	1.07986	3.27943	0.00786468	0.0404814
Sobic.004G098000.2	1.58339	3.02565	0.00173762	0.0128723
Sobic.004G098100.1	2.59944	1.77371	4.12421e-05	0.00066233
Sobic.004G099500.1	1.48179	4.18804	3.07011e-11	5.25285e-09
Sobic.004G100700.1	1.97216	0.511116	1.9643e-05	0.000362957
Sobic.004G103000.1	0.84049	6.058	0.000221031	0.0025423
Sobic.004G104700.1	0.78609	5.25977	0.00697307	0.0370938
Sobic.004G107550.1	1.45326	1.53237	0.00450858	0.0267374
Sobic.004G108200.1	2.55061	1.93484	0.000748281	0.00660134
Sobic.004G111700.2	0.93695	4.53266	0.000656729	0.0059483
Sobic.004G112600.3	1.91196	6.33861	1.59943e-08	1.01644e-06
Sobic.004G112800.2	2.10589	2.19126	3.36984e-05	0.000562503
Sobic.004G113700.1	0.940935	1.40914	0.00251932	0.0173553
Sobic.004G114000.2	0.931856	6.0874	0.00084755	0.0073177
Sobic.004G116000.3	1.0512	6.94829	4.19473e-05	0.000671232
Sobic.004G116300.1	3.39692	11.4638	3.39285e-09	2.78214e-07
Sobic.004G119000.1	0.894956	2.97031	0.000336181	0.00354772
Sobic.004G125200.1	1.14644	4.04333	0.0029966	0.0197049
Sobic.004G125700.1	1.02131	4.70182	3.26344e-05	0.000548344
Sobic.004G125701.1	1.09163	3.72937	7.21877e-05	0.00103925
Sobic.004G128500.2	1.69354	1.40039	0.00874025	0.0435519
Sobic.004G131100.1	1.47447	2.62441	3.01032e-06	7.93567e-05
Sobic.004G132600.1	1.13345	4.72966	0.00841645	0.0424173
Sobic.004G132900.1	0.941829	3.28567	0.00473098	0.027692
Sobic.004G138000.1	0.631236	4.5508	0.00660969	0.035616
Sobic.004G140000.1	2.51746	1.69184	0.00933637	0.0457072
Sobic.004G141000.1	3.82821	7.29313	4.95701e-32	8.82051e-28
Sobic.004G143400.2	0.915358	2.68225	0.00374791	0.0232047
Sobic.004G144700.1	0.929511	2.78011	0.00773105	0.039967
Sobic.004G146800.1	1.08423	5.58295	6.50852e-07	2.30244e-05
Sobic.004G147500.1	1.21777	7.60622	0.000208797	0.00243466
Sobic.004G147800.2	1.82843	7.10577	1.21044e-05	0.0002431
Sobic.004G151700.1	1.38523	6.26351	8.55749e-09	6.11367e-07
Sobic.004G153800.1	2.58134	2.45611	0.00236839	0.0165073
Sobic.004G154466.1	0.962572	1.73451	0.00850477	0.0427255
Sobic.004G155400.1	5.47502	3.24134	0.000530549	0.00506469
Sobic.004G156500.1	0.868784	5.59614	1.8317e-05	0.000343087
Sobic.004G165900.1	0.618338	6.67562	0.00795547	0.0408152
Sobic.004G166400.1	1.42404	2.44108	0.00654598	0.0354609
Sobic.004G168700.1	1.6256	0.0603073	0.00386616	0.0237632
Sobic.004G169900.1	2.33909	2.85638	0.000660519	0.00597458
Sobic.004G170600.1	1.33366	2.02575	0.00344328	0.0218664
Sobic.004G174900.1	1.01118	2.4429	0.0095163	0.0463418
Sobic.004G175500.1	1.57749	7.59294	0.000243933	0.00275415
Sobic.004G176400.1	1.02809	5.2457	8.13835e-05	0.00113937
Sobic.004G179500.1	1.55144	-0.337391	0.00462029	0.0272798
Sobic.004G179800.1	1.51426	2.48585	8.14218e-06	0.000177769
Sobic.004G181500.1	0.809459	1.91329	0.0046665	0.0274136
Sobic.004G183800.1	0.816971	5.59671	0.000467406	0.00457985
Sobic.004G186800.2	1.89533	6.43454	3.43839e-05	0.000572335
Sobic.004G192800.1	2.52268	0.0218385	0.00303035	0.0198554
Sobic.004G193400.1	1.39694	7.8043	0.010003	0.0479768
Sobic.004G193800.1	1.39995	3.55732	0.00203467	0.0146638
Sobic.004G194700.1	2.29149	0.861346	0.000349367	0.00365041
Sobic.004G194900.1	0.593718	4.59819	0.00460167	0.0271853
Sobic.004G196400.1	0.849949	4.04541	7.90446e-05	0.00111616
Sobic.004G199200.3	1.49064	3.37059	1.39904e-05	0.000272368
Sobic.004G199700.1	2.47131	3.20849	2.0268e-09	1.78688e-07
Sobic.004G200000.2	0.867131	2.70031	0.00729206	0.038355
Sobic.004G207100.1	0.847372	2.53958	0.00900716	0.0445575
Sobic.004G207700.1	1.10142	4.0639	0.000327968	0.00348202
Sobic.004G208100.1	2.46115	3.77423	3.41434e-07	1.34413e-05
Sobic.004G208400.1	1.33799	4.73802	0.000499654	0.00483987
Sobic.004G210101.1	1.09418	3.64146	9.37542e-07	3.12995e-05
Sobic.004G211400.1	1.417	5.58475	1.53952e-08	9.92543e-07
Sobic.004G212400.2	1.17029	6.20514	0.00132378	0.0103906
Sobic.004G212500.1	1.5511	3.36483	1.15909e-07	5.2884e-06
Sobic.004G213300.1	0.746811	4.66406	0.000310739	0.00332688
Sobic.004G213800.1	0.760711	5.90818	0.000293819	0.0031875
Sobic.004G217600.1	0.59615	3.96929	0.00457659	0.027074
Sobic.004G219400.1	2.98575	6.74853	2.58716e-11	4.51332e-09
Sobic.004G221000.2	1.24663	1.70549	0.00319902	0.0206619
Sobic.004G223600.1	0.75828	7.62813	0.00345559	0.0218899
Sobic.004G224100.1	0.970415	3.42686	0.000435231	0.00433866
Sobic.004G226800.1	0.939671	3.69421	0.000267058	0.0029812
Sobic.004G228900.2	4.43777	6.75548	0.000123456	0.00160232
Sobic.004G233200.1	0.786728	7.45717	0.00195073	0.0141946
Sobic.004G233900.1	0.855343	3.35928	0.00273747	0.0183902
Sobic.004G236800.1	0.741189	2.60614	0.00672411	0.0361149
Sobic.004G237200.1	1.56642	5.33055	6.00277e-05	0.000896085
Sobic.004G241400.1	1.35017	2.90461	0.00042178	0.00423303
Sobic.004G241600.1	0.999226	0.463184	0.00990016	0.0475989
Sobic.004G241700.1	0.873805	3.2631	0.000528204	0.00505315
Sobic.004G241800.2	0.738314	3.2537	0.00686174	0.036677
Sobic.004G242400.1	0.949937	8.43321	0.000162981	0.00200421
Sobic.004G249900.1	3.26075	4.27696	0.0010381	0.0085967
Sobic.004G249950.1	3.5995	6.07535	0.00027762	0.00307021
Sobic.004G250000.3	2.53044	6.05067	0.00146183	0.0111519
Sobic.004G253050.1	0.797879	4.69739	0.00187295	0.0137432
Sobic.004G259000.1	1.27975	7.00772	4.41924e-05	0.000698986
Sobic.004G259200.1	0.685274	8.41209	0.0097848	0.0472101
Sobic.004G262600.1	1.40339	2.35452	6.26912e-05	0.000932715
Sobic.004G263100.1	6.73285	1.3447	0.000603004	0.00555951
Sobic.004G266000.1	1.32088	3.35126	0.00280215	0.0187308
Sobic.004G271900.3	1.5703	7.224	2.05264e-08	1.24658e-06
Sobic.004G278900.2	1.33923	2.01356	0.00115809	0.00936683
Sobic.004G279300.1	7.04329	1.80641	2.06687e-09	1.80284e-07
Sobic.004G286250.1	1.14671	1.1755	0.00423576	0.0254804
Sobic.004G287400.1	1.52026	3.14747	3.33299e-06	8.64538e-05
Sobic.004G288700.1	2.42484	7.3287	7.81352e-08	3.84071e-06
Sobic.004G288900.2	1.0331	2.73435	0.00187075	0.0137327
Sobic.004G289300.1	2.4822	-0.21771	0.00136285	0.0106315
Sobic.004G291600.1	4.25672	0.298092	1.01484e-11	2.07563e-09
Sobic.004G291700.1	1.44873	0.872969	0.00170129	0.0126505
Sobic.004G294700.1	0.755968	2.95036	0.0046357	0.0273048
Sobic.004G296500.1	2.39346	6.16478	8.34297e-09	6.08421e-07
Sobic.004G297400.2	0.981856	0.618542	0.00598161	0.0332511
Sobic.004G298600.1	1.92979	1.15416	0.000631703	0.00576437
Sobic.004G301700.1	1.68912	8.34009	2.96811e-05	0.000511273
Sobic.004G305733.1	2.04041	-0.326531	0.00103376	0.00857161
Sobic.004G309000.1	7.23161	-0.0888617	2.44787e-11	4.31261e-09
Sobic.004G311400.1	0.782395	6.39524	0.00028948	0.00315432
Sobic.004G312800.1	1.6168	3.77987	0.00247973	0.0171423
Sobic.004G314000.1	1.1077	5.59153	5.81077e-06	0.000135514
Sobic.004G317500.3	1.33897	5.9256	2.71709e-05	0.000475679
Sobic.004G320800.2	2.80918	6.98234	9.43308e-07	3.1433e-05
Sobic.004G320900.1	3.56259	4.362	8.35027e-12	1.74805e-09
Sobic.004G321000.1	4.06102	5.43317	1.63494e-05	0.000310814
Sobic.004G321800.2	1.3369	4.19	0.00831809	0.0421087
Sobic.004G322650.1	0.90086	3.55962	0.00985667	0.0474539
Sobic.004G324700.2	0.608564	3.13474	0.00563149	0.031711
Sobic.004G329400.3	0.835963	4.65137	0.000179201	0.00215542
Sobic.004G331700.1	0.845605	9.43601	0.00705668	0.0374156
Sobic.004G336600.1	1.15747	3.28343	0.000656874	0.0059483
Sobic.004G338500.1	2.03943	4.73732	2.37127e-05	0.000425347
Sobic.004G341700.1	1.15201	5.66368	3.36956e-07	1.3324e-05
Sobic.004G341800.1	4.52365	6.22971	1.80905e-10	2.34965e-08
Sobic.004G342500.1	0.856333	4.31891	0.000353743	0.00367884
Sobic.004G343100.1	0.889146	4.63836	8.07214e-05	0.00113099
Sobic.004G343300.1	1.36265	6.90753	0.00252041	0.0173559
Sobic.004G343400.1	1.30753	1.9574	0.00334755	0.0214267
Sobic.004G343900.1	0.817637	4.78188	0.00330717	0.0212294
Sobic.004G344200.1	2.13146	1.20789	1.81678e-09	1.63272e-07
Sobic.004G344700.1	0.864784	2.79064	0.00678862	0.0363845
Sobic.004G346600.1	2.85877	0.551334	0.000299693	0.00322805
Sobic.004G349100.1	1.35115	6.07306	3.91623e-06	9.76987e-05
Sobic.004G351400.1	1.69265	3.29897	6.37573e-08	3.29796e-06
Sobic.004G351500.1	0.676348	5.523	0.00749673	0.0391192
Sobic.004G353800.1	0.729813	5.712	0.000787662	0.0068873
Sobic.004G354700.1	0.804003	2.74242	0.00925351	0.0453976
Sobic.004G355401.1	3.96803	2.38875	8.56416e-18	8.61444e-15
Sobic.004G356400.1	0.803707	6.74697	0.000175463	0.00211818
Sobic.004G356500.1	0.76538	3.3962	0.00352324	0.0221999
Sobic.004G357100.1	0.972188	5.92773	1.84478e-06	5.35497e-05
Sobic.004G358500.1	1.4528	3.54594	7.79051e-09	5.75205e-07
Sobic.004G359700.1	0.716838	3.36621	0.0075495	0.0393255
Sobic.K044411.1	1.84999	5.90687	4.94838e-05	0.000768338
Sobic.007G000100.1	0.678027	6.20685	0.000678645	0.00612363
Sobic.007G000900.2	0.803219	3.05732	0.00116753	0.00941325
Sobic.007G003400.1	1.68855	3.32474	0.00135796	0.0106074
Sobic.007G004700.1	1.22706	5.75053	0.000288272	0.00314501
Sobic.007G004800.1	1.3619	8.90184	0.00432257	0.0258521
Sobic.007G005200.1	1.52219	2.68998	1.32993e-05	0.000261779
Sobic.007G006900.1	0.794901	5.27947	0.00116729	0.00941325
Sobic.007G007800.1	3.15353	0.495598	4.39016e-09	3.44049e-07
Sobic.007G007900.1	0.777886	4.33471	0.00359336	0.0225063
Sobic.007G008800.1	1.09698	4.49439	0.00138096	0.0107352
Sobic.007G012900.1	0.679733	4.08505	0.00232763	0.0162742
Sobic.007G014700.1	1.0804	2.92521	0.000284802	0.00312246
Sobic.007G014800.1	1.46654	6.59863	8.79365e-05	0.00121486
Sobic.007G016200.1	0.860566	3.82549	0.00351161	0.0221423
Sobic.007G018300.1	1.05322	4.6669	0.000446231	0.00442816
Sobic.007G019000.1	1.05134	4.62518	6.07999e-06	0.00013888
Sobic.007G019800.1	0.912578	3.13812	0.00115084	0.00932649
Sobic.007G020500.1	0.699013	5.55174	0.00765792	0.0396927
Sobic.007G022500.1	0.957259	4.00151	0.000347455	0.00363683
Sobic.007G022600.1	1.12048	5.77516	0.00905098	0.0446999
Sobic.007G022800.1	1.09044	1.30391	0.00777865	0.0401664
Sobic.007G023600.1	2.38346	0.642193	0.000216758	0.00250703
Sobic.007G023700.1	1.46811	3.73964	0.00830638	0.0420691
Sobic.007G023800.2	3.62307	2.64802	3.41274e-17	2.89173e-14
Sobic.007G026000.2	0.64924	4.67483	0.00108996	0.0089377
Sobic.007G026900.1	4.0107	1.93587	0.0026959	0.0182122
Sobic.007G028200.1	1.39247	3.03211	0.00287499	0.01911
Sobic.007G028300.1	1.1984	6.76223	0.00593911	0.0330561
Sobic.007G029600.1	1.34848	2.73292	1.93871e-08	1.18548e-06
Sobic.007G029700.1	0.761526	5.7158	0.00202766	0.0146251
Sobic.007G030900.2	1.33971	1.02346	0.0064	0.0348049
Sobic.007G034300.1	1.4868	7.59339	6.63122e-07	2.33655e-05
Sobic.007G034400.1	2.00379	4.88418	4.21727e-08	2.3305e-06
Sobic.007G037100.1	1.65965	6.27592	1.84986e-05	0.000345761
Sobic.007G038600.1	1.00617	4.68333	0.000191891	0.00228395
Sobic.007G038700.1	3.04139	1.63451	4.43533e-17	3.58737e-14
Sobic.007G038800.1	1.17936	0.42323	0.00422484	0.0254319
Sobic.007G044100.1	1.52111	7.33786	9.53808e-10	9.69832e-08
Sobic.007G045800.2	0.832197	2.25079	0.00523436	0.0299198
Sobic.007G048700.1	1.25946	3.69363	6.74448e-07	2.37177e-05
Sobic.007G050400.1	1.19361	4.0214	3.92025e-06	9.76987e-05
Sobic.007G052400.2	0.957127	8.46271	0.00434324	0.0259428
Sobic.007G052900.1	0.981868	6.3974	0.00469098	0.0275301
Sobic.007G053400.1	1.28346	2.46121	2.69001e-06	7.25242e-05
Sobic.007G053700.1	0.796495	2.84227	0.0011146	0.00910198
Sobic.007G056500.1	0.60861	5.60776	0.00359916	0.0225267
Sobic.007G056600.1	0.688385	3.9292	0.0046577	0.0273907
Sobic.007G056700.1	0.799664	3.69319	8.28611e-05	0.00115547
Sobic.007G062500.1	0.923576	6.02886	3.01417e-05	0.000516707
Sobic.007G065000.1	1.8774	1.73941	2.23202e-05	0.000403214
Sobic.007G065400.1	0.705766	5.91	0.00020826	0.00243161
Sobic.007G067900.1	1.11484	1.83418	0.00498541	0.0288072
Sobic.007G069200.1	0.89792	7.9478	7.02457e-05	0.00101743
Sobic.007G071500.1	1.23737	11.6153	6.96966e-07	2.42697e-05
Sobic.007G075700.1	1.1205	5.67486	0.00610521	0.0337069
Sobic.007G076500.1	1.26127	-0.212149	0.00655326	0.0354609
Sobic.007G077400.1	0.738674	3.08512	0.0013901	0.010778
Sobic.007G077700.1	1.76708	3.72951	2.22839e-10	2.77742e-08
Sobic.007G079200.2	0.883998	2.55689	0.004126	0.0249551
Sobic.007G080780.1	1.17065	3.47961	0.000545379	0.00517572
Sobic.007G080900.1	0.680904	5.31571	0.00629936	0.0343715
Sobic.007G085000.2	1.10265	2.80241	4.07997e-05	0.000659391
Sobic.007G091600.1	0.953943	6.38047	4.80328e-06	0.000114862
Sobic.007G095400.1	1.08341	5.09014	8.6615e-06	0.000185914
Sobic.007G096000.1	1.22633	6.07299	6.15878e-08	3.21376e-06
Sobic.007G097300.1	1.78468	1.82813	0.00271349	0.0182963
Sobic.007G097700.6	1.43857	0.898099	0.000482405	0.00470352
Sobic.007G098500.1	0.728959	9.41913	0.0054655	0.0309822
Sobic.007G099166.1	1.32647	1.50647	0.00615948	0.0339165
Sobic.007G100500.1	1.03673	4.92163	2.55343e-05	0.000452098
Sobic.007G105500.1	0.863892	8.5135	0.000408592	0.00412627
Sobic.007G106050.1	2.00866	5.24558	2.80007e-09	2.35744e-07
Sobic.007G106400.1	1.08912	8.27192	1.71403e-06	5.04958e-05
Sobic.007G107100.1	0.703628	2.89681	0.0021002	0.0150534
Sobic.007G111400.1	0.73571	4.29061	0.00263846	0.0179468
Sobic.007G111600.1	0.851892	4.62251	0.00515698	0.0295249
Sobic.007G113400.1	1.21789	5.6295	0.000329519	0.00349224
Sobic.007G113900.1	1.25293	1.13728	0.00272607	0.0183395
Sobic.007G115050.1	4.22438	-0.406866	0.00163942	0.0122725
Sobic.007G115200.1	0.879637	3.81049	0.000559867	0.00527383
Sobic.007G116400.1	1.81955	5.23529	6.17508e-11	9.02689e-09
Sobic.007G119900.1	0.950028	4.52761	5.86311e-05	0.000878183
Sobic.007G126200.1	1.10281	5.92204	6.37072e-06	0.000144202
Sobic.007G126400.1	0.890895	5.74464	0.000432	0.00430887
Sobic.007G128100.2	0.822901	3.00002	0.0037578	0.0232417
Sobic.007G128300.1	1.47382	1.5355	0.000293958	0.0031875
Sobic.007G129100.1	3.08346	1.01315	4.67274e-07	1.74312e-05
Sobic.007G130800.1	0.629536	6.47201	0.003179	0.0205892
Sobic.007G131700.2	2.82242	-0.0744687	0.000363948	0.00376736
Sobic.007G135800.1	1.38313	8.08201	1.83169e-06	5.33612e-05
Sobic.007G136400.1	1.59658	1.37937	0.00472687	0.0276877
Sobic.007G141600.2	1.66398	-0.103925	0.000449103	0.00443807
Sobic.007G142600.1	1.41125	2.00033	2.09394e-05	0.000383329
Sobic.007G143100.1	5.47047	1.06969	2.81118e-14	1.16331e-11
Sobic.007G143300.2	0.796936	1.38086	0.00897011	0.044436
Sobic.007G145200.1	0.904299	5.66348	0.00483901	0.0281851
Sobic.007G149700.1	1.66171	6.36746	0.00016339	0.00200508
Sobic.007G151500.1	1.32259	0.179189	0.00356747	0.0224072
Sobic.007G152000.1	3.45161	6.69126	5.87757e-06	0.000136357
Sobic.007G152101.1	1.05688	2.4798	0.000367575	0.00379828
Sobic.007G156300.1	2.42941	0.63524	1.78003e-05	0.000334819
Sobic.007G157500.1	2.07196	2.97486	1.06431e-06	3.48131e-05
Sobic.007G158900.1	0.984094	1.66788	0.00947763	0.0462294
Sobic.007G159000.1	1.4319	3.54894	6.18534e-06	0.000140564
Sobic.007G161300.1	0.904221	5.35796	6.53943e-05	0.000964064
Sobic.007G161450.1	1.52852	3.25933	0.00557383	0.031456
Sobic.007G162400.1	7.09706	-0.436071	4.7735e-06	0.000114474
Sobic.007G163001.1	1.57266	1.63631	1.29575e-06	4.0808e-05
Sobic.007G163600.1	1.12075	3.60161	0.000822089	0.00712878
Sobic.007G163901.1	2.16352	2.45293	2.33499e-13	7.99016e-11
Sobic.007G164050.1	1.48481	1.64195	0.000316032	0.00337341
Sobic.007G167600.1	1.48493	0.828672	0.00367238	0.0228724
Sobic.007G168400.1	1.48019	1.8937	0.000717907	0.00639361
Sobic.007G169500.1	0.974617	5.63546	0.00061141	0.00561954
Sobic.007G169533.1	0.991574	6.08884	0.000455583	0.00448128
Sobic.007G169600.1	0.902909	5.35624	0.00117723	0.00947857
Sobic.007G177500.1	1.9691	1.33666	4.44699e-06	0.000108154
Sobic.007G178600.1	0.802149	4.58985	0.00274251	0.0184152
Sobic.007G178700.1	0.723691	5.35317	0.000529676	0.00506004
Sobic.007G179332.1	0.996531	6.34107	1.57004e-06	4.72712e-05
Sobic.007G179750.1	1.70658	4.65636	0.000243381	0.00274967
Sobic.007G179900.2	2.86232	2.56137	5.04065e-06	0.000119591
Sobic.007G180300.2	2.59273	3.24762	6.64296e-06	0.000148873
Sobic.007G180600.1	0.834309	6.03117	0.000570738	0.00534073
Sobic.007G181500.1	5.82199	-0.37132	8.25645e-08	3.99226e-06
Sobic.007G189700.1	1.63226	-0.187016	0.00180578	0.0133162
Sobic.007G194300.1	0.779364	6.69857	0.000295294	0.0031942
Sobic.007G197200.1	2.03595	9.14603	0.000228917	0.00261784
Sobic.007G198300.1	1.21143	5.30652	6.77379e-07	2.37428e-05
Sobic.007G200300.1	1.42784	2.26715	1.48822e-05	0.000286286
Sobic.007G200500.1	1.14163	6.02248	0.000503041	0.00486209
Sobic.007G201000.3	3.67558	3.2774	6.083e-23	1.35301e-19
Sobic.007G204100.1	5.71958	4.03408	1.40928e-07	6.23799e-06
Sobic.007G204900.2	1.40205	2.34303	7.53968e-05	0.00107415
Sobic.007G207200.1	0.671739	5.49815	0.00632296	0.0344491
Sobic.007G208300.1	0.693237	6.6934	0.00740249	0.038764
Sobic.007G211300.4	7.27094	3.80601	8.83614e-25	3.93076e-21
Sobic.007G212600.1	0.619013	5.0409	0.00574201	0.032211
Sobic.007G216300.1	1.43515	10.9415	0.0105113	0.0497915
Sobic.007G216700.2	1.75424	2.04257	1.08786e-06	3.54455e-05
Sobic.007G217300.1	4.96984	6.55101	2.63169e-06	7.12657e-05
Sobic.007G222600.1	3.91931	0.121375	3.65569e-06	9.37312e-05
Sobic.007G224100.1	1.04316	8.91149	0.00312746	0.0203399
Sobic.007G225200.2	1.20035	2.23956	3.72478e-06	9.48195e-05
Sobic.007G225700.1	1.06971	5.63766	0.000123594	0.00160285
Sobic.K043700.1	0.937097	7.41621	0.00028993	0.00315647
Sobic.001G002500.1	1.76882	0.360899	0.00684551	0.0366123
Sobic.001G003100.1	1.68871	8.01493	7.83725e-05	0.00111032
Sobic.001G007400.1	0.610552	3.92818	0.0082724	0.0419543
Sobic.001G007500.1	1.0918	1.97244	0.00965412	0.0467952
Sobic.001G010300.1	0.794649	4.195	8.06223e-05	0.00113049
Sobic.001G010900.1	0.726986	6.25108	0.00124692	0.00994178
Sobic.001G012000.1	3.35665	2.48883	4.37896e-05	0.000694467
Sobic.001G014100.1	0.786605	4.3803	6.84277e-05	0.000999512
Sobic.001G016900.1	0.725058	5.79167	0.000506742	0.00488989
Sobic.001G018200.1	1.00691	4.2172	0.0068107	0.036459
Sobic.001G023300.1	1.86202	3.79447	0.00349121	0.0220449
Sobic.001G024200.1	1.21251	3.97448	2.93855e-05	0.000507163
Sobic.001G029100.2	1.71302	4.18293	7.29978e-11	1.05603e-08
Sobic.001G032800.1	2.70336	6.5907	5.41672e-07	1.99555e-05
Sobic.001G032850.1	5.54818	1.66255	2.86313e-06	7.63815e-05
Sobic.001G033100.1	1.09947	6.64031	1.91906e-05	0.000356076
Sobic.001G036800.1	0.967358	3.1028	0.000721127	0.00641718
Sobic.001G036900.1	1.32889	4.45343	7.40565e-05	0.00105929
Sobic.001G038500.1	4.11604	0.113376	1.49906e-08	9.69972e-07
Sobic.001G039700.1	1.84586	6.87392	2.61437e-08	1.52985e-06
Sobic.001G041200.1	1.21327	4.618	5.47093e-05	0.000838498
Sobic.001G041700.3	1.19224	3.06557	0.0030786	0.0200984
Sobic.001G042800.1	3.26696	4.23481	6.38098e-10	6.8814e-08
Sobic.001G043601.1	1.76842	3.32994	3.96475e-08	2.21156e-06
Sobic.001G043700.3	3.96796	4.36559	5.69136e-11	8.73035e-09
Sobic.001G043800.1	0.700256	6.09335	0.00364665	0.0227414
Sobic.001G046200.2	1.98426	4.54053	5.3317e-08	2.8576e-06
Sobic.001G047100.1	0.832161	3.16566	0.000798927	0.00696865
Sobic.001G048000.1	2.20162	5.21964	0.000369559	0.00381434
Sobic.001G048100.1	0.75619	6.59794	0.000527494	0.00504908
Sobic.001G048200.2	0.753272	5.34206	0.00701962	0.0372524
Sobic.001G048900.1	3.12327	5.80645	1.97194e-06	5.64126e-05
Sobic.001G049600.1	0.824131	5.54511	0.00863725	0.0431474
Sobic.001G053800.1	0.78443	4.64515	6.65782e-05	0.000977469
Sobic.001G056601.1	0.687978	4.6872	0.00522971	0.0299028
Sobic.001G057600.1	4.23176	2.78245	0.000802801	0.00698535
Sobic.001G063800.2	0.636684	3.10893	0.00825732	0.0419084
Sobic.001G064500.1	2.48608	8.73877	1.22794e-05	0.00024578
Sobic.001G065700.1	0.928347	4.44685	3.09655e-05	0.000528283
Sobic.001G068400.1	6.5617	0.810979	6.14648e-13	1.76404e-10
Sobic.001G069000.1	0.852184	5.70935	0.00630109	0.0343715
Sobic.001G071100.1	2.6576	2.73567	0.000122721	0.00159393
Sobic.001G072700.1	0.637425	6.87505	0.00606748	0.0335712
Sobic.001G073550.1	1.18333	1.217	0.000248589	0.00279962
Sobic.001G073800.1	2.89699	0.0268744	0.00195121	0.0141946
Sobic.001G073900.1	0.666376	7.21553	0.00969839	0.0468949
Sobic.001G074000.1	1.51065	0.974664	4.28023e-05	0.000680629
Sobic.001G074100.1	1.38468	0.916621	0.00344056	0.0218664
Sobic.001G080800.1	0.954167	3.14476	0.000350183	0.00365464
Sobic.001G080900.1	0.694123	4.44005	0.00894687	0.0443579
Sobic.001G083200.1	1.67061	4.99866	2.57546e-05	0.000455544
Sobic.001G083600.1	1.10375	2.76369	0.000978059	0.0082015
Sobic.001G085600.1	0.833874	6.46907	0.000106451	0.00141153
Sobic.001G088200.1	1.21189	6.28235	6.87702e-05	0.00100221
Sobic.001G088400.1	3.3	1.42613	2.70693e-06	7.26043e-05
Sobic.001G088800.1	2.03654	3.32625	6.84877e-08	3.45741e-06
Sobic.001G088900.1	2.69858	5.85456	5.73904e-10	6.34289e-08
Sobic.001G090600.1	1.0223	5.97017	0.000194771	0.00231513
Sobic.001G092600.1	3.47814	4.07757	0.00145376	0.0111118
Sobic.001G093200.2	3.2339	5.0343	0.000730601	0.00648901
Sobic.001G093500.3	1.35214	9.59845	0.00155994	0.011768
Sobic.001G094500.1	0.718548	7.08364	0.00155921	0.011768
Sobic.001G094550.1	1.24522	3.39768	3.5231e-07	1.38084e-05
Sobic.001G095800.1	0.967926	2.88807	0.000286291	0.00313686
Sobic.001G097100.3	0.610165	7.8987	0.00969061	0.0468949
Sobic.001G097200.1	0.865777	7.46365	0.000441442	0.00439564
Sobic.001G098200.1	0.991801	5.18876	0.00492817	0.028527
Sobic.001G098400.1	0.74861	6.03013	0.000742538	0.0065637
Sobic.001G098500.1	0.990174	5.6703	0.00488695	0.0283622
Sobic.001G102400.1	3.35941	-0.086945	3.23959e-06	8.45237e-05
Sobic.001G102700.1	0.616756	5.18243	0.00474794	0.0277728
Sobic.001G104900.1	4.57254	6.29799	0.000202494	0.00238306
Sobic.001G106100.3	0.672375	4.11502	0.00219279	0.0155092
Sobic.001G106800.2	1.83108	1.56851	0.0035347	0.0222615
Sobic.001G107100.1	3.6111	3.30747	3.29257e-17	2.89173e-14
Sobic.001G107200.1	1.30492	2.57166	0.000511545	0.00492023
Sobic.001G107500.1	1.03717	7.06856	5.59042e-07	2.05105e-05
Sobic.001G107900.1	1.04484	5.06168	3.07666e-07	1.2386e-05
Sobic.001G108200.1	1.75025	1.82389	2.10469e-05	0.000384898
Sobic.001G110950.1	2.1546	-0.243826	0.00155758	0.0117638
Sobic.001G111366.1	2.89432	6.18926	2.61717e-06	7.09908e-05
Sobic.001G111500.1	2.83057	10.2403	3.47216e-07	1.36388e-05
Sobic.001G111700.1	2.6492	4.34425	6.48071e-06	0.000146157
Sobic.001G113600.1	1.50398	0.905281	0.00283196	0.0188875
Sobic.001G113900.1	1.64294	2.83549	0.000160543	0.00198245
Sobic.001G116900.2	2.71511	0.11616	5.34799e-06	0.00012571
Sobic.001G118000.1	0.650842	6.5452	0.00409743	0.0248482
Sobic.001G123000.3	0.813455	4.12994	0.00353552	0.0222615
Sobic.001G125100.1	4.09295	4.9827	2.56713e-07	1.05915e-05
Sobic.001G126100.1	1.06464	4.49544	8.83128e-05	0.00121911
Sobic.001G126200.1	1.25389	4.02755	1.9129e-06	5.4989e-05
Sobic.001G126600.1	1.16378	6.73054	0.000199929	0.00235911
Sobic.001G129000.1	1.49767	9.57772	0.00560922	0.0315956
Sobic.001G129100.1	1.18092	0.674791	0.00637537	0.0346815
Sobic.001G130200.1	0.947498	5.54542	6.43097e-05	0.000952019
Sobic.001G132400.1	0.732903	5.72579	0.000738014	0.00653019
Sobic.001G133900.1	1.87337	1.58316	0.000598281	0.00552455
Sobic.001G134100.2	1.69533	5.79569	1.09311e-06	3.54943e-05
Sobic.001G134300.1	0.805771	6.91735	0.000191054	0.00227551
Sobic.001G139750.1	3.30801	3.09795	6.44188e-07	2.2938e-05
Sobic.001G139800.1	3.84541	3.40373	7.54126e-07	2.60056e-05
Sobic.001G141300.1	1.95302	7.83425	2.84136e-13	9.17096e-11
Sobic.001G149700.1	1.22697	4.68673	5.3178e-06	0.000125165
Sobic.001G151600.1	0.891602	4.91851	0.000144297	0.00181586
Sobic.001G153300.2	0.738514	3.34668	0.00394839	0.0241187
Sobic.001G154100.1	1.6322	8.578	3.15233e-05	0.000533199
Sobic.001G154300.4	1.17886	2.16561	0.000102189	0.00136609
Sobic.001G155000.1	0.651072	6.88435	0.00126881	0.0100702
Sobic.001G156401.1	1.70078	0.417183	0.00373739	0.0231639
Sobic.001G158300.1	4.36299	0.592085	2.78039e-09	2.35592e-07
Sobic.001G158700.1	1.98553	2.29947	0.00724767	0.0381734
Sobic.001G162500.2	0.928427	6.27129	0.000149245	0.00186887
Sobic.001G164350.1	1.58056	2.24057	0.00528054	0.0301353
Sobic.001G168000.1	0.745705	3.30715	0.0046731	0.0274433
Sobic.001G168100.1	0.863277	1.73987	0.00601276	0.0333617
Sobic.001G169200.1	1.88286	3.97855	0.000197275	0.00233709
Sobic.001G172200.1	1.19823	2.80626	0.00764696	0.0396864
Sobic.001G172700.2	0.783583	3.17714	0.0032142	0.0207298
Sobic.001G173400.1	0.869558	4.6862	0.000345451	0.00362525
Sobic.001G173500.1	1.30242	6.30195	0.000997283	0.00832348
Sobic.001G176700.1	0.70192	6.28163	0.00146398	0.0111611
Sobic.001G179000.1	1.46962	5.5388	1.47288e-09	1.36503e-07
Sobic.001G180200.1	0.973438	9.98689	0.000537711	0.00511933
Sobic.001G181000.1	4.66937	-0.659413	9.00545e-05	0.00123795
Sobic.001G181100.1	6.35981	4.44006	1.45172e-25	1.29159e-21
Sobic.001G181300.1	1.7689	1.00358	0.0022416	0.0157844
Sobic.001G181700.1	1.19809	5.29006	0.000446698	0.00442816
Sobic.001G182500.1	2.5346	-0.235598	4.01564e-05	0.000651889
Sobic.001G185400.1	3.72353	2.68425	5.81439e-08	3.07007e-06
Sobic.001G185800.1	2.74567	2.8889	2.00543e-09	1.78423e-07
Sobic.001G186200.3	0.876243	5.14991	0.00504133	0.0290325
Sobic.001G187900.1	1.28376	1.57797	0.00143019	0.010993
Sobic.001G188400.1	0.594246	5.28475	0.00620799	0.0340416
Sobic.001G189600.1	1.08114	3.04469	1.47967e-05	0.000285257
Sobic.001G192100.1	2.06382	6.30662	3.07664e-07	1.2386e-05
Sobic.001G192200.1	3.53704	-0.226891	4.45859e-06	0.000108188
Sobic.001G193200.1	0.640997	5.311	0.00820303	0.0417519
Sobic.001G193500.1	1.64931	7.76753	0.000294734	0.00319202
Sobic.001G194900.2	0.910219	5.62872	0.00147142	0.0112035
Sobic.001G195550.1	1.90187	2.63612	4.17017e-08	2.31165e-06
Sobic.001G195600.1	2.3869	5.65948	3.2811e-08	1.85346e-06
Sobic.001G195932.1	3.48223	6.15746	3.39282e-19	5.03098e-16
Sobic.001G197100.1	1.09278	2.60415	0.000994185	0.00830931
Sobic.001G202266.1	0.848949	3.79474	0.000282775	0.0031075
Sobic.001G202800.1	0.806673	9.06626	0.00462393	0.0272798
Sobic.001G203900.1	1.092	7.52835	0.000147536	0.00185269
Sobic.001G207500.1	0.643038	3.87057	0.00575951	0.0322713
Sobic.001G208200.1	2.12577	1.57931	0.000182597	0.00218528
Sobic.001G212300.1	1.03783	6.9235	0.000110505	0.00145654
Sobic.001G213666.1	3.10462	4.21804	3.01645e-06	7.94005e-05
Sobic.001G214800.2	0.659625	4.91244	0.00256012	0.0175211
Sobic.001G215500.1	0.891469	3.0447	0.00538668	0.0306232
Sobic.001G215900.2	1.41401	2.34943	0.00168769	0.0125757
Sobic.001G217200.3	1.07428	3.42863	0.000454881	0.00447685
Sobic.001G217600.1	0.760902	4.39709	0.00514164	0.029456
Sobic.001G221800.1	1.39724	7.61977	0.00113053	0.00919832
Sobic.001G225100.1	2.933	4.10904	0.0013848	0.0107556
Sobic.001G225700.1	1.97342	6.1159	1.3108e-15	8.04291e-13
Sobic.001G228200.1	2.70288	7.72387	3.26305e-06	8.50114e-05
Sobic.001G228700.1	0.939547	0.851685	0.00952814	0.0463868
Sobic.001G228701.1	0.891839	2.33137	0.00258122	0.0176315
Sobic.001G228800.1	1.15427	1.25261	0.0104543	0.0495933
Sobic.001G230500.1	1.0238	3.02811	0.000610903	0.00561778
Sobic.001G239100.1	1.12657	1.54097	0.00651396	0.0353167
Sobic.001G241100.2	0.830634	5.83832	7.89303e-05	0.00111616
Sobic.001G241200.1	1.03031	5.93615	1.18845e-05	0.000239494
Sobic.001G242600.1	1.16359	3.17306	0.000914499	0.00776735
Sobic.001G243000.1	3.48575	6.43992	0.000458791	0.00450786
Sobic.001G243200.1	0.77304	7.7777	0.000619889	0.00567427
Sobic.001G246200.1	1.50345	0.593516	0.000442067	0.0043994
Sobic.001G249700.3	0.60128	3.65039	0.00492605	0.028527
Sobic.001G250000.2	1.61706	5.51303	8.56174e-09	6.11367e-07
Sobic.001G251400.1	0.910756	2.43498	0.0043237	0.0258521
Sobic.001G254600.1	1.02722	4.59901	1.36215e-05	0.000266928
Sobic.001G255001.1	1.36251	2.11036	3.4571e-05	0.000574912
Sobic.001G258600.1	2.52756	0.537745	0.000496608	0.00481561
Sobic.001G258700.1	2.86266	-0.513742	6.45247e-05	0.000954313
Sobic.001G258900.1	0.841966	5.33829	0.000114031	0.00149416
Sobic.001G259800.1	1.38478	2.43765	0.000706985	0.00631848
Sobic.001G260500.1	0.675223	6.33724	0.00854158	0.0428363
Sobic.001G260850.1	1.45441	2.0538	2.25042e-06	6.25686e-05
Sobic.001G261432.1	0.681422	4.84709	0.000591031	0.00547181
Sobic.001G261541.1	0.865206	3.31518	0.00220591	0.0155867
Sobic.001G267233.1	1.35513	7.22652	0.000529353	0.00506004
Sobic.001G269900.1	2.71462	-0.453248	0.00293773	0.019411
Sobic.001G270700.2	2.20234	0.281482	0.00412482	0.0249551
Sobic.001G271900.1	0.944895	2.61963	0.000764217	0.00672388
Sobic.001G273800.1	1.15229	1.50999	0.0046211	0.0272798
Sobic.001G274200.1	1.27721	5.43282	4.16658e-09	3.29929e-07
Sobic.001G276500.1	0.759363	11.7605	0.00802126	0.0410498
Sobic.001G278800.1	1.21457	4.05945	0.00622392	0.0340949
Sobic.001G280500.1	0.823624	3.69671	0.00209107	0.0149974
Sobic.001G281600.1	0.981597	5.5516	8.59423e-06	0.000184693
Sobic.001G281900.1	0.792413	3.51361	0.00082992	0.00717919
Sobic.001G286100.1	0.997836	2.22049	0.000227213	0.00260002
Sobic.001G286500.1	0.808924	5.74382	0.00401177	0.0244638
Sobic.001G288000.1	1.56054	1.0574	0.00652847	0.0353846
Sobic.001G289800.2	0.651219	7.36874	0.00165888	0.0123921
Sobic.001G290100.2	0.91915	7.6752	0.000596716	0.00551296
Sobic.001G290300.2	0.893461	2.45493	0.000764673	0.00672388
Sobic.001G290700.1	1.45427	4.25049	6.17387e-07	2.22581e-05
Sobic.001G293300.1	0.834927	4.96111	0.000390656	0.00398585
Sobic.001G293700.2	0.860313	7.9801	0.000398313	0.00405237
Sobic.001G296500.1	0.875801	5.05525	3.13857e-05	0.000531691
Sobic.001G299700.1	0.702489	8.17719	0.00265073	0.017985
Sobic.001G302732.1	0.836359	2.49322	0.00895861	0.0444037
Sobic.001G304600.2	2.05291	2.08474	0.000570217	0.00534073
Sobic.001G305600.1	1.95548	6.94905	8.58441e-09	6.11367e-07
Sobic.001G305900.1	0.663543	3.50548	0.0083079	0.0420691
Sobic.001G308700.1	1.3592	2.98211	0.00150666	0.0114332
Sobic.001G309400.1	0.598596	5.87296	0.00833226	0.0421445
Sobic.001G310800.1	2.61685	2.04356	7.22024e-06	0.000159996
Sobic.001G311700.1	3.00269	0.727949	3.67913e-05	0.000607295
Sobic.001G314400.1	3.61831	6.67772	8.7836e-07	2.96576e-05
Sobic.001G316700.1	0.814837	6.78378	5.15125e-05	0.000794292
Sobic.001G317000.1	2.43879	-0.154923	7.20132e-05	0.00103757
Sobic.001G321200.2	1.19591	2.27188	0.00129919	0.0102569
Sobic.001G322300.1	1.46911	3.27953	8.62387e-09	6.11367e-07
Sobic.001G326900.1	1.74304	3.06991	7.68919e-06	0.000169302
Sobic.001G328500.1	0.8933	3.39561	0.00709105	0.0375754
Sobic.001G329300.1	0.95364	6.69593	3.73664e-05	0.000615646
Sobic.001G333500.1	1.65736	9.57842	4.7908e-05	0.0007491
Sobic.001G335100.1	0.891473	2.07849	0.0011132	0.00909888
Sobic.001G335600.1	3.35028	-0.334908	2.88507e-06	7.68518e-05
Sobic.001G336450.1	0.96204	1.74756	0.004003	0.0244187
Sobic.001G339500.1	0.887943	5.5891	0.000113239	0.00148706
Sobic.001G345100.1	1.14324	9.33353	4.57609e-06	0.000110634
Sobic.001G346600.1	0.829246	4.77505	0.000403418	0.00408955
Sobic.001G346900.1	0.741056	4.29588	0.00047767	0.00466502
Sobic.001G347300.3	0.877504	6.54127	0.000187674	0.00224126
Sobic.001G350300.2	6.62284	1.22072	1.07115e-11	2.1659e-09
Sobic.001G350700.1	1.10043	5.1478	0.00123077	0.00984282
Sobic.001G352300.1	5.6785	1.01251	1.10438e-09	1.08571e-07
Sobic.001G352600.1	0.629463	4.49411	0.00819973	0.0417471
Sobic.001G355000.1	2.40191	7.04152	0.000117534	0.00153104
Sobic.001G358000.1	0.986222	4.59539	0.00630052	0.0343715
Sobic.001G359900.1	1.54445	4.94891	4.8027e-08	2.60546e-06
Sobic.001G363100.1	3.21241	0.406663	0.00259292	0.0176911
Sobic.001G364200.1	4.63578	1.21584	0.000374484	0.003854
Sobic.001G364600.1	0.647936	5.66053	0.00776863	0.0401262
Sobic.001G366800.1	0.680307	4.4848	0.00413754	0.0250079
Sobic.001G368100.1	1.08879	2.34009	0.000699156	0.00627372
Sobic.001G368400.1	0.898094	4.16514	2.68017e-05	0.000471255
Sobic.001G369500.1	2.49454	-0.361327	0.00287184	0.0190989
Sobic.001G371000.1	0.654252	5.44403	0.00309514	0.0201596
Sobic.001G377100.2	1.50252	0.666997	0.00381255	0.0235068
Sobic.001G378300.1	1.46999	5.26751	1.60804e-07	6.9789e-06
Sobic.001G380900.1	1.57499	0.536364	0.00839331	0.042369
Sobic.001G381500.2	1.38529	4.65303	4.89071e-08	2.64515e-06
Sobic.001G382400.1	1.00698	5.20077	0.00138769	0.0107687
Sobic.001G384300.1	0.868432	5.65582	6.14566e-05	0.000915111
Sobic.001G386200.1	2.2147	5.02959	8.99188e-05	0.00123744
Sobic.001G386300.1	1.15373	5.57651	0.00103085	0.0085555
Sobic.001G392800.1	0.649355	5.36788	0.000650358	0.00590734
Sobic.001G396300.1	4.87837	-0.256913	1.27716e-06	4.0294e-05
Sobic.001G397500.1	2.08012	4.89109	2.78226e-08	1.61262e-06
Sobic.001G397550.1	2.14019	0.494412	0.000139115	0.00176562
Sobic.001G402300.1	0.643262	4.04446	0.0028899	0.0191734
Sobic.001G402400.1	1.22606	1.23194	0.000543775	0.00516734
Sobic.001G405300.1	1.19086	4.85834	0.000293453	0.0031875
Sobic.001G405800.1	2.69441	6.03663	3.11194e-05	0.000529855
Sobic.001G406800.1	6.41875	2.95039	0.00125413	0.00997737
Sobic.001G407100.3	1.57295	2.9991	1.58605e-06	4.76706e-05
Sobic.001G409600.1	0.764341	4.51233	0.00164026	0.0122737
Sobic.001G414000.1	1.31962	4.28321	9.15307e-06	0.000193203
Sobic.001G414100.1	1.61791	2.34883	0.001455	0.0111164
Sobic.001G416300.3	0.828354	3.63404	0.00476871	0.0278485
Sobic.001G417800.1	0.974148	4.65714	1.18989e-05	0.000239513
Sobic.001G418600.1	7.98719	2.52068	4.93822e-11	7.8456e-09
Sobic.001G418650.1	0.914954	2.55466	0.00780022	0.0402544
Sobic.001G418900.1	1.76366	3.90608	0.000540719	0.00514522
Sobic.001G420200.1	0.748491	6.3613	0.000349639	0.0036511
Sobic.001G420400.1	1.002	6.41632	4.03147e-06	9.9772e-05
Sobic.001G420500.1	1.25791	5.84333	6.44543e-07	2.2938e-05
Sobic.001G421900.1	1.04432	6.61809	6.91542e-05	0.00100662
Sobic.001G423100.1	2.21389	4.57746	0.000307246	0.00329743
Sobic.001G424900.1	1.16354	2.60868	0.000176603	0.00213049
Sobic.001G425000.1	1.03737	5.95201	5.4167e-06	0.000127157
Sobic.001G425500.1	6.39269	6.77268	4.00476e-05	0.000651889
Sobic.001G425600.1	8.20479	7.37354	1.65042e-06	4.90277e-05
Sobic.001G426000.1	3.83562	7.44317	3.90811e-07	1.50521e-05
Sobic.001G426800.1	2.54659	8.20356	0.000134563	0.00172013
Sobic.001G428400.1	0.74884	3.53554	0.00594661	0.0330875
Sobic.001G434500.1	1.16964	3.7917	1.67161e-05	0.000316769
Sobic.001G436200.1	0.720327	5.0322	0.00533474	0.0303764
Sobic.001G438000.1	7.55525	4.97863	1.43848e-11	2.69434e-09
Sobic.001G439700.2	1.28228	3.53654	0.00237193	0.0165202
Sobic.001G439900.1	1.84424	5.66548	0.0011177	0.00912311
Sobic.001G442900.4	2.55963	4.5761	0.00100724	0.00839476
Sobic.001G445100.1	1.08823	7.22745	1.02779e-05	0.000213152
Sobic.001G445200.1	1.16081	1.60998	0.00985125	0.0474409
Sobic.001G447700.1	0.956069	4.28085	0.00825089	0.0418996
Sobic.001G452800.1	1.10043	7.49324	0.00433738	0.0259252
Sobic.001G454000.1	4.48777	7.18343	2.80395e-12	6.74235e-10
Sobic.001G459600.1	1.02986	2.25009	0.00174726	0.0129383
Sobic.001G464200.1	0.699627	4.92309	0.0038257	0.0235797
Sobic.001G464600.1	1.72824	1.58892	0.00181516	0.0133632
Sobic.001G465100.1	2.19994	4.69868	6.39619e-06	0.000144434
Sobic.001G465300.1	0.88559	3.61681	0.000218557	0.00252205
Sobic.001G467300.3	1.4031	7.25279	6.62912e-07	2.33655e-05
Sobic.001G469200.1	0.660043	5.30596	0.00472023	0.0276653
Sobic.001G470300.1	2.44917	1.68607	2.57926e-10	3.10104e-08
Sobic.001G472800.1	2.47491	9.38836	1.75445e-05	0.000331058
Sobic.001G477300.1	0.934282	4.66209	5.16314e-05	0.000795436
Sobic.001G477800.1	0.858671	5.55862	0.00331128	0.0212327
Sobic.001G479500.2	1.24562	4.98354	0.000213919	0.00248141
Sobic.001G483800.3	1.4436	4.38997	0.00128014	0.0101329
Sobic.001G484400.1	1.06138	6.86418	7.69728e-06	0.000169302
Sobic.001G484700.1	0.906286	4.46924	1.06615e-05	0.000219272
Sobic.001G484800.1	1.62642	4.26543	3.41037e-07	1.34413e-05
Sobic.001G485600.1	1.47329	7.03852	6.3983e-07	2.28617e-05
Sobic.001G485800.1	0.875714	5.401	2.95087e-05	0.000508796
Sobic.001G485901.1	2.76837	3.31304	1.35719e-06	4.222e-05
Sobic.001G486100.1	0.974746	4.0753	0.0058492	0.0326553
Sobic.001G488600.1	5.07186	0.235695	2.6511e-05	0.000467275
Sobic.001G490000.1	1.38467	0.714296	0.00127147	0.0100822
Sobic.001G491200.1	2.8371	4.4801	8.88447e-09	6.24863e-07
Sobic.001G495000.2	0.752352	5.11386	0.000866745	0.00743987
Sobic.001G496200.1	5.02589	4.26638	1.5712e-12	4.05188e-10
Sobic.001G496900.1	2.09679	-0.210818	0.00181156	0.0133423
Sobic.001G497900.2	0.886139	3.73899	0.000547927	0.00519436
Sobic.001G498200.2	0.830002	9.47488	0.00112927	0.00919222
Sobic.001G500700.2	0.69055	4.8863	0.00690136	0.0368335
Sobic.001G506200.2	1.29193	6.64523	1.74513e-05	0.000329647
Sobic.001G508700.1	2.10063	0.705329	0.00315308	0.0204518
Sobic.001G510300.1	1.30205	1.291	0.0054005	0.030638
Sobic.001G511500.1	0.857449	5.49053	2.38124e-05	0.000426275
Sobic.001G514000.1	1.07864	4.08629	0.000165006	0.00201848
Sobic.001G516000.1	1.98167	1.94766	1.97695e-06	5.64653e-05
Sobic.001G517600.1	1.39024	6.49273	5.70032e-09	4.31624e-07
Sobic.001G517700.1	1.14959	9.32505	0.000524363	0.00502451
Sobic.001G519700.2	4.35257	5.83428	7.21348e-06	0.000159996
Sobic.001G523300.1	2.63055	3.56451	5.86844e-06	0.000136323
Sobic.001G523800.1	0.743522	4.21971	0.000238697	0.00270879
Sobic.001G524100.1	1.02718	2.69342	0.0017086	0.012698
Sobic.001G528800.5	0.986288	6.1641	0.000359693	0.00373199
Sobic.001G528900.1	1.26261	5.69318	1.16002e-05	0.00023558
Sobic.001G532100.1	0.823541	5.41243	0.000341964	0.00359663
Sobic.001G533700.1	0.970027	7.51625	0.000181847	0.00217898
Sobic.001G535800.3	0.62217	5.60107	0.00170091	0.0126505
Sobic.001G536800.2	1.92452	4.104	7.91321e-06	0.000173409
Sobic.001G537800.1	0.933044	3.828	0.000394436	0.00401865
Sobic.001G539400.1	1.17165	3.2528	8.51427e-05	0.0011802
Sobic.001G542600.1	1.42222	0.968542	0.00297572	0.0195821
Sobic.001G543200.2	0.900722	1.95656	0.00348744	0.0220413
Sobic.001G544200.1	1.22111	4.27515	0.000388245	0.00396808
Sobic.001G544600.2	2.539	0.268521	0.00966558	0.0468148
Sobic.K015700.1	1.07656	4.0116	2.7093e-06	7.26043e-05
Sobic.006G001000.1	7.32259	-0.479057	9.24492e-16	6.09274e-13
Sobic.006G001100.1	1.50935	3.28757	9.94654e-08	4.62112e-06
Sobic.006G002100.1	2.33428	1.80697	2.61868e-10	3.1273e-08
Sobic.006G005200.2	1.50514	3.69433	8.2992e-05	0.00115552
Sobic.006G005400.1	5.89194	0.938761	0.000236028	0.0026882
Sobic.006G005500.1	5.73284	0.0491091	0.000993187	0.00830789
Sobic.006G005600.1	5.5796	9.52488	1.89385e-07	8.04277e-06
Sobic.006G007300.1	6.07659	0.598507	0.00727061	0.0382648
Sobic.006G007450.1	5.35063	1.22304	0.00540134	0.030638
Sobic.006G009400.2	0.860377	4.2347	7.34943e-05	0.00105379
Sobic.006G011200.1	0.825455	5.35238	0.00107533	0.00883766
Sobic.006G013100.1	1.45122	5.42385	2.18255e-08	1.30323e-06
Sobic.006G013500.1	1.29587	4.38491	7.43613e-09	5.53634e-07
Sobic.006G013600.3	1.80805	-0.0719734	0.00107191	0.00882628
Sobic.006G013900.1	0.960437	3.49138	0.0002386	0.00270879
Sobic.006G015800.1	1.36169	1.78284	0.00710039	0.0376046
Sobic.006G016200.1	1.35573	2.4517	7.55859e-07	2.6015e-05
Sobic.006G016900.1	1.19469	7.43103	0.00187451	0.0137489
Sobic.006G017000.1	1.1457	5.89288	1.15872e-07	5.2884e-06
Sobic.006G019600.1	0.799857	4.47235	0.00161257	0.0120919
Sobic.006G021800.1	0.830862	4.2797	0.00109388	0.00896566
Sobic.006G024101.1	3.68665	2.27929	9.27311e-06	0.000194353
Sobic.006G025000.2	0.968329	3.44207	0.00645802	0.0350882
Sobic.006G027300.1	1.75095	2.94151	0.00234685	0.0163867
Sobic.006G027800.2	1.7683	0.593178	0.00156196	0.0117769
Sobic.006G029850.1	2.17021	2.95408	4.68236e-06	0.000112744
Sobic.006G030100.3	1.37437	9.24011	6.12812e-08	3.20717e-06
Sobic.006G031833.1	1.22488	3.84655	0.000339866	0.00358056
Sobic.006G038200.1	1.17697	4.58638	1.27179e-06	4.02601e-05
Sobic.006G038400.1	0.78957	3.64095	0.000210308	0.00244749
Sobic.006G039900.1	1.44625	2.28208	1.39057e-05	0.000271016
Sobic.006G044400.1	1.28981	5.38336	6.09395e-06	0.00013902
Sobic.006G046100.2	2.20269	1.60178	4.62145e-07	1.73124e-05
Sobic.006G046500.1	1.11942	1.95356	0.000684489	0.00616698
Sobic.006G046700.1	0.660763	5.971	0.000640068	0.00582576
Sobic.006G048500.1	0.641024	5.39461	0.000804009	0.00698902
Sobic.006G048600.1	0.728512	5.24965	0.00041846	0.00420683
Sobic.006G048700.1	1.98152	7.75427	2.08483e-09	1.80963e-07
Sobic.006G049600.1	0.729632	4.72073	0.00841958	0.0424173
Sobic.006G050000.1	1.04498	4.56659	0.000489502	0.00476549
Sobic.006G052400.1	0.637837	3.84958	0.00242072	0.0167997
Sobic.006G053100.1	1.24092	4.93748	0.00525196	0.0300102
Sobic.006G053500.2	0.878553	3.88703	0.00626964	0.0342735
Sobic.006G055000.1	1.04428	5.79609	0.00548376	0.0310714
Sobic.006G055200.1	0.769628	7.03527	0.000489564	0.00476549
Sobic.006G055300.1	0.874899	5.04774	0.000348844	0.00364922
Sobic.006G055600.1	8.62501	3.79105	4.80907e-06	0.000114862
Sobic.006G059200.1	0.721283	2.85149	0.00346044	0.0219042
Sobic.006G063700.1	1.49566	2.52127	0.000127711	0.0016441
Sobic.006G064100.1	1.88126	8.55166	7.19236e-12	1.54194e-09
Sobic.006G068350.1	2.13866	3.26836	9.39202e-09	6.50278e-07
Sobic.006G072800.1	3.48872	0.610786	2.35551e-07	9.83895e-06
Sobic.006G076300.2	0.799284	4.56498	0.000742013	0.00656231
Sobic.006G076601.1	0.700644	3.6046	0.00584162	0.0326258
Sobic.006G080600.2	6.42139	-0.174685	4.96479e-05	0.000770213
Sobic.006G082600.1	0.860407	5.83641	8.51622e-05	0.0011802
Sobic.006G085300.1	1.13586	5.3688	0.00211634	0.0151195
Sobic.006G087700.1	1.10179	7.3087	0.000424914	0.00426208
Sobic.006G088450.1	1.87647	2.90719	5.83543e-05	0.000874773
Sobic.006G088500.1	1.98788	3.28783	9.84519e-05	0.00132515
Sobic.006G090450.1	2.96039	-0.205112	0.00268075	0.0181544
Sobic.006G090500.2	1.22516	5.84274	0.000242424	0.00274059
Sobic.006G093800.1	1.47438	5.02637	2.45036e-06	6.71828e-05
Sobic.006G093900.1	1.15342	7.659	0.00181813	0.013374
Sobic.006G094100.1	2.24365	4.10146	7.79363e-12	1.65095e-09
Sobic.006G094201.1	8.34203	0.51781	1.55443e-07	6.79593e-06
Sobic.006G097700.1	1.51431	0.93279	0.00080024	0.00696988
Sobic.006G098500.1	1.70323	5.69485	7.31426e-13	2.03359e-10
Sobic.006G102100.1	0.968464	4.0508	3.82284e-06	9.62564e-05
Sobic.006G103601.1	1.10855	0.739115	0.00791209	0.0406666
Sobic.006G104100.1	1.72308	2.9042	5.81991e-11	8.85124e-09
Sobic.006G105750.1	1.67317	0.310501	0.00180057	0.0132833
Sobic.006G107600.1	1.15802	6.15973	0.00223335	0.0157486
Sobic.006G108600.1	1.17345	3.04996	1.43998e-05	0.000278512
Sobic.006G108766.1	3.03747	0.623628	2.90927e-05	0.000504153
Sobic.006G108832.1	2.41297	2.63836	7.06481e-13	1.99542e-10
Sobic.006G108900.1	1.84386	0.86824	0.000762189	0.00671073
Sobic.006G109000.1	1.06844	2.37459	0.0061727	0.0339317
Sobic.006G109200.1	1.39921	3.75311	1.85823e-05	0.000346961
Sobic.006G109300.1	0.745136	5.39537	0.00971608	0.0469676
Sobic.006G109400.1	1.12013	0.423842	0.00778492	0.0401871
Sobic.006G111000.1	1.05345	2.64581	8.59818e-05	0.0011897
Sobic.006G113700.1	1.85656	0.205734	0.00550035	0.03114
Sobic.006G115100.1	0.669014	5.02272	0.00229954	0.0161095
Sobic.006G116100.1	0.585585	5.32539	0.00213468	0.015224
Sobic.006G122200.1	0.848321	2.85703	0.00784254	0.0403969
Sobic.006G122400.1	2.87905	7.05891	5.90711e-06	0.000136709
Sobic.006G122500.1	1.59145	4.77008	0.000607706	0.00559127
Sobic.006G124900.1	1.52047	8.75843	1.41535e-05	0.000275153
Sobic.006G125900.1	0.744099	5.40304	0.00464557	0.0273493
Sobic.006G128900.1	1.00667	7.33667	4.88207e-06	0.000116294
Sobic.006G133800.1	0.59094	5.25712	0.00383097	0.023604
Sobic.006G133900.1	0.994277	7.8338	2.5973e-06	7.05592e-05
Sobic.006G134300.1	0.918357	3.28659	0.000985942	0.00825982
Sobic.006G135100.1	1.77507	4.56054	1.77379e-05	0.000333999
Sobic.006G136700.1	2.93007	6.00894	0.00095706	0.00805959
Sobic.006G136800.1	1.79524	3.45738	0.0100891	0.0483115
Sobic.006G136900.1	1.55062	3.63754	3.91859e-05	0.000641466
Sobic.006G137600.1	0.738721	5.00967	0.00332247	0.0212892
Sobic.006G138100.1	1.21803	4.50853	9.16389e-08	4.33676e-06
Sobic.006G143900.1	1.41834	0.61474	0.00344823	0.0218899
Sobic.006G145800.1	4.29975	2.70721	8.37165e-05	0.00116379
Sobic.006G151001.1	1.64564	1.27577	0.00526141	0.0300454
Sobic.006G153200.1	1.06283	0.877597	0.0035933	0.0225063
Sobic.006G157700.1	1.5864	1.94384	2.75004e-05	0.00048069
Sobic.006G161300.1	0.975123	6.43943	0.00140003	0.010822
Sobic.006G161400.1	2.83141	7.08635	6.59163e-05	0.000969351
Sobic.006G163600.3	1.9798	0.709406	0.00127455	0.0101022
Sobic.006G163900.1	1.50852	1.95487	0.00393455	0.0240672
Sobic.006G164300.1	0.946476	6.55865	0.00238829	0.0166265
Sobic.006G166400.1	1.27253	0.902214	0.0061841	0.0339597
Sobic.006G167400.1	1.12983	2.34635	0.00711364	0.0376503
Sobic.006G167500.7	1.4213	5.99336	0.000247733	0.00279175
Sobic.006G168900.1	1.5231	0.204585	0.00417493	0.0251911
Sobic.006G173100.1	1.03181	6.21055	1.4321e-05	0.00027759
Sobic.006G177600.1	1.12719	2.5076	0.00370316	0.0229996
Sobic.006G178000.1	1.19925	3.35528	0.000272405	0.0030257
Sobic.006G181150.1	1.4243	0.129983	0.00708961	0.0375754
Sobic.006G181500.1	1.38822	1.69497	0.00178399	0.0131828
Sobic.006G182200.1	0.652419	4.87961	0.00207719	0.0149219
Sobic.006G182500.2	1.82345	2.25658	0.00342886	0.0218294
Sobic.006G182800.2	4.65951	0.612476	4.22675e-05	0.000674536
Sobic.006G183800.1	1.05377	4.40084	0.000202816	0.00238471
Sobic.006G186500.1	1.07991	2.18837	0.000294449	0.00319089
Sobic.006G188000.1	1.11719	6.31038	7.40526e-05	0.00105929
Sobic.006G188400.1	2.51466	4.07097	0.00368292	0.0229125
Sobic.006G190100.1	3.57855	1.76342	4.44919e-06	0.000108154
Sobic.006G191400.1	1.58322	1.50591	3.89299e-05	0.00063845
Sobic.006G196000.1	1.55821	3.2105	1.33809e-06	4.18578e-05
Sobic.006G202500.1	2.07881	3.03775	0.00578012	0.0323331
Sobic.006G204200.1	1.29304	3.65168	4.23862e-05	0.000675825
Sobic.006G205100.1	1.47455	4.99358	0.00154853	0.0117004
Sobic.006G207300.1	0.946797	5.71737	2.91671e-05	0.000504863
Sobic.006G207500.3	0.970837	4.21372	3.86486e-05	0.000635008
Sobic.006G208400.1	1.0569	4.1299	1.46161e-06	4.46105e-05
Sobic.006G209500.2	0.738558	6.15395	0.00327142	0.0210302
Sobic.006G209850.1	0.841975	6.461	0.00036534	0.00377953
Sobic.006G210200.1	1.47157	4.47378	1.54504e-06	4.66727e-05
Sobic.006G211200.1	2.16229	4.79028	2.17663e-13	7.59432e-11
Sobic.006G214300.1	1.58961	11.0396	1.14652e-06	3.68254e-05
Sobic.006G215100.1	0.962677	2.48215	0.00197093	0.0143069
Sobic.006G216300.1	2.27307	0.329523	0.000217504	0.00251153
Sobic.006G216600.1	0.756465	4.67254	0.003912	0.0239622
Sobic.006G217200.1	1.30819	1.37451	0.0074978	0.0391192
Sobic.006G218100.1	1.0793	0.272995	0.00908025	0.0447574
Sobic.006G219150.1	1.13815	4.47495	0.00264289	0.0179608
Sobic.006G220700.2	0.788852	4.33115	0.0018404	0.0135267
Sobic.006G225200.2	3.27059	4.70031	4.50592e-20	7.28895e-17
Sobic.006G225300.2	0.718909	5.21536	0.00112155	0.00915035
Sobic.006G226100.2	1.57103	5.97601	4.56538e-05	0.000720181
Sobic.006G226300.1	0.688971	4.8651	0.00240001	0.0166885
Sobic.006G226400.1	2.20574	-0.266506	0.00144042	0.0110431
Sobic.006G232800.1	0.671784	5.0053	0.00224006	0.0157828
Sobic.006G234601.1	2.38628	7.42158	1.32863e-11	2.54769e-09
Sobic.006G235400.3	0.956422	8.0455	0.00141141	0.010891
Sobic.006G235500.1	1.91324	5.56199	6.73047e-08	3.42177e-06
Sobic.006G238500.1	2.61533	0.844065	2.16909e-06	6.06781e-05
Sobic.006G242100.1	1.71213	1.45251	2.34751e-05	0.000422361
Sobic.006G245200.1	1.87359	1.21351	2.4456e-05	0.000434735
Sobic.006G245700.1	0.786143	4.49502	0.00201782	0.0145659
Sobic.006G246001.1	1.72719	0.134198	0.000493585	0.00479151
Sobic.006G246900.1	0.688233	6.39496	0.000220655	0.00254132
Sobic.006G250500.1	1.04966	4.7053	7.44019e-06	0.000164257
Sobic.006G254700.1	2.0308	5.03568	7.87948e-09	5.7937e-07
Sobic.006G255500.1	3.07916	0.731882	0.000531351	0.00506591
Sobic.006G256100.1	0.814633	5.09586	0.00368527	0.0229125
Sobic.006G258500.1	1.49583	5.71725	1.4744e-08	9.57501e-07
Sobic.006G259900.1	0.663196	4.53106	0.00116526	0.00940346
Sobic.006G263000.1	0.910276	3.03252	0.001971	0.0143069
Sobic.006G270000.1	0.836405	3.50778	0.00128252	0.0101473
Sobic.006G275500.1	1.35542	0.761116	0.000541197	0.00514701
Sobic.006G276200.1	0.804806	2.14681	0.00921764	0.045284
Sobic.006G279200.1	0.758072	6.44947	0.00308304	0.0201172
Sobic.K028600.1	0.795301	3.31634	0.00231735	0.0162215
Sobic.002G000700.1	1.07426	6.61759	3.53948e-06	9.12775e-05
Sobic.002G006401.1	0.797059	2.3378	0.00383392	0.023614
Sobic.002G009000.2	1.30517	1.90554	0.00695171	0.0370023
Sobic.002G013400.1	1.36992	1.17101	0.000280535	0.00309476
Sobic.002G017750.1	2.29127	1.88841	0.00482458	0.0281194
Sobic.002G017900.1	0.702038	5.18211	0.00109888	0.00899422
Sobic.002G018300.3	1.4292	3.64959	0.00345456	0.0218899
Sobic.002G019600.2	3.92158	2.83987	0.00714612	0.037766
Sobic.002G021900.2	4.04297	3.55436	0.00730156	0.038384
Sobic.002G029900.1	0.798763	3.98007	0.000671981	0.00606658
Sobic.002G031900.2	0.679727	3.36753	0.00797825	0.0408885
Sobic.002G032700.1	6.00512	9.36979	3.67466e-06	9.3812e-05
Sobic.002G032800.1	4.29069	4.85089	1.83367e-08	1.13688e-06
Sobic.002G033700.1	0.909939	5.45543	3.6301e-05	0.000600875
Sobic.002G034100.1	1.16819	5.45606	4.65496e-06	0.000112236
Sobic.002G035200.2	1.41588	2.37259	5.5045e-05	0.000841885
Sobic.002G039800.1	1.6838	5.53614	1.16109e-05	0.00023558
Sobic.002G041533.1	1.84865	1.55764	1.20521e-07	5.45687e-06
Sobic.002G041800.1	1.85498	0.54549	1.47409e-06	4.48376e-05
Sobic.002G042300.1	1.38322	3.4448	0.00392183	0.0240035
Sobic.002G043500.1	1.455	4.31306	6.35054e-07	2.27367e-05
Sobic.002G045200.2	1.80405	1.56611	0.000566031	0.00531222
Sobic.002G045800.1	2.37222	0.224293	0.000224925	0.00257549
Sobic.002G047500.1	0.738594	3.80899	0.0105598	0.0499605
Sobic.002G047600.1	0.809862	5.14867	0.00357541	0.0224424
Sobic.002G049000.1	1.31094	6.3879	9.29036e-08	4.37335e-06
Sobic.002G049600.1	2.06715	4.94063	1.32257e-05	0.000260907
Sobic.002G050700.2	3.57181	0.448779	4.22839e-07	1.61459e-05
Sobic.002G051900.1	1.31586	1.28338	0.00989858	0.0475989
Sobic.002G053200.3	1.50297	3.02281	1.18384e-09	1.15111e-07
Sobic.002G053300.2	1.55012	-0.191951	0.00409853	0.0248482
Sobic.002G055200.1	1.33825	1.20741	0.00642443	0.0349164
Sobic.002G055300.1	1.01091	2.06269	0.00408589	0.0248236
Sobic.002G056500.2	0.705233	7.66913	0.00724896	0.0381734
Sobic.002G056600.5	1.01938	3.09063	0.00525355	0.0300102
Sobic.002G056900.1	0.727706	3.90154	0.00345213	0.0218899
Sobic.002G058700.2	1.60795	4.0122	3.7746e-09	3.05296e-07
Sobic.002G062000.1	3.32635	1.56339	2.58255e-09	2.19875e-07
Sobic.002G067800.2	1.06782	4.68232	3.73593e-07	1.44515e-05
Sobic.002G068300.1	0.745258	6.12519	0.00270752	0.0182629
Sobic.002G069000.2	0.699326	4.24223	0.0015217	0.0115313
Sobic.002G071300.1	1.14176	0.951359	0.000401174	0.00407448
Sobic.002G072600.1	2.03036	5.354	7.15972e-10	7.53847e-08
Sobic.002G074600.1	2.9465	0.912544	2.71382e-08	1.5781e-06
Sobic.002G074700.2	1.06602	4.26049	3.96225e-07	1.52277e-05
Sobic.002G074800.1	0.969731	1.81224	0.00660416	0.035602
Sobic.002G074900.1	0.989265	2.64067	0.000699043	0.00627372
Sobic.002G075800.1	2.19126	3.26738	9.95234e-05	0.00133453
Sobic.002G076100.2	1.08158	2.86573	0.000111576	0.00146848
Sobic.002G077200.3	0.725905	4.82339	0.000561963	0.00528798
Sobic.002G077600.1	1.29515	3.93593	2.79479e-08	1.61463e-06
Sobic.002G077900.1	0.813829	5.71972	0.000171841	0.00208151
Sobic.002G082300.1	1.37441	0.956125	0.000809136	0.00702673
Sobic.002G085400.1	0.628791	5.06613	0.00553978	0.0313135
Sobic.002G085500.1	2.71461	-0.136273	0.00017001	0.00206355
Sobic.002G087900.1	0.630631	5.35724	0.00143659	0.0110231
Sobic.002G092050.1	0.936725	2.0126	0.00759527	0.0394945
Sobic.002G094000.1	0.99608	2.27891	0.00830322	0.0420691
Sobic.002G094100.1	1.6236	-0.646933	0.00242051	0.0167997
Sobic.002G101000.1	0.822223	4.66415	0.00627147	0.0342735
Sobic.002G104400.1	0.814218	5.50096	0.00679682	0.0364175
Sobic.002G110300.1	3.55923	5.91553	3.71305e-07	1.43944e-05
Sobic.002G113700.1	3.47979	1.50356	0.000382858	0.00392203
Sobic.002G119900.1	3.04719	4.67297	0.00769919	0.0398254
Sobic.002G121000.1	1.21178	3.7587	0.000617008	0.00566222
Sobic.002G122200.3	3.76001	0.528636	0.00659808	0.0355884
Sobic.002G123200.1	1.04379	5.9106	1.83228e-06	5.33612e-05
Sobic.002G124700.1	1.52492	5.71251	0.000108706	0.00143389
Sobic.002G126800.1	0.786984	4.32218	0.00198972	0.0144157
Sobic.002G129200.1	0.9646	5.73279	8.85042e-07	2.98266e-05
Sobic.002G130800.1	1.05883	7.46259	1.43863e-05	0.000278512
Sobic.002G132600.1	0.841858	5.28634	0.000721586	0.00641718
Sobic.002G133400.4	0.760957	5.89878	9.38555e-05	0.00127778
Sobic.002G133700.2	0.970368	5.23609	0.00387036	0.0237808
Sobic.002G134200.1	1.02911	5.30572	1.0604e-05	0.00021843
Sobic.002G134250.1	1.40397	0.588832	0.00207953	0.0149327
Sobic.002G134300.1	2.75901	3.06733	0.000151646	0.00189451
Sobic.002G138300.1	0.921097	2.56026	0.00503751	0.0290277
Sobic.002G139700.1	0.709221	3.88137	0.00628658	0.0343245
Sobic.002G143500.3	0.95002	5.73835	7.02721e-05	0.00101743
Sobic.002G145800.1	0.769199	5.07157	3.64496e-05	0.000602774
Sobic.002G147550.1	1.76118	0.798311	0.000251791	0.00283389
Sobic.002G148400.1	1.16716	5.14759	2.51901e-08	1.48421e-06
Sobic.002G150301.1	5.76226	2.56673	0.000555548	0.00524875
Sobic.002G150766.1	2.47687	0.00170587	1.39196e-06	4.29533e-05
Sobic.002G151600.3	0.613861	5.66117	0.00363405	0.0226813
Sobic.002G153700.1	1.00754	6.93238	3.99138e-06	9.89174e-05
Sobic.002G154400.1	1.37642	4.03855	8.56584e-07	2.90325e-05
Sobic.002G154551.1	0.62268	4.31149	0.00984773	0.0474409
Sobic.002G155100.1	0.740229	6.66435	0.00225606	0.015861
Sobic.002G157100.1	1.11163	5.09733	0.00512693	0.0294001
Sobic.002G157200.1	0.686236	2.95745	0.00616023	0.0339165
Sobic.002G158500.3	1.9303	1.90345	4.11217e-05	0.000661408
Sobic.002G159200.2	0.963892	5.61162	6.50346e-05	0.000960353
Sobic.002G161000.2	2.41767	5.52716	5.76335e-24	1.70922e-20
Sobic.002G162701.1	1.10807	2.58274	0.000172447	0.00208601
Sobic.002G162800.1	1.22906	4.95795	1.54165e-06	4.66531e-05
Sobic.002G162900.1	0.737577	5.40418	0.00201301	0.0145431
Sobic.002G163600.1	1.241	4.13538	0.00269377	0.0182083
Sobic.002G165300.1	1.14435	2.67915	0.00289501	0.0191929
Sobic.002G165800.2	0.751349	4.22894	0.0013308	0.010431
Sobic.002G167800.2	1.64694	4.79543	1.04831e-05	0.000216836
Sobic.002G168100.1	7.32151	-0.504081	6.77617e-12	1.48858e-09
Sobic.002G168150.1	2.39595	-0.325673	6.54626e-06	0.000147262
Sobic.002G168200.2	1.9075	1.043	0.000176815	0.00213161
Sobic.002G169900.1	1.35408	4.76505	2.00131e-06	5.69278e-05
Sobic.002G170000.1	1.45871	0.94755	0.00215535	0.0153225
Sobic.002G170300.1	2.09267	0.456797	0.00123642	0.00987914
Sobic.002G174000.1	1.35949	6.62015	0.00256687	0.0175538
Sobic.002G176200.1	1.17646	5.6115	0.00431007	0.0258053
Sobic.002G177500.1	0.585255	3.2746	0.00913742	0.0449768
Sobic.002G181132.1	0.676437	4.23829	0.00381196	0.0235068
Sobic.002G182850.1	1.79382	1.32819	0.00556889	0.0314381
Sobic.002G183000.10	1.93963	3.91352	3.21447e-10	3.76304e-08
Sobic.002G189700.1	0.991529	5.338	0.000731973	0.00649288
Sobic.002G190300.1	1.13113	3.23713	2.14526e-05	0.000390714
Sobic.002G200100.1	0.723547	3.88779	0.0030952	0.0201596
Sobic.002G203000.1	1.57022	1.15821	0.00755483	0.0393417
Sobic.002G204000.1	0.802648	4.26834	0.00120288	0.0096545
Sobic.002G204050.1	1.73867	1.8926	0.000766219	0.00672933
Sobic.002G204100.3	1.23946	4.06949	0.000714679	0.00637763
Sobic.002G205300.1	2.19284	2.29368	1.29193e-05	0.000256856
Sobic.002G206900.3	2.08855	0.300046	1.30917e-06	4.1158e-05
Sobic.002G207000.1	3.05106	1.27731	0.000158383	0.00196258
Sobic.002G214600.1	1.69678	5.90682	4.58235e-06	0.000110635
Sobic.002G215800.1	1.37977	4.49329	0.000398556	0.00405252
Sobic.002G218500.1	0.700655	6.70111	0.000861652	0.00739973
Sobic.002G219333.1	2.8937	0.208672	0.000164753	0.00201816
Sobic.002G228200.1	1.43111	1.15807	0.000721635	0.00641718
Sobic.002G228400.1	2.88042	2.33743	2.54511e-13	8.38659e-11
Sobic.002G228600.1	2.12949	0.429889	0.008934	0.0443188
Sobic.002G228700.1	1.62988	3.78994	0.000297839	0.00321392
Sobic.002G230400.3	0.968439	3.05051	0.000993547	0.00830789
Sobic.002G231200.1	1.40162	6.70605	0.000112816	0.00148261
Sobic.002G233900.1	0.859419	5.0056	0.00303065	0.0198554
Sobic.002G234600.1	0.660008	4.96448	0.00406131	0.0247151
Sobic.002G235000.2	0.914184	1.59345	0.00244129	0.0169226
Sobic.002G235900.1	2.12235	7.16722	1.27098e-10	1.68775e-08
Sobic.002G236000.1	2.88895	-0.158285	7.50012e-05	0.00106937
Sobic.002G237600.1	2.27262	2.51499	0.000287646	0.0031437
Sobic.002G238300.1	1.34846	0.740109	0.00421303	0.0254038
Sobic.002G239400.1	2.45381	2.78575	0.00109881	0.00899422
Sobic.002G243200.1	1.23411	7.28872	0.0016991	0.0126502
Sobic.002G243500.1	2.85269	9.2519	1.80995e-07	7.72332e-06
Sobic.002G249800.1	1.63615	7.75948	0.000438774	0.00437152
Sobic.002G252200.1	4.95322	3.42314	1.4546e-06	4.45492e-05
Sobic.002G252400.1	0.780975	6.27006	0.000570478	0.00534073
Sobic.002G256800.2	1.90914	5.024	7.20264e-08	3.57999e-06
Sobic.002G263700.1	0.843713	5.54655	0.000132953	0.00170199
Sobic.002G268100.1	0.753312	5.941	0.00501997	0.0289641
Sobic.002G268400.1	0.593692	4.48927	0.00874017	0.0435519
Sobic.002G271100.3	2.17908	3.34517	5.83532e-05	0.000874773
Sobic.002G271600.1	0.950434	2.00477	0.0102562	0.0488226
Sobic.002G271900.2	1.35301	2.86554	8.27034e-06	0.000179905
Sobic.002G272250.1	1.62782	0.525298	0.00814007	0.0414789
Sobic.002G273300.1	3.02703	6.75491	9.76017e-24	2.48104e-20
Sobic.002G273900.1	0.601999	5.30702	0.00356515	0.0224005
Sobic.002G275600.1	0.707815	4.92262	0.00484833	0.0282264
Sobic.002G276900.1	0.810647	5.88428	0.000746551	0.00658935
Sobic.002G277600.1	1.09598	4.88996	1.87873e-05	0.000350054
Sobic.002G279900.1	2.40301	1.07762	2.97787e-05	0.000512458
Sobic.002G280001.1	2.43966	-0.381302	0.000222002	0.00254529
Sobic.002G280200.1	0.963542	4.76849	0.0055999	0.0315531
Sobic.002G281500.1	2.84164	4.88301	7.42581e-14	2.81138e-11
Sobic.002G282500.1	1.34994	3.68819	0.000267736	0.00298458
Sobic.002G283500.3	0.956734	4.63951	0.00425682	0.0255898
Sobic.002G290100.1	1.28341	3.37977	1.83304e-06	5.33612e-05
Sobic.002G290700.4	3.29604	0.467386	0.00371087	0.0230395
Sobic.002G293200.1	1.16122	4.97533	0.00184767	0.0135745
Sobic.002G294500.1	0.628234	4.88366	0.0102805	0.0489121
Sobic.002G295100.1	1.77153	7.43148	3.53546e-05	0.000587395
Sobic.002G297800.1	1.00874	4.22602	8.54583e-06	0.000184544
Sobic.002G302700.1	0.980616	4.19047	4.40602e-05	0.000697515
Sobic.002G303200.1	0.771883	3.05242	0.00255375	0.0174842
Sobic.002G304500.1	1.44609	2.62695	1.72666e-07	7.40341e-06
Sobic.002G305900.1	1.79759	0.242074	0.00741201	0.038791
Sobic.002G309200.1	0.941908	3.95948	0.000401685	0.0040751
Sobic.002G309300.2	1.18103	1.53253	0.00623989	0.0341324
Sobic.002G313300.1	1.3151	6.57274	4.07709e-05	0.000659391
Sobic.002G313700.1	1.36113	4.14944	4.56338e-07	1.7131e-05
Sobic.002G314900.1	0.758023	4.56351	0.0101094	0.0483408
Sobic.002G320001.1	0.86522	7.01805	0.00227872	0.0160077
Sobic.002G323000.1	0.88504	3.02408	0.000169319	0.00205656
Sobic.002G324200.1	1.1019	9.02807	0.00929779	0.0455897
Sobic.002G328800.12	1.17429	4.36336	0.00279708	0.018704
Sobic.002G333600.1	1.02107	4.0867	0.0100176	0.0480206
Sobic.002G333700.1	1.08972	2.45737	0.00171702	0.0127462
Sobic.002G334600.1	1.10108	3.19534	1.184e-05	0.000239139
Sobic.002G340100.1	0.691002	7.79433	0.00228764	0.0160451
Sobic.002G341200.1	1.36476	3.4361	0.000314203	0.00335791
Sobic.002G343400.1	0.674987	5.45583	0.00344145	0.0218664
Sobic.002G346900.2	1.05346	4.23956	4.46248e-07	1.68232e-05
Sobic.002G348700.1	1.97621	2.06751	5.99101e-06	0.000138009
Sobic.002G354501.1	1.21812	5.33045	8.41881e-06	0.000182244
Sobic.002G354800.1	1.12048	1.98484	0.00808738	0.0412932
Sobic.002G369000.1	1.17548	4.06312	5.82302e-05	0.000874386
Sobic.002G370000.1	1.29496	1.08476	0.00539015	0.0306331
Sobic.002G373800.1	0.875579	6.53527	6.28018e-05	0.000933581
Sobic.002G375900.3	1.87534	3.35759	7.09599e-07	2.46613e-05
Sobic.002G376900.1	2.33853	3.96645	1.34586e-11	2.54769e-09
Sobic.002G377400.1	2.19907	2.02678	4.56312e-11	7.31497e-09
Sobic.002G377501.1	1.20507	2.91852	5.46195e-06	0.00012805
Sobic.002G380100.1	0.811231	2.46492	0.00656715	0.0354862
Sobic.002G382800.1	1.53224	1.51426	0.00134821	0.0105543
Sobic.002G383800.1	0.86071	7.03543	0.00839954	0.042382
Sobic.002G386000.1	4.78527	2.28394	4.39574e-07	1.66776e-05
Sobic.002G387200.1	1.92251	5.95209	2.81409e-05	0.00049044
Sobic.002G388000.3	1.56786	3.03367	1.54869e-07	6.78754e-06
Sobic.002G389301.1	0.709476	1.77446	0.00890429	0.0441961
Sobic.002G390000.2	1.44728	3.7166	2.35089e-05	0.000422543
Sobic.002G390100.1	1.01217	8.51721	0.00268652	0.0181764
Sobic.002G390500.1	1.40296	8.22622	0.000282108	0.00310301
Sobic.002G391600.1	0.626231	7.53669	0.00391879	0.0239955
Sobic.002G393400.1	3.24023	6.24645	1.79385e-06	5.25861e-05
Sobic.002G394550.1	5.2702	5.50495	2.08756e-12	5.30657e-10
Sobic.002G396000.1	0.810516	5.39021	0.000181222	0.00217295
Sobic.002G396500.1	1.04763	9.07016	0.000152893	0.00190383
Sobic.002G397500.2	0.831119	4.9954	3.11703e-05	0.000529855
Sobic.002G401900.1	2.91136	2.568	2.21853e-09	1.91633e-07
Sobic.002G402600.1	0.837321	6.48372	0.000179156	0.00215542
Sobic.002G402700.1	0.974905	10.0046	0.00111436	0.00910198
Sobic.002G403100.1	1.58555	0.0213703	0.00933974	0.0457072
Sobic.002G403700.1	4.8601	4.1265	4.2871e-11	6.99859e-09
Sobic.002G404400.1	1.75746	2.01318	0.000219859	0.00253543
Sobic.002G404700.1	0.715882	7.36243	0.00153375	0.0116036
Sobic.002G404800.1	0.776011	4.90968	0.00834856	0.0421818
Sobic.002G405900.1	1.83059	3.21055	2.97405e-09	2.4614e-07
Sobic.002G408100.1	2.32996	7.94262	2.29479e-06	6.35046e-05
Sobic.002G409700.2	1.68618	5.20544	2.35426e-10	2.90111e-08
Sobic.002G410050.1	1.45488	2.22239	0.000352888	0.00367297
Sobic.002G412100.1	1.21397	4.96745	0.000369984	0.00381652
Sobic.002G412800.1	1.25274	6.40248	1.3741e-05	0.000268521
Sobic.002G416150.1	3.08544	3.7133	1.11998e-06	3.62345e-05
Sobic.002G416200.1	3.62003	4.53791	6.77833e-07	2.37428e-05
Sobic.002G417800.1	2.5444	7.45197	1.88997e-13	6.83751e-11
Sobic.002G418200.1	0.981162	6.12844	2.21514e-05	0.000401388
Sobic.002G418300.1	1.93016	1.49576	4.45841e-07	1.68232e-05
Sobic.002G418800.1	1.05068	1.72236	0.00406916	0.0247459
Sobic.002G420300.1	1.08696	4.34538	0.0021884	0.0155079
Sobic.002G422100.4	0.67534	5.67807	0.000660768	0.00597458
Sobic.002G424000.3	0.720502	4.97465	0.00964477	0.046791
Sobic.002G425200.1	0.848388	3.64195	0.000764816	0.00672388
Sobic.002G427100.1	2.29698	-0.290145	0.000938875	0.0079403
Sobic.002G430500.1	1.26677	4.02171	6.14357e-07	2.22193e-05
Sobic.010G006800.1	-2.49268	2.79221	0.00767252	0.0397482
Sobic.010G008600.1	-2.30667	2.23696	7.59555e-07	2.60917e-05
Sobic.010G009200.5	-1.13591	2.83525	0.00137536	0.010701
Sobic.010G009300.2	-1.60544	5.90908	3.03024e-07	1.22825e-05
Sobic.010G009400.1	-0.882446	4.7972	0.00900273	0.044548
Sobic.010G010000.1	-1.42009	-0.190247	0.00146214	0.0111519
Sobic.010G012800.1	-1.64877	6.09085	2.04948e-08	1.24658e-06
Sobic.010G015500.1	-1.56407	5.45843	1.56452e-08	1.0014e-06
Sobic.010G019200.1	-2.45042	2.94983	0.00103371	0.00857161
Sobic.010G019300.1	-1.62086	4.76878	3.8845e-06	9.70798e-05
Sobic.010G019400.1	-2.13111	4.1918	3.54376e-10	4.06823e-08
Sobic.010G023200.1	-2.58171	3.11569	9.19538e-06	0.000193295
Sobic.010G024500.1	-1.49331	1.02435	0.000594852	0.00550145
Sobic.010G030300.2	-1.44866	5.1944	6.77465e-05	0.000991349
Sobic.010G030800.1	-1.4691	3.98907	0.00414743	0.0250592
Sobic.010G031300.1	-1.54354	3.04349	4.74491e-06	0.000114096
Sobic.010G032700.1	-1.71478	1.27449	0.00462533	0.0272798
Sobic.010G032900.1	-0.720482	5.16513	0.000574336	0.00535907
Sobic.010G033600.1	-1.00011	2.64168	0.00060469	0.00556928
Sobic.010G035500.1	-0.678745	5.27955	0.0061038	0.0337069
Sobic.010G035600.1	-0.946997	2.31783	0.000602521	0.00555793
Sobic.010G036800.1	-3.74235	0.765611	2.07591e-05	0.00038042
Sobic.010G039200.1	-1.87414	3.60808	1.74042e-07	7.44449e-06
Sobic.010G041000.1	-1.27506	1.68244	0.00593012	0.0330248
Sobic.010G041600.1	-0.59273	7.18845	0.00760715	0.0395332
Sobic.010G043400.1	-0.84638	4.35725	0.000127679	0.0016441
Sobic.010G044900.1	-1.23841	3.22373	0.00627688	0.0342912
Sobic.010G046500.1	-0.673998	3.57351	0.00616806	0.0339203
Sobic.010G046700.1	-0.903392	6.7689	0.000491265	0.00477942
Sobic.010G047000.1	-0.774599	3.08322	0.00388017	0.0238246
Sobic.010G047700.1	-1.0587	9.91236	0.00214937	0.0152983
Sobic.010G050800.1	-1.99658	5.15714	3.84272e-14	1.55403e-11
Sobic.010G054600.1	-1.35244	0.600971	0.00756611	0.0393774
Sobic.010G057500.2	-1.23772	1.49027	0.00229069	0.0160537
Sobic.010G060300.1	-1.38962	3.87932	4.2084e-05	0.000672815
Sobic.010G060600.1	-3.29513	2.13784	1.64681e-07	7.11246e-06
Sobic.010G061100.1	-0.970647	1.84942	0.00512564	0.0294001
Sobic.010G062500.1	-1.93235	5.13768	0.000599284	0.00553095
Sobic.010G068500.1	-1.37013	3.45005	7.39332e-09	5.5276e-07
Sobic.010G068700.1	-0.798059	3.23234	0.00314082	0.0203948
Sobic.010G069600.1	-1.50465	2.16027	0.00290237	0.0192274
Sobic.010G071600.1	-0.918513	5.24933	1.71982e-05	0.000325213
Sobic.010G071800.1	-1.60602	4.20129	1.65957e-06	4.92172e-05
Sobic.010G071900.2	-1.28119	1.95881	0.000934515	0.00791092
Sobic.010G074300.1	-0.831699	6.82676	0.000136063	0.00173432
Sobic.010G077100.1	-2.05546	6.6566	1.38339e-05	0.000269912
Sobic.010G081900.1	-0.649396	3.50491	0.0063487	0.0345576
Sobic.010G082800.1	-2.03009	7.0938	3.06459e-06	8.04296e-05
Sobic.010G083500.1	-1.16506	6.11119	0.0078843	0.0405589
Sobic.010G084000.1	-1.19881	4.00271	0.000283986	0.00311545
Sobic.010G089200.1	-2.14428	3.94664	0.00318108	0.0205908
Sobic.010G090301.1	-3.23327	2.98652	1.25643e-06	3.99232e-05
Sobic.010G091000.5	-1.42903	1.59074	0.000858739	0.00738513
Sobic.010G092200.1	-2.33538	1.71233	0.00948308	0.0462358
Sobic.010G094600.1	-0.720055	3.20588	0.00394383	0.0240993
Sobic.010G094800.1	-1.077	3.74274	1.57919e-05	0.000301181
Sobic.010G097500.1	-0.820898	2.55965	0.00795706	0.0408152
Sobic.010G099700.1	-1.5772	2.65412	0.000365548	0.00377953
Sobic.010G101000.1	-1.09636	6.91564	0.00726322	0.0382372
Sobic.010G101600.1	-1.28674	6.17208	2.69684e-05	0.000473649
Sobic.010G105000.1	-1.55734	4.29669	0.00276307	0.0185183
Sobic.010G105300.1	-1.90281	4.24826	1.82313e-06	5.33565e-05
Sobic.010G105600.1	-0.768403	2.87465	0.00188203	0.0137757
Sobic.010G110400.1	-2.56729	-0.376709	3.30918e-05	0.000553416
Sobic.010G118100.1	-1.55335	4.21126	1.52511e-05	0.000292933
Sobic.010G120800.1	-1.38154	2.13032	0.000466821	0.00457665
Sobic.010G122000.1	-2.42326	3.55853	4.56949e-05	0.00072019
Sobic.010G122100.4	-2.72591	4.33724	5.57733e-06	0.000130583
Sobic.010G122200.3	-2.34276	2.07689	5.0327e-05	0.000778035
Sobic.010G122800.2	-2.9788	2.07068	0.000108387	0.00143073
Sobic.010G123400.1	-0.778459	4.13839	0.00220695	0.0155867
Sobic.010G127100.1	-1.72757	1.57532	4.21833e-05	0.000673797
Sobic.010G130800.1	-2.59901	2.54887	0.00953235	0.0463946
Sobic.010G131900.1	-1.13894	6.05118	0.000507936	0.00489611
Sobic.010G132200.1	-2.12309	-0.100625	0.000116718	0.00152481
Sobic.010G132500.1	-4.63451	0.621064	1.96604e-11	3.56976e-09
Sobic.010G133400.1	-0.752271	4.45469	0.0013209	0.0103816
Sobic.010G133500.2	-2.61889	3.9181	2.59883e-08	1.52619e-06
Sobic.010G134000.1	-1.04752	3.83028	0.000361976	0.0037535
Sobic.010G137300.1	-1.76642	0.0681213	0.000966686	0.00812144
Sobic.010G137500.2	-2.89205	0.31186	6.4839e-07	2.2983e-05
Sobic.010G138800.1	-0.873248	6.84533	0.0073782	0.0386786
Sobic.010G143400.1	-5.9097	0.509868	2.3105e-08	1.36588e-06
Sobic.010G143500.1	-2.93391	7.28945	1.523e-09	1.40416e-07
Sobic.010G149800.2	-1.16839	2.24123	0.00205942	0.014822
Sobic.010G153532.1	-1.61349	0.515302	0.000556476	0.00525023
Sobic.010G153900.1	-1.1765	7.45193	4.21754e-06	0.000103656
Sobic.010G165500.3	-2.77497	4.52122	1.36221e-06	4.23024e-05
Sobic.010G167800.1	-1.61479	-0.502739	0.00570485	0.0320328
Sobic.010G171000.1	-1.30117	3.70603	0.000132539	0.00169914
Sobic.010G171600.1	-1.20431	4.24003	0.00905902	0.0447146
Sobic.010G172900.1	-1.11833	3.5846	0.00160509	0.0120409
Sobic.010G174500.1	-1.09834	5.69554	0.00657342	0.0355073
Sobic.010G175100.1	-3.44268	2.25894	6.91828e-08	3.46772e-06
Sobic.010G178000.1	-5.60851	3.30185	3.21046e-05	0.000541487
Sobic.010G178200.1	-1.70394	4.52638	1.03231e-13	3.82685e-11
Sobic.010G178600.1	-1.48717	3.74728	0.000811104	0.00704038
Sobic.010G181150.1	-0.999801	1.18003	0.00924573	0.0453719
Sobic.010G186100.1	-1.26639	3.50747	0.000293778	0.0031875
Sobic.010G186400.1	-1.09309	6.49146	0.00115104	0.00932649
Sobic.010G186500.1	-1.02642	3.52821	3.28535e-05	0.000550123
Sobic.010G187100.1	-2.76985	1.24128	0.000880261	0.00751735
Sobic.010G187500.1	-1.59786	4.90806	8.24746e-07	2.80067e-05
Sobic.010G189800.1	-0.87388	1.81431	0.00680764	0.036459
Sobic.010G193600.1	-0.964144	4.27912	0.000375615	0.00386341
Sobic.010G197900.2	-1.13777	0.682483	0.00138885	0.010773
Sobic.010G202300.1	-0.818215	4.42553	0.00173081	0.0128325
Sobic.010G206000.1	-1.43018	0.439575	0.00337998	0.0215886
Sobic.010G207500.1	-1.47657	5.73257	8.64589e-07	2.92481e-05
Sobic.010G208700.1	-4.11488	3.4574	3.75559e-11	6.24551e-09
Sobic.010G208750.1	-0.60618	6.14931	0.00361081	0.0225758
Sobic.010G209501.1	-5.39164	3.34738	2.45071e-15	1.40671e-12
Sobic.010G209900.1	-1.60983	2.75074	8.00159e-07	2.72759e-05
Sobic.010G210700.1	-1.33346	1.20792	0.00944322	0.0461288
[truncated: 1,693 more rows]

## Sheet: DEG Tol LT B vs Sen LT B
Gene ID	logFC	logCPM	P-Value	FDR
Sobic.010G009200.5	1.10203	2.83525	0.00221332	0.0188891
Sobic.010G010000.1	2.68415	-0.190247	2.87297e-06	5.73755e-05
Sobic.010G011000.2	1.47053	3.08866	1.05225e-05	0.000186678
Sobic.010G012800.1	2.23428	6.09085	1.21616e-13	5.89654e-12
Sobic.010G013900.1	0.823462	3.99219	0.00171004	0.0154852
Sobic.010G024200.1	11.281	4.29947	2.41101e-64	1.71606e-61
Sobic.010G024300.1	6.51939	1.73124	1.22597e-21	1.14214e-19
Sobic.010G024500.1	1.26864	1.02435	0.00451261	0.032828
Sobic.010G032700.1	2.01102	1.27449	0.00135458	0.0128073
Sobic.010G034000.1	1.65216	3.29045	1.60046e-07	3.89583e-06
Sobic.010G034100.1	0.878277	4.1555	0.00134297	0.0127494
Sobic.010G036800.1	3.52306	0.765611	7.50774e-05	0.00109953
Sobic.010G038700.1	1.22417	2.07412	0.00134344	0.0127494
Sobic.010G038800.2	0.900257	3.82927	0.00328529	0.0256284
Sobic.010G039200.1	1.07584	3.60808	0.00216584	0.0186315
Sobic.010G039900.1	1.71998	1.29282	0.000825713	0.00863263
Sobic.010G041800.1	1.50257	1.92217	0.000283171	0.00350888
Sobic.010G046500.1	4.55355	3.57351	1.88361e-42	5.00253e-40
Sobic.010G050600.2	3.37571	0.834681	5.65519e-06	0.000105492
Sobic.010G050750.1	2.82373	2.46311	2.80213e-08	7.67093e-07
Sobic.010G055000.1	2.62265	3.62027	4.64063e-10	1.56097e-08
Sobic.010G055100.4	2.36942	2.4813	5.18225e-08	1.35807e-06
Sobic.010G055700.1	0.932327	3.92338	0.000300738	0.00369567
Sobic.010G056000.2	6.94259	3.11517	3.40977e-38	7.49055e-36
Sobic.010G056300.1	1.15742	4.20825	0.00222126	0.0189435
Sobic.010G060600.1	2.15213	2.13784	0.000331614	0.00401137
Sobic.010G065400.2	0.868771	2.76859	0.00140202	0.0131995
Sobic.010G066200.1	1.39757	5.85963	0.0009478	0.00964274
Sobic.010G068200.2	8.05745	0.723423	3.00776e-13	1.41214e-11
Sobic.010G070400.2	1.53633	5.46641	5.11723e-07	1.17189e-05
Sobic.010G070500.1	1.48191	2.77685	2.6552e-06	5.33859e-05
Sobic.010G079700.1	2.11993	1.93335	0.00762795	0.0487017
Sobic.010G086300.1	0.730118	3.35956	0.00672417	0.0441772
Sobic.010G090500.1	1.77234	4.71605	5.33505e-10	1.78443e-08
Sobic.010G099300.1	2.28378	1.55277	0.000963396	0.00975678
Sobic.010G102366.1	2.14456	3.03355	7.95903e-07	1.77029e-05
Sobic.010G103200.1	1.53166	1.02327	0.00147534	0.0137268
Sobic.010G110000.1	0.760234	4.07123	0.00406984	0.0302375
Sobic.010G114600.1	1.56435	1.20232	0.00295192	0.0236393
Sobic.010G118950.1	0.887245	3.01498	0.00614265	0.0412381
Sobic.010G120800.1	1.66583	2.13032	5.42176e-05	0.000819667
Sobic.010G121000.2	2.01562	1.42177	0.000458592	0.00525785
Sobic.010G121100.2	1.95283	2.37436	7.03441e-07	1.5772e-05
Sobic.010G122400.4	2.58075	-0.416353	0.000447793	0.00515063
Sobic.010G126200.1	3.41984	1.6069	0.000958444	0.00972878
Sobic.010G128101.1	1.66788	2.27301	2.67077e-08	7.34524e-07
Sobic.010G128700.1	7.18374	-0.15463	8.20268e-09	2.42054e-07
Sobic.010G132200.1	2.25998	-0.100625	0.000155098	0.00210612
Sobic.010G132900.1	2.96974	2.26704	1.92181e-10	6.71841e-09
Sobic.010G134100.1	1.26454	1.80652	0.00428849	0.0315608
Sobic.010G136400.1	9.39893	1.90572	9.93062e-19	7.55152e-17
Sobic.010G137500.2	8.15979	0.31186	2.03888e-13	9.70047e-12
Sobic.010G140800.2	5.78666	0.655798	9.19173e-11	3.35159e-09
Sobic.010G141600.1	2.80625	3.77141	4.10859e-17	2.71778e-15
Sobic.010G143400.1	2.89987	0.509868	0.000690744	0.00745366
Sobic.010G143500.1	1.81209	7.28945	9.85895e-05	0.00140795
Sobic.010G143700.1	1.3924	3.36467	4.76307e-06	9.08404e-05
Sobic.010G144700.1	2.72278	1.75752	4.97795e-08	1.30839e-06
Sobic.010G151801.1	6.99126	0.569004	3.84362e-10	1.31273e-08
Sobic.010G152000.1	1.24386	2.75464	2.16376e-05	0.00035916
Sobic.010G154500.1	1.52955	1.53347	0.00230738	0.0195419
Sobic.010G157000.1	8.37665	1.60254	7.44991e-18	5.30255e-16
Sobic.010G157700.1	1.59922	3.06279	3.24607e-07	7.57019e-06
Sobic.010G160066.1	10.1626	2.84315	5.25508e-35	9.84304e-33
Sobic.010G161525.1	1.13145	2.73478	0.00169849	0.0154041
Sobic.010G163400.2	0.959406	4.86607	0.00261183	0.0214269
Sobic.010G166400.1	0.701055	3.89259	0.00544229	0.0376663
Sobic.010G166700.1	4.60673	1.48995	1.47526e-05	0.000256106
Sobic.010G168301.1	8.95549	1.40992	3.41355e-24	3.63716e-22
Sobic.010G168900.1	0.824896	2.81383	0.00296919	0.0237348
Sobic.010G169000.1	2.62411	5.47555	0.00318545	0.0250805
Sobic.010G171600.1	3.37089	4.24003	3.33577e-11	1.29036e-09
Sobic.010G177100.1	3.15061	1.44293	1.18725e-13	5.78792e-12
Sobic.010G182100.1	2.72122	7.26116	1.34322e-27	1.71952e-25
Sobic.010G183400.1	1.10704	5.31866	4.19597e-05	0.000653792
Sobic.010G185100.2	1.21181	0.815499	0.00569322	0.0390536
Sobic.010G186200.1	0.60996	5.73591	0.00306803	0.0243935
Sobic.010G187900.7	1.44594	2.68941	0.000144257	0.00197759
Sobic.010G189100.1	0.863281	2.80523	0.00224942	0.0191187
Sobic.010G189800.1	0.937155	1.81431	0.00545409	0.0377199
Sobic.010G199900.1	1.94444	3.05129	1.27973e-06	2.71736e-05
Sobic.010G202900.3	1.41987	1.02843	0.000181273	0.00240715
Sobic.010G205700.5	1.50905	4.71603	1.89908e-05	0.000320305
Sobic.010G205900.1	1.34975	3.74387	0.000191442	0.00251961
Sobic.010G207400.1	0.623676	4.90273	0.00737493	0.0474266
Sobic.010G207500.1	0.913008	5.73257	0.00208082	0.0181057
Sobic.010G208400.1	1.00907	4.36402	0.00441934	0.0322815
Sobic.010G214900.1	2.64171	1.60857	0.00713846	0.0462066
Sobic.010G219900.1	1.21061	1.62409	0.00030147	0.003697
Sobic.010G220200.1	0.96919	3.19367	0.000196539	0.0025767
Sobic.010G220700.1	0.67037	2.80579	0.00512617	0.0361248
Sobic.010G224700.1	1.00273	4.81439	0.000297143	0.00365654
Sobic.010G226901.1	1.35015	0.473583	0.00745691	0.0478328
Sobic.010G227950.1	1.65504	2.94982	0.00222502	0.0189435
Sobic.010G230100.1	0.946372	3.67432	0.000798726	0.00839984
Sobic.010G231100.2	1.23929	4.75665	0.000276984	0.0034418
Sobic.010G232400.1	1.51121	4.05464	2.37861e-06	4.84267e-05
Sobic.010G240001.1	2.46643	1.58017	1.08468e-05	0.000192048
Sobic.010G240100.1	6.261	3.25736	2.05787e-37	4.41178e-35
Sobic.010G248100.1	2.0566	-0.00472527	0.00164362	0.0150059
Sobic.010G250100.1	1.91086	1.58059	0.000790724	0.00834033
Sobic.010G254500.1	3.21425	-0.300001	1.20778e-05	0.000212365
Sobic.010G256800.1	4.95172	1.05683	2.25736e-11	8.90631e-10
Sobic.010G260400.1	1.06044	1.38204	0.00236499	0.019869
Sobic.010G263950.1	1.29154	0.978077	0.00234277	0.0197656
Sobic.010G266500.4	0.92686	4.12792	0.000124913	0.00173785
Sobic.010G273000.3	9.71129	2.42511	3.05547e-34	5.49183e-32
Sobic.010G273300.1	9.56501	2.30208	1.26409e-36	2.58543e-34
Sobic.010G274500.2	0.969242	6.20062	0.00100069	0.0100204
Sobic.010G277000.1	1.34881	0.9305	0.00169782	0.0154041
Sobic.010G277300.1	1.37647	4.0442	0.00129509	0.0123698
Sobic.003G007300.3	0.69119	4.42338	0.00335849	0.0260283
Sobic.003G010900.1	0.906064	2.17262	0.00161569	0.0148068
Sobic.003G012000.1	0.751554	3.18907	0.00337677	0.0261472
Sobic.003G012700.1	3.47047	4.89168	2.48377e-28	3.5642e-26
Sobic.003G015400.1	0.932571	2.29053	0.00471568	0.0340409
Sobic.003G021600.1	0.760022	3.96634	0.00328942	0.0256382
Sobic.003G023732.1	7.948	0.474355	5.50085e-11	2.06939e-09
Sobic.003G026300.1	1.02109	2.90884	0.000630308	0.00689772
Sobic.003G028400.1	4.64713	1.16858	1.33856e-09	4.29934e-08
Sobic.003G037600.1	2.42992	0.572553	9.73832e-05	0.00139296
Sobic.003G039300.1	1.02535	5.02529	0.0037454	0.0283199
Sobic.003G051100.1	1.61148	2.78776	3.07335e-06	6.08312e-05
Sobic.003G051600.1	1.1198	5.54206	8.67383e-05	0.00125583
Sobic.003G051800.1	0.953148	2.4369	0.00401257	0.0299621
Sobic.003G052800.1	0.668971	5.84297	0.00139396	0.013137
Sobic.003G061000.1	1.12516	2.15662	0.000484052	0.0055213
Sobic.003G061800.1	0.810867	2.8611	0.00243222	0.0203283
Sobic.003G065201.1	1.33591	2.57685	0.00027685	0.0034418
Sobic.003G066700.2	1.47598	0.447584	0.00213971	0.0184646
Sobic.003G068200.3	1.55907	0.372889	0.00376608	0.0284317
Sobic.003G075200.1	1.6984	2.59594	0.00014884	0.00202792
Sobic.003G080800.2	2.07526	0.228717	0.00195518	0.0172401
Sobic.003G085500.1	1.74528	1.1115	1.03504e-05	0.000184359
Sobic.003G091850.1	5.6969	0.572051	0.00127526	0.0122105
Sobic.003G092066.1	2.33356	-0.0047193	0.00127195	0.0121879
Sobic.003G097100.2	2.77422	1.44547	1.54921e-05	0.000267637
Sobic.003G097200.2	5.51896	1.19822	1.28542e-12	5.66159e-11
Sobic.003G103701.1	0.874298	3.56864	0.00585684	0.0398687
Sobic.003G105000.1	1.46456	2.27971	0.000182904	0.00242518
Sobic.003G106100.1	2.68674	0.138094	5.80981e-05	0.0008702
Sobic.003G106600.2	6.89875	1.03623	1.81855e-10	6.3951e-09
Sobic.003G107100.1	1.52513	3.48882	2.34338e-05	0.000384668
Sobic.003G109600.2	1.05362	5.13268	0.00015529	0.00210612
Sobic.003G109900.1	1.22526	3.02881	4.22362e-05	0.000656951
Sobic.003G110100.1	1.13211	5.46644	0.00023252	0.00296379
Sobic.003G110400.1	2.00877	3.7444	1.80481e-09	5.71438e-08
Sobic.003G110700.2	1.29311	3.03309	0.00595952	0.0402748
Sobic.003G110800.2	2.36368	4.77446	2.67701e-17	1.79078e-15
Sobic.003G111000.1	5.00863	2.80828	5.04847e-12	2.11371e-10
Sobic.003G113400.1	0.941504	2.6119	0.000959847	0.00973331
Sobic.003G115400.1	2.91923	3.88573	9.84726e-24	1.03072e-21
Sobic.003G117100.1	2.323	1.01778	0.000171609	0.00229423
Sobic.003G124300.2	1.05032	4.15744	0.000333726	0.00403144
Sobic.003G128000.2	1.94367	0.209608	0.000511056	0.00577069
Sobic.003G128800.1	2.57473	1.09882	0.00568502	0.0390275
Sobic.003G129600.1	1.14911	4.8522	7.05237e-05	0.00103882
Sobic.003G130000.1	1.6767	2.16159	0.000451372	0.00517923
Sobic.003G134000.2	1.05818	5.71286	0.000303278	0.00371406
Sobic.003G139366.1	5.99674	2.52893	6.57741e-28	8.79988e-26
Sobic.003G142400.2	2.22208	-0.514755	0.00239166	0.0200269
Sobic.003G144000.1	1.0196	3.13533	0.00487601	0.034789
Sobic.003G147301.1	1.93736	0.297118	0.00141711	0.0132926
Sobic.003G149900.2	2.04251	0.851211	9.59836e-06	0.000171135
Sobic.003G155300.1	1.0031	6.04292	2.27789e-05	0.000376349
Sobic.003G158500.1	1.8669	0.938289	0.000378042	0.00448006
Sobic.003G160100.1	1.69386	3.11975	1.32027e-08	3.81997e-07
Sobic.003G160466.1	1.89707	1.58855	0.00154982	0.0142814
Sobic.003G164950.1	1.88737	3.76236	1.23064e-13	5.95056e-12
Sobic.003G170966.1	2.29631	1.94896	0.00049656	0.00563786
Sobic.003G173700.2	2.7058	2.57808	0.00345028	0.0265776
Sobic.003G174301.1	9.25974	1.98763	4.85743e-28	6.70025e-26
Sobic.003G177350.1	0.907963	1.73341	0.00222342	0.0189435
Sobic.003G179350.1	8.47012	1.07389	1.31427e-18	9.78502e-17
Sobic.003G180800.1	1.95825	1.04687	1.94439e-05	0.000326093
Sobic.003G184200.1	1.37631	0.899058	0.00236194	0.0198528
Sobic.003G185250.1	1.35773	1.95048	0.00774813	0.0492746
Sobic.003G185400.2	3.9163	2.86346	8.93661e-20	7.19539e-18
Sobic.003G185600.1	1.76805	2.41908	8.35751e-07	1.8428e-05
Sobic.003G188600.1	1.41731	0.683595	0.000672943	0.00729885
Sobic.003G191000.1	2.63097	6.38623	0.00369797	0.0280724
Sobic.003G192500.1	2.46837	0.870891	0.000114367	0.0016024
Sobic.003G195700.1	9.93076	2.08835	3.44048e-34	6.12199e-32
Sobic.003G198100.1	2.19417	2.66317	9.06573e-05	0.00130514
Sobic.003G198701.1	4.08302	1.04861	4.19796e-10	1.42283e-08
Sobic.003G203100.1	1.99078	0.111255	0.0020041	0.0175843
Sobic.003G204000.1	3.39539	3.76091	3.68467e-16	2.25309e-14
Sobic.003G204100.1	3.20277	1.11392	9.04091e-05	0.00130262
Sobic.003G207200.1	1.41581	1.08488	0.00356065	0.0272391
Sobic.003G207300.1	2.31137	1.07384	6.96359e-05	0.00102745
Sobic.003G207500.3	9.26144	4.04757	2.84649e-67	2.66581e-64
Sobic.003G208500.1	6.92992	0.106703	4.18514e-10	1.42119e-08
Sobic.003G213400.2	1.72807	1.96794	0.000313703	0.00382069
Sobic.003G213800.2	2.22207	2.71011	0.00135194	0.012804
Sobic.003G214000.1	2.39497	4.16208	0.00030181	0.00369863
Sobic.003G214300.5	1.01934	3.06349	0.000192475	0.00253134
Sobic.003G214850.1	3.05124	1.99406	7.94689e-11	2.94598e-09
Sobic.003G216100.1	5.95481	1.91093	8.87132e-23	8.96911e-21
Sobic.003G216232.1	3.70214	3.23837	5.57738e-08	1.45695e-06
Sobic.003G217900.2	2.78528	4.97878	4.47646e-16	2.71857e-14
Sobic.003G218200.1	1.22783	2.4889	0.000672583	0.00729885
Sobic.003G218801.1	0.861858	3.52518	0.00677915	0.0443812
Sobic.003G224900.1	3.72558	-0.176953	8.03407e-05	0.00116796
Sobic.003G225600.4	2.35375	0.110036	0.00384679	0.0289184
Sobic.003G227700.1	1.76303	0.648844	0.000429926	0.00497083
Sobic.003G227900.1	1.92011	3.02884	5.77011e-11	2.16155e-09
Sobic.003G234600.1	2.18664	0.415412	2.53822e-05	0.000412843
Sobic.003G240200.1	1.95522	-0.337151	0.00511883	0.036116
Sobic.003G242800.2	1.53528	1.41637	0.00225774	0.0191579
Sobic.003G246000.1	1.27201	2.99775	0.0010721	0.010616
Sobic.003G251100.1	10.3579	2.72316	1.17791e-38	2.65314e-36
Sobic.003G255700.1	2.42885	2.69643	1.47683e-11	5.9454e-10
Sobic.003G257000.1	1.08448	2.63285	0.000693063	0.00747416
Sobic.003G259300.1	2.59917	1.25853	0.000111357	0.00156391
Sobic.003G260200.1	1.94662	1.21468	0.00178908	0.0160216
Sobic.003G261566.1	3.62746	1.20715	3.15349e-13	1.47666e-11
Sobic.003G263400.1	1.67889	0.804234	0.000296175	0.00364968
Sobic.003G266600.1	1.19878	3.78618	0.000988284	0.00993365
Sobic.003G267600.1	1.28802	2.33163	0.00478783	0.0343671
Sobic.003G267700.1	1.38744	1.74325	0.000127669	0.00177065
Sobic.003G277800.1	2.54045	2.96238	0.000205368	0.00267288
Sobic.003G280300.1	0.691924	4.24487	0.00167038	0.0151957
Sobic.003G289500.1	0.715593	4.43575	0.00574933	0.0393778
Sobic.003G290000.2	0.732856	4.99631	0.0043861	0.0321178
Sobic.003G293500.1	5.47179	2.97371	0.0039358	0.0294754
Sobic.003G296200.1	0.852447	3.00464	0.00750655	0.0480819
Sobic.003G297700.3	1.16025	3.3383	5.60036e-06	0.000104898
Sobic.003G297800.1	0.871102	6.19671	0.00264351	0.0216369
Sobic.003G298900.1	0.979514	4.8876	3.63092e-05	0.000573279
Sobic.003G307200.1	3.17632	1.14922	0.000828214	0.00865369
Sobic.003G310600.1	1.92385	1.57586	0.00117461	0.0114401
Sobic.003G320200.1	1.75989	0.97574	0.0052447	0.0367273
Sobic.003G326500.1	1.12755	3.70057	2.39745e-05	0.000392458
Sobic.003G328400.1	7.17338	0.0917753	1.93643e-09	6.12021e-08
Sobic.003G328800.1	3.61747	1.75854	0.00342091	0.0264086
Sobic.003G330200.2	1.10398	1.97764	0.00447651	0.0326321
Sobic.003G332900.1	1.60351	2.89595	0.000562894	0.00627578
Sobic.003G334900.1	7.01647	0.447097	7.77828e-08	1.99433e-06
Sobic.003G337500.1	2.08848	1.51045	0.000107599	0.00151954
Sobic.003G344200.1	1.03325	2.71047	0.00444056	0.0324099
Sobic.003G345000.1	1.07765	1.98722	0.00583818	0.0398058
Sobic.003G347900.1	1.0494	2.1999	0.000546164	0.00611223
Sobic.003G348000.2	2.37665	5.55534	2.53585e-23	2.60826e-21
Sobic.003G349000.1	1.02748	2.7548	0.00431087	0.0316451
Sobic.003G353600.1	0.772794	4.9235	0.00587895	0.0399427
Sobic.003G357166.1	1.43519	0.580146	0.00313839	0.0248405
Sobic.003G358200.1	1.63942	1.42127	0.000184585	0.00244383
Sobic.003G358600.1	1.55187	6.85813	0.00316202	0.0249402
Sobic.003G358900.1	0.950265	3.85679	0.00022734	0.00291028
Sobic.003G361000.1	1.87241	3.22207	1.72455e-07	4.16372e-06
Sobic.003G361200.1	1.82384	-0.0636996	0.00195175	0.0172401
Sobic.003G361400.1	0.87082	3.72677	0.00606741	0.0408643
Sobic.003G362000.1	0.903333	3.76089	0.000110965	0.00156089
Sobic.003G363000.2	1.26342	0.95659	0.00290884	0.023389
Sobic.003G365100.1	3.5054	2.3179	2.2764e-22	2.21345e-20
Sobic.003G368901.1	0.617926	4.57585	0.00460709	0.0333653
Sobic.003G370200.1	1.2803	3.40184	0.000531189	0.00596339
Sobic.003G377700.1	1.45725	1.54347	0.00594027	0.0402383
Sobic.003G381000.1	1.07309	3.65478	0.00140514	0.013207
Sobic.003G381900.1	0.910521	3.00934	0.00092728	0.00947189
Sobic.003G382500.1	0.742864	2.83226	0.0052921	0.0369485
Sobic.003G384900.1	5.12702	0.386746	4.83384e-14	2.42975e-12
Sobic.003G388500.3	1.63254	0.984199	0.00406321	0.0302261
Sobic.003G393200.1	0.936293	3.26943	0.000416614	0.00484209
Sobic.003G394900.1	1.13272	2.2554	0.00137222	0.0129524
Sobic.003G396600.1	1.2988	1.93992	0.00310969	0.0246696
Sobic.003G397700.1	1.50453	2.05447	0.000201175	0.00262828
Sobic.003G399900.1	1.39765	1.35308	0.00419579	0.0309663
Sobic.003G401400.1	1.89	3.90752	4.014e-11	1.53933e-09
Sobic.003G402500.1	1.10169	2.69961	0.00148205	0.0137567
Sobic.003G406240.1	8.78137	1.91405	1.12478e-21	1.05338e-19
Sobic.003G408300.1	1.00773	4.09168	0.000448106	0.00515091
Sobic.003G408700.2	8.1877	0.614762	1.10628e-12	4.946e-11
Sobic.003G410500.1	0.671817	5.74635	0.00611119	0.041097
Sobic.003G412000.1	0.963558	2.39043	0.00397366	0.0297215
Sobic.003G415100.1	0.882669	4.22499	1.87061e-05	0.000316404
Sobic.003G415600.1	2.5714	0.917607	0.000245367	0.0031116
Sobic.003G418733.1	8.79979	1.68751	1.46957e-23	1.52921e-21
Sobic.003G422000.1	2.0226	2.4553	0.0036909	0.0280546
Sobic.003G424100.1	1.56104	1.70479	2.29709e-05	0.000378117
Sobic.003G424200.1	1.0793	5.6774	2.90761e-05	0.000467794
Sobic.003G425100.1	1.70564	2.39821	0.000808515	0.00848273
Sobic.003G429800.1	2.99583	0.573566	0.000258852	0.00324596
Sobic.003G429900.1	4.02021	2.64245	2.87702e-21	2.58554e-19
Sobic.003G431200.3	1.47755	1.14988	0.000527215	0.00592625
Sobic.003G431400.4	7.09529	1.76105	6.61056e-13	3.01611e-11
Sobic.003G431600.1	10.7857	3.43588	3.37109e-37	7.14109e-35
Sobic.003G436600.1	2.34588	3.01836	5.17331e-09	1.55496e-07
Sobic.003G442200.1	1.2074	1.88248	0.000967035	0.00978807
Sobic.K010300.1	11.129	3.73629	2.74606e-22	2.62827e-20
Sobic.K041900.1	1.11282	3.43016	0.00161598	0.0148068
Sobic.009G000100.1	2.56711	4.30878	2.07094e-16	1.28847e-14
Sobic.009G003300.1	3.32321	6.41583	2.56154e-44	7.72544e-42
Sobic.009G003500.1	7.31863	0.187372	4.47882e-12	1.87962e-10
Sobic.009G004700.1	11.9595	4.16634	8.31935e-78	1.64483e-74
Sobic.009G007200.1	4.62116	3.5895	1.39401e-45	4.68019e-43
Sobic.009G007700.1	0.687409	5.20778	0.00466795	0.0337374
Sobic.009G009100.1	2.82251	0.758701	9.20617e-06	0.000164803
Sobic.009G010300.1	0.821719	4.33197	0.00132845	0.0126341
Sobic.009G012700.1	0.993693	2.46988	0.00147802	0.0137336
Sobic.009G012800.1	1.18421	1.02839	0.00455414	0.0330761
Sobic.009G013000.2	4.20117	2.9654	4.97784e-08	1.30839e-06
Sobic.009G013100.1	5.52797	3.86063	5.59251e-46	1.91371e-43
Sobic.009G013300.1	5.14004	2.41765	2.05057e-24	2.22487e-22
Sobic.009G014000.2	2.16342	0.11702	0.000334276	0.00403261
Sobic.009G018450.1	4.75304	0.778483	4.5464e-11	1.72492e-09
Sobic.009G019000.1	1.46855	0.163224	0.00640012	0.0426212
Sobic.009G019200.2	3.51057	4.15292	6.39992e-20	5.29676e-18
Sobic.009G019800.1	7.82857	1.11877	7.20979e-16	4.26276e-14
Sobic.009G025700.2	1.67564	0.146494	0.00483117	0.0346078
Sobic.009G026700.1	1.52957	2.02743	0.000289261	0.00357191
Sobic.009G029001.1	5.32778	1.647	9.15818e-21	7.9493e-19
Sobic.009G029100.1	5.35825	2.69999	7.6694e-22	7.259e-20
Sobic.009G029700.1	1.05596	4.07014	1.90992e-05	0.000321828
Sobic.009G032200.1	0.671651	4.27872	0.00242138	0.0202662
Sobic.009G033100.2	2.07273	2.43828	6.13676e-08	1.59295e-06
Sobic.009G034100.1	0.84809	2.86575	0.00263479	0.0215954
Sobic.009G035100.1	1.10773	2.82501	0.000864749	0.00896176
Sobic.009G039300.1	8.58792	1.58568	2.48589e-19	1.95725e-17
Sobic.009G040500.1	0.745153	4.50082	0.00714734	0.0462304
Sobic.009G041600.2	1.67902	2.17598	0.00182591	0.0163104
Sobic.009G046500.2	6.25817	0.700403	9.31917e-07	2.03967e-05
Sobic.009G049900.4	0.926776	2.31295	0.0053041	0.0369977
Sobic.009G057200.2	1.29349	1.39774	0.00457238	0.0331814
Sobic.009G061601.1	2.33267	1.34542	1.37661e-08	3.95726e-07
Sobic.009G062701.1	9.09649	1.67031	1.85684e-25	2.17373e-23
Sobic.009G062800.1	2.50837	6.43778	4.22363e-05	0.000656951
Sobic.009G062900.1	0.749546	4.99522	0.00597223	0.0403301
Sobic.009G065200.1	0.880741	4.26007	0.00701337	0.0456292
Sobic.009G065600.2	1.17676	1.76741	0.00334563	0.0259626
Sobic.009G067551.1	3.76306	0.625744	3.20538e-10	1.10536e-08
Sobic.009G068200.1	1.08081	3.27991	0.00493404	0.035113
Sobic.009G068900.1	1.92949	-0.440887	0.0052633	0.0368286
Sobic.009G071700.1	1.27186	2.57884	0.00485647	0.0347332
Sobic.009G072400.1	2.13413	1.38087	0.005566	0.0383435
Sobic.009G074300.1	1.92597	2.43432	6.88555e-07	1.54894e-05
Sobic.009G078200.1	3.1329	5.21848	2.23278e-35	4.31848e-33
Sobic.009G085600.1	1.23016	3.84377	6.12889e-06	0.000113365
Sobic.009G085700.1	4.51304	3.01716	2.25274e-26	2.7837e-24
Sobic.009G085900.1	6.14624	4.99241	4.32697e-14	2.18733e-12
Sobic.009G086200.1	0.819596	3.95822	0.00335144	0.025985
Sobic.009G087480.1	2.50404	1.21017	2.9551e-08	8.05255e-07
Sobic.009G089101.1	2.40974	2.37855	1.07151e-09	3.46663e-08
Sobic.009G093800.3	1.95309	2.11316	2.76797e-07	6.4978e-06
Sobic.009G094700.1	0.676388	3.59865	0.00175172	0.0157904
Sobic.009G096100.1	1.56113	3.27086	7.85906e-10	2.5754e-08
Sobic.009G097100.1	1.13287	3.28389	0.00356943	0.0272657
Sobic.009G097900.2	9.15205	1.72796	6.41906e-31	1.00194e-28
Sobic.009G101200.1	0.685635	5.37198	0.00741976	0.0476567
Sobic.009G113900.1	1.35033	1.63932	0.00136444	0.0128869
Sobic.009G115300.1	4.71182	0.229379	3.57316e-06	6.96394e-05
Sobic.009G115400.1	5.70408	-0.318806	0.00212474	0.0183889
Sobic.009G119501.1	1.01006	3.65491	0.000841027	0.0087516
Sobic.009G129100.1	0.614003	4.12208	0.00433957	0.0318295
Sobic.009G129400.1	2.25324	4.23278	2.36971e-17	1.59119e-15
Sobic.009G130500.2	1.02864	1.73112	0.00531831	0.0370678
Sobic.009G144500.3	3.51965	-0.581714	0.000402345	0.00472251
Sobic.009G147800.4	1.24522	1.64705	0.00596393	0.0402894
Sobic.009G148200.1	1.51004	3.9539	0.00108829	0.0107534
Sobic.009G148800.1	3.74926	-0.078289	1.05182e-05	0.000186678
Sobic.009G161100.1	2.02284	1.50428	0.00443432	0.0323776
Sobic.009G173600.1	1.12636	6.11817	0.000898396	0.00925119
Sobic.009G175200.1	1.09364	2.42612	0.00280493	0.0227695
Sobic.009G176300.1	1.60959	0.477689	0.00707304	0.0459502
Sobic.009G177200.1	1.21983	2.019	0.000794947	0.00837494
Sobic.009G183500.1	1.30939	1.23343	0.00482999	0.0346078
Sobic.009G189600.1	6.28223	-0.455522	9.46099e-07	2.06817e-05
Sobic.009G191500.1	1.84304	2.83261	3.14159e-05	0.000501359
Sobic.009G191800.4	1.53459	0.288507	0.00233572	0.0197255
Sobic.009G193200.1	3.1566	-0.187699	7.64897e-05	0.00111929
Sobic.009G195100.1	2.09771	2.27028	0.000571111	0.00635147
Sobic.009G197700.2	7.89029	2.68955	1.62021e-24	1.77963e-22
Sobic.009G197800.1	10.3805	2.54319	7.41698e-28	9.84908e-26
Sobic.009G198000.1	5.05254	0.69183	8.61473e-13	3.91405e-11
Sobic.009G201200.1	1.10878	3.66325	0.000511105	0.00577069
Sobic.009G210600.1	1.39429	2.92591	0.0017798	0.0159867
Sobic.009G211200.1	0.681145	3.7533	0.0040416	0.0301283
Sobic.009G212100.1	2.13806	3.57361	2.77711e-05	0.00044842
Sobic.009G213100.1	1.06332	4.2027	0.00184531	0.0164178
Sobic.009G214800.1	5.58509	1.14599	2.09422e-11	8.29945e-10
Sobic.009G217200.1	1.22874	5.64559	0.000578992	0.00642268
Sobic.009G218450.1	3.31956	-0.246908	2.67632e-05	0.000432932
Sobic.009G220000.2	1.03088	1.72877	0.00517582	0.0363667
Sobic.009G220500.1	0.964211	4.94391	0.00126697	0.0121468
Sobic.009G221500.1	3.82644	0.109769	2.13481e-08	5.96339e-07
Sobic.009G221900.1	4.47831	2.06505	1.84169e-06	3.82392e-05
Sobic.009G230100.4	1.16603	2.59261	0.00409487	0.0304108
Sobic.009G231100.1	0.789519	3.55509	0.0053857	0.037391
Sobic.009G235000.1	1.17008	2.16233	0.0059587	0.0402748
Sobic.009G238100.2	1.39553	4.18213	0.000598771	0.00661772
Sobic.009G238500.1	4.889	0.643481	2.81337e-14	1.43854e-12
Sobic.009G238900.1	1.49163	4.81579	8.81476e-07	1.93642e-05
Sobic.009G240700.1	0.840766	5.2424	0.00687198	0.044868
Sobic.009G245101.1	6.14444	4.4171	4.54145e-35	8.59687e-33
Sobic.009G245200.2	3.26702	1.58445	0.000219767	0.00282962
Sobic.009G246500.1	1.35109	4.67559	0.000203721	0.00265375
Sobic.009G248900.1	1.9404	2.62719	5.60697e-06	0.000104903
Sobic.009G253000.1	2.23746	4.22201	0.00732354	0.0471132
Sobic.009G253400.1	1.37321	2.38867	0.00116348	0.011369
Sobic.009G254100.1	1.27619	3.3038	1.80943e-06	3.76573e-05
Sobic.005G001100.1	0.912302	4.58984	0.00272341	0.0221843
Sobic.005G002300.2	3.32418	1.0819	1.47349e-12	6.4421e-11
Sobic.005G003400.1	1.86445	0.303492	0.000470102	0.00537596
Sobic.005G003900.1	1.27461	2.13917	6.97318e-06	0.000127524
Sobic.005G012700.3	1.68926	0.167616	0.00295876	0.0236755
Sobic.005G012900.2	2.9265	0.258981	0.00199889	0.0175559
Sobic.005G017000.1	1.52881	4.19468	0.000822521	0.00860431
Sobic.005G021200.1	1.0837	1.86229	0.00395472	0.0295922
Sobic.005G022000.1	1.28019	2.3121	0.000791633	0.00834498
Sobic.005G022500.1	1.33866	0.966131	0.000597022	0.00660249
Sobic.005G025800.1	0.744411	2.88123	0.0026986	0.0220169
Sobic.005G027600.2	2.61103	0.802888	8.20052e-07	1.81433e-05
Sobic.005G027840.1	2.47559	3.03769	1.73584e-17	1.19257e-15
Sobic.005G028100.1	0.951672	4.17623	0.00434301	0.0318416
Sobic.005G029400.1	3.97602	-0.0443731	1.58614e-05	0.000272958
Sobic.005G029800.1	1.27934	3.96857	0.000667381	0.00725436
Sobic.005G030000.1	1.93107	2.93177	2.93748e-06	5.85123e-05
Sobic.005G030100.1	1.47693	3.06953	6.72992e-06	0.000123769
Sobic.005G030600.1	1.43955	2.32217	0.000378164	0.00448006
Sobic.005G032800.1	0.70921	4.59373	0.00222347	0.0189435
Sobic.005G039200.1	3.22266	0.80086	8.47907e-09	2.49796e-07
Sobic.005G040900.1	0.820684	3.98174	0.00069528	0.00749352
Sobic.005G041700.1	8.35822	0.98244	1.58567e-17	1.09362e-15
Sobic.005G044400.1	1.39219	5.73881	0.000852734	0.00885271
Sobic.005G048700.1	1.12974	2.01164	0.00579516	0.0396002
Sobic.005G053501.1	2.84035	1.10118	0.000106346	0.00150303
Sobic.005G055150.1	2.29959	1.73396	1.95549e-08	5.50569e-07
Sobic.005G057700.1	13.2481	5.76949	1.4614e-86	3.25052e-83
Sobic.005G065000.1	10.3647	2.35558	1.31155e-11	5.30401e-10
Sobic.005G067900.1	1.47115	2.44731	1.12137e-07	2.80643e-06
Sobic.005G073101.1	7.13503	0.136604	1.4169e-07	3.48236e-06
Sobic.005G075500.2	3.95831	2.83175	1.03262e-14	5.55118e-13
Sobic.005G075800.1	7.3002	-0.391989	2.53494e-08	6.99329e-07
Sobic.005G077933.1	1.17072	3.3695	0.00310968	0.0246696
Sobic.005G078950.1	3.10127	1.03519	9.33895e-11	3.39831e-09
Sobic.005G079201.1	1.89312	-0.0522646	0.00235965	0.0198429
Sobic.005G080900.1	1.42431	2.21214	0.00250136	0.0207212
Sobic.005G081900.1	1.6907	3.73075	1.26914e-07	3.14967e-06
Sobic.005G082200.1	0.674186	5.39814	0.003274	0.0255628
Sobic.005G082600.1	7.46903	0.726928	2.92944e-09	9.11302e-08
Sobic.005G082700.2	4.71811	-0.356228	7.03802e-05	0.00103757
Sobic.005G088900.4	0.981381	2.53555	0.00484358	0.0346772
Sobic.005G093500.1	5.91478	3.33369	5.83934e-27	7.36916e-25
Sobic.005G093600.1	5.67594	0.818633	1.72359e-12	7.49865e-11
Sobic.005G093901.1	2.99812	0.617929	2.94304e-06	5.85123e-05
Sobic.005G094001.1	2.55548	6.52697	4.35972e-08	1.15786e-06
Sobic.005G095000.1	6.31967	1.83001	1.14637e-29	1.69987e-27
Sobic.005G095660.1	9.80981	2.19981	6.64741e-19	5.12052e-17
Sobic.005G095680.1	11.0238	3.54636	9.98121e-44	2.91157e-41
Sobic.005G095700.1	1.78857	2.60492	3.39144e-05	0.000537375
Sobic.005G096700.2	3.74174	2.26717	1.21171e-13	5.89103e-12
Sobic.005G098000.1	1.70909	1.41714	0.00214342	0.0184787
Sobic.005G098800.1	1.41843	4.07154	1.47174e-05	0.000255743
Sobic.005G098900.1	7.41207	0.202884	1.27685e-10	4.5623e-09
Sobic.005G099200.1	1.67204	3.74079	1.06609e-09	3.45536e-08
Sobic.005G102350.1	6.58505	0.21557	5.05905e-07	1.16006e-05
Sobic.005G102800.1	1.56231	0.1143	0.00519413	0.0364313
Sobic.005G103400.1	1.90112	0.0386579	0.0067258	0.0441772
Sobic.005G105300.1	1.52435	0.572827	0.00560189	0.0385609
Sobic.005G110436.1	4.98634	0.410528	0.000191065	0.00251897
Sobic.005G110439.1	5.69212	0.499699	1.2651e-14	6.66012e-13
Sobic.005G110502.1	10.7903	3.42298	7.05881e-53	2.85465e-50
Sobic.005G112800.1	0.841438	5.81212	0.00164894	0.0150314
Sobic.005G114600.1	3.02095	1.80379	4.01971e-16	2.44955e-14
Sobic.005G117200.3	0.928414	1.70353	0.00220329	0.0188252
Sobic.005G122900.1	1.4117	1.04037	0.00202523	0.0177347
Sobic.005G124300.1	1.59476	0.948149	0.00302856	0.0241012
Sobic.005G124350.1	1.87144	3.00236	4.09589e-06	7.87917e-05
Sobic.005G127000.1	0.983481	3.96976	0.00645011	0.0428578
Sobic.005G127900.1	7.91633	2.70611	1.19682e-40	2.83949e-38
Sobic.005G128000.1	7.41555	2.72518	3.30938e-35	6.33194e-33
Sobic.005G128700.1	2.40597	1.10063	1.14203e-05	0.000201599
Sobic.005G128800.1	4.10267	3.55235	5.56487e-15	3.04681e-13
Sobic.005G129000.1	4.24671	1.57705	1.0555e-07	2.65651e-06
Sobic.005G129201.1	0.922435	2.82092	0.000179464	0.00238491
Sobic.005G132501.1	3.72682	-0.414324	6.11903e-06	0.000113301
Sobic.005G136900.1	4.55623	0.39974	5.1429e-07	1.17626e-05
Sobic.005G138500.1	4.74969	0.196393	2.43808e-09	7.6379e-08
Sobic.005G141801.1	5.29321	2.0801	2.13369e-11	8.43707e-10
Sobic.005G145300.1	1.76868	4.39462	0.000526803	0.00592625
Sobic.005G150300.1	2.20725	0.603358	0.00346323	0.0266312
Sobic.005G150350.1	7.50998	0.513171	6.02131e-13	2.75432e-11
Sobic.005G150400.1	9.58187	2.2809	8.28053e-28	1.09144e-25
Sobic.005G152200.1	2.87232	0.982977	4.19081e-07	9.6941e-06
Sobic.005G156900.1	6.75254	-0.166299	2.04579e-09	6.44297e-08
Sobic.005G158100.1	7.31827	1.10393	3.0384e-11	1.18305e-09
Sobic.005G160100.1	1.30617	4.15545	2.22857e-06	4.5476e-05
Sobic.005G160600.1	1.96282	1.38986	1.3383e-06	2.82963e-05
Sobic.005G160900.1	0.921601	3.33869	0.000553765	0.00618562
Sobic.005G162100.1	8.33715	0.741444	2.7976e-17	1.86444e-15
Sobic.005G163301.1	2.64386	2.86405	2.08968e-12	8.93842e-11
Sobic.005G163600.1	1.3655	2.16512	8.11158e-05	0.00117826
Sobic.005G163866.1	1.36988	2.30892	3.68118e-05	0.000579672
Sobic.005G164700.1	3.26117	0.439539	7.03773e-07	1.5772e-05
Sobic.005G168300.1	2.78496	0.33854	5.41981e-05	0.000819667
Sobic.005G169600.1	1.12083	4.04684	0.00158269	0.0145467
Sobic.005G171300.1	1.72374	4.72949	1.03633e-05	0.000184404
Sobic.005G171600.1	9.80601	2.15992	3.64486e-36	7.20629e-34
Sobic.005G173200.1	1.62964	1.06016	0.00513111	0.0361453
Sobic.005G175600.1	1.19545	6.35889	0.00137283	0.0129524
Sobic.005G178800.1	0.844555	3.20317	0.00111866	0.0110035
Sobic.005G180700.1	0.726903	3.13324	0.00294043	0.0236004
Sobic.005G182000.4	2.26486	4.81894	1.29821e-18	9.74701e-17
Sobic.005G182500.2	6.04327	0.582271	1.81036e-17	1.23899e-15
Sobic.005G185500.3	1.21088	3.31343	0.000236075	0.0030048
Sobic.005G192100.3	2.69516	1.35104	3.34331e-10	1.14847e-08
Sobic.005G192300.1	0.812202	4.35361	0.00129873	0.0123912
Sobic.005G192400.1	8.18073	4.26016	1.15807e-41	2.90235e-39
Sobic.005G202500.1	1.94975	2.37585	0.000216078	0.00279222
Sobic.005G216800.1	0.967915	4.3214	0.00108815	0.0107534
Sobic.005G218400.1	6.07309	2.03262	3.89402e-06	7.54795e-05
Sobic.005G220200.1	6.56485	3.0862	2.94206e-41	7.17138e-39
Sobic.005G221900.1	0.885093	5.48168	0.000775191	0.00821545
Sobic.005G222000.1	1.06119	3.21913	3.17341e-05	0.000505982
Sobic.005G222100.1	8.51445	1.58729	2.47251e-15	1.40562e-13
Sobic.005G222900.1	2.47188	3.59684	0.000984212	0.00990864
Sobic.005G223600.1	9.73018	5.5176	5.74274e-71	7.29903e-68
Sobic.005G223775.1	7.01462	3.00644	1.04111e-14	5.57997e-13
Sobic.005G223925.1	12.2696	5.02112	2.18078e-56	9.70121e-54
Sobic.005G226300.1	9.95813	2.54883	4.20896e-17	2.77386e-15
Sobic.005G227151.1	2.52655	0.623384	0.0012827	0.0122712
Sobic.005G229800.2	1.27489	2.46076	0.000766518	0.00813323
Sobic.K028000.1	8.35603	1.26788	1.9882e-21	1.81426e-19
Sobic.008G000400.1	0.879252	3.99132	0.00451192	0.032828
Sobic.008G003800.1	10.6986	3.14653	3.18896e-45	1.05082e-42
Sobic.008G004700.1	4.67309	1.61054	2.57193e-08	7.08436e-07
Sobic.008G005300.2	1.03015	2.65959	0.000722939	0.00773076
Sobic.008G005900.1	1.07879	2.8265	0.00205486	0.0179589
Sobic.008G010000.1	2.96508	-0.380066	0.000150359	0.00204705
Sobic.008G010100.1	1.58932	3.77266	4.7913e-06	9.1281e-05
Sobic.008G010300.1	8.98727	2.17919	1.05136e-16	6.68138e-15
Sobic.008G015400.1	6.78988	-0.467916	0.000148071	0.00201899
Sobic.008G021900.1	2.31484	2.1193	3.67328e-05	0.000579241
Sobic.008G026100.1	4.60526	4.66679	3.28354e-26	4.00187e-24
Sobic.008G026200.1	3.57569	8.25367	2.06955e-22	2.02338e-20
Sobic.008G027000.1	2.85418	3.75606	1.96722e-15	1.12194e-13
Sobic.008G027200.1	1.72872	3.94365	4.16949e-09	1.26177e-07
Sobic.008G029000.2	3.21831	-0.369945	0.000250635	0.00316074
Sobic.008G029200.1	5.95359	2.61934	5.50742e-25	6.32252e-23
Sobic.008G030801.1	7.253	-0.0828875	2.41441e-09	7.57707e-08
Sobic.008G032900.1	0.780345	2.69381	0.0047732	0.0343031
Sobic.008G034400.1	1.13047	3.21306	0.00171854	0.0155306
Sobic.008G039100.2	0.604054	4.84093	0.00732303	0.0471132
Sobic.008G042250.1	8.71649	1.50677	1.89448e-13	9.06194e-12
Sobic.008G047100.1	1.74573	1.01695	0.00183756	0.0163744
Sobic.008G047200.1	1.17915	1.24636	0.00349454	0.0268256
Sobic.008G047500.1	1.93049	2.49052	0.00145646	0.0135829
Sobic.008G049100.1	1.43133	4.14237	0.00195469	0.0172401
Sobic.008G050200.1	1.93881	0.368138	0.000865338	0.00896264
Sobic.008G052200.1	2.31992	4.43194	9.24782e-14	4.55833e-12
Sobic.008G052500.1	4.24535	-0.0964313	2.6725e-06	5.36732e-05
Sobic.008G053000.2	2.83944	0.745318	6.89671e-07	1.5495e-05
Sobic.008G058800.1	1.03174	2.18431	0.00150131	0.0138992
Sobic.008G060500.2	2.72342	3.07771	3.06204e-10	1.05798e-08
Sobic.008G060900.1	1.32949	0.971385	0.00371346	0.0281419
Sobic.008G061100.1	1.28304	2.27603	0.00134511	0.0127585
Sobic.008G062400.1	0.848498	4.71681	0.000491414	0.00559608
Sobic.008G065700.2	1.06626	3.15529	5.06443e-05	0.000772206
Sobic.008G069700.1	1.77037	3.44904	3.53828e-08	9.55389e-07
Sobic.008G083400.1	0.931608	3.11647	0.00156739	0.0144284
Sobic.008G091100.1	4.09861	-0.354477	0.000618193	0.00678183
Sobic.008G096200.1	1.55525	0.590199	0.00391089	0.0293259
Sobic.008G096900.1	1.60808	0.0335972	0.00633862	0.0423373
Sobic.008G098400.1	1.48682	1.94255	0.00338495	0.0261992
Sobic.008G098500.1	2.6915	1.02135	0.00014691	0.00200623
Sobic.008G100300.1	2.65229	1.87844	0.0061781	0.0414529
Sobic.008G101000.1	1.44589	1.65898	0.00271264	0.0221213
Sobic.008G101100.2	3.56288	1.76077	4.91671e-13	2.26653e-11
Sobic.008G101300.2	2.65838	0.82507	3.06191e-06	6.06721e-05
Sobic.008G104701.1	7.33249	-0.00645728	2.49179e-06	5.0385e-05
Sobic.008G104801.1	3.91031	0.944507	7.15823e-10	2.35877e-08
Sobic.008G105432.1	6.61131	1.97393	1.68597e-20	1.42181e-18
Sobic.008G105500.2	3.32552	2.19451	0.00224204	0.0190702
Sobic.008G105850.1	6.49593	-0.757089	0.00244158	0.0203778
Sobic.008G117200.1	0.723839	5.15282	0.00344805	0.0265719
Sobic.008G118200.1	1.20844	6.90679	2.93969e-05	0.000472528
Sobic.008G118300.1	1.2348	2.23409	0.000996036	0.00997943
Sobic.008G118500.1	1.12493	4.98899	3.27913e-07	7.63728e-06
Sobic.008G118600.1	1.03534	3.92161	1.4777e-06	3.09707e-05
Sobic.008G118800.1	1.13004	2.68773	1.18831e-05	0.000209147
Sobic.008G118900.1	0.844734	4.83314	0.000166872	0.00224439
Sobic.008G119100.1	4.99115	1.09074	4.97701e-06	9.44146e-05
Sobic.008G119250.1	8.43791	0.893696	2.4417e-08	6.74651e-07
Sobic.008G120066.1	4.82342	0.399363	8.67328e-07	1.90769e-05
Sobic.008G120132.1	2.33348	-0.0952002	0.00022647	0.00290123
Sobic.008G121240.1	2.29554	4.90854	2.22863e-21	2.02328e-19
Sobic.008G122100.1	2.81639	2.09321	5.22823e-16	3.13236e-14
Sobic.008G125300.1	10.3835	6.28832	1.50876e-98	8.94894e-95
Sobic.008G125400.1	12.3139	5.53932	3.41745e-60	1.84273e-57
Sobic.008G128900.1	1.09084	2.41906	0.000445732	0.00513356
Sobic.008G129600.4	0.713116	4.57231	0.00315426	0.0249061
Sobic.008G134100.3	2.92725	1.10321	3.46452e-10	1.18782e-08
Sobic.008G134500.1	3.66827	-0.247852	0.000218097	0.00281422
Sobic.008G141200.1	1.80722	2.63469	4.31546e-05	0.000668896
Sobic.008G142400.1	1.67508	4.94267	0.00609842	0.0410421
Sobic.008G145700.1	6.70378	0.644393	1.04097e-05	0.000185046
Sobic.008G148300.1	4.45541	3.24439	1.56514e-14	8.16718e-13
Sobic.008G148700.1	6.94028	-0.266853	6.59505e-09	1.95587e-07
Sobic.008G149450.1	1.25268	0.87501	0.00559829	0.0385511
Sobic.008G155400.2	3.48181	0.829458	6.24702e-09	1.85575e-07
Sobic.008G156900.1	1.1627	2.25625	0.00326222	0.0255044
Sobic.008G157700.1	2.46853	0.659715	0.00102373	0.0102255
Sobic.008G160400.1	2.03842	0.759726	0.00250538	0.0207353
Sobic.008G163500.1	1.05923	4.31084	0.0011626	0.0113666
Sobic.008G164850.1	2.91603	0.186458	1.77328e-05	0.000300799
Sobic.008G165900.1	1.08684	5.20449	5.51875e-05	0.000830935
Sobic.008G169400.1	2.25716	2.30466	5.49428e-06	0.000103128
Sobic.008G171000.1	2.52196	3.51289	9.33876e-06	0.000167009
Sobic.008G171700.1	1.58798	2.42354	1.44133e-06	3.03875e-05
Sobic.008G171800.1	1.61497	2.42192	0.000356942	0.00425699
Sobic.008G174100.1	7.3243	2.33183	1.21567e-18	9.20499e-17
Sobic.008G174200.1	2.60154	2.17577	1.1576e-10	4.16126e-09
Sobic.008G175100.1	1.76277	2.42838	3.12304e-07	7.3024e-06
Sobic.008G175400.1	7.66448	1.13064	2.78177e-15	1.56642e-13
Sobic.008G177200.1	0.653113	7.00767	0.000951225	0.00966653
Sobic.008G177850.1	6.98917	3.50038	5.22757e-44	1.55032e-41
Sobic.008G177900.1	2.11895	6.39146	5.02706e-16	3.03225e-14
Sobic.008G178000.1	7.29022	1.95563	5.15624e-26	6.24151e-24
Sobic.008G178100.1	1.21097	4.33632	2.13663e-05	0.000355319
Sobic.008G178300.2	4.05401	4.36221	6.82054e-24	7.18134e-22
Sobic.008G178400.1	8.80259	1.65916	6.08547e-21	5.36063e-19
Sobic.008G178450.1	4.81244	-4.4022e-05	2.32873e-07	5.55462e-06
Sobic.008G178500.1	7.21664	2.30792	6.38825e-28	8.61156e-26
Sobic.008G178566.1	4.51064	0.429858	1.11755e-10	4.02546e-09
Sobic.008G178600.1	1.77807	1.95362	1.00649e-06	2.17876e-05
Sobic.008G183400.1	9.19256	5.70991	4.00708e-47	1.39808e-44
Sobic.008G185066.1	5.53602	0.489044	5.05436e-09	1.52178e-07
Sobic.008G185132.1	6.31591	-0.506856	0.000416502	0.00484209
Sobic.008G185300.1	2.07435	1.98894	5.35146e-09	1.59772e-07
Sobic.008G185600.2	1.22506	1.47832	0.00183419	0.0163663
Sobic.008G186500.1	1.10465	2.66207	0.0021204	0.0183603
Sobic.008G187632.1	4.52745	0.449288	2.09637e-06	4.29756e-05
Sobic.008G187900.1	7.19041	2.01682	3.5141e-18	2.55224e-16
Sobic.008G189200.3	1.45438	2.10082	0.00366338	0.0278931
Sobic.008G191300.1	1.68918	0.913116	0.00381763	0.0287599
Sobic.008G191400.1	1.72041	-0.36572	0.00637492	0.0425329
Sobic.004G002500.1	1.14039	3.31307	0.000796332	0.00838458
Sobic.004G007700.1	1.61977	1.55602	0.000472766	0.00539949
Sobic.004G007800.1	0.934813	2.36187	0.00505377	0.0357704
Sobic.004G010151.1	1.42102	3.73352	8.27095e-08	2.11456e-06
Sobic.004G014100.1	1.34608	0.559272	0.00313961	0.0248405
Sobic.004G019100.1	5.2237	1.24214	4.57356e-07	1.05145e-05
Sobic.004G027400.1	1.39373	1.847	0.00245026	0.0204311
Sobic.004G027500.1	1.05441	4.16846	2.93985e-06	5.85123e-05
Sobic.004G030100.1	0.687477	5.26832	0.00122786	0.0118742
Sobic.004G035400.4	3.07684	2.10379	1.12689e-06	2.4159e-05
Sobic.004G036100.1	11.4921	5.57326	1.38593e-15	8.03296e-14
Sobic.004G036300.1	0.668694	4.06253	0.00387987	0.0291179
Sobic.004G036700.1	1.34435	4.10558	5.08691e-05	0.000774971
Sobic.004G038100.1	0.809901	5.34763	0.00426034	0.0314037
Sobic.004G043600.2	1.93226	1.20332	1.42736e-05	0.000248518
Sobic.004G044000.1	2.24337	1.09403	0.00687872	0.044868
Sobic.004G044900.2	8.78843	1.07372	2.21479e-25	2.57581e-23
Sobic.004G045566.1	3.10511	2.11351	5.59384e-12	2.32563e-10
Sobic.004G046001.1	6.83289	-0.0650731	1.45395e-07	3.56849e-06
Sobic.004G047400.2	2.88479	1.65409	2.29162e-07	5.48816e-06
Sobic.004G047500.1	2.437	1.60868	1.64597e-06	3.4376e-05
Sobic.004G049200.1	2.03302	1.09589	0.00641458	0.0427014
Sobic.004G050300.1	1.58782	1.87642	3.26736e-05	0.000519565
Sobic.004G053800.2	11.8087	5.11064	1.40797e-58	7.1581e-56
Sobic.004G057100.1	0.772256	3.72105	0.00182837	0.0163241
Sobic.004G059400.1	0.870065	3.00521	0.00222445	0.0189435
Sobic.004G061200.1	0.895233	3.06088	0.0029591	0.0236755
Sobic.004G062000.3	4.28738	2.11918	2.74732e-22	2.62827e-20
Sobic.004G064600.1	1.07642	2.66466	0.00515743	0.0362876
Sobic.004G068700.1	2.8805	4.18913	4.01836e-08	1.07523e-06
Sobic.004G070100.1	1.10111	1.75776	0.00352907	0.0270673
Sobic.004G077300.1	1.34923	3.94164	0.00161981	0.0148343
Sobic.004G081201.1	1.35879	2.22722	2.10928e-05	0.000351099
Sobic.004G081601.1	0.801262	3.30119	0.000810653	0.00849515
Sobic.004G082700.1	1.856	2.44036	4.79117e-05	0.000736854
Sobic.004G084400.1	0.806186	2.46865	0.00207643	0.0180852
Sobic.004G087500.1	1.36031	6.452	3.08681e-06	6.10227e-05
Sobic.004G088000.1	4.4406	1.23765	0.00079953	0.00840333
Sobic.004G093800.1	3.80226	0.906474	1.34379e-05	0.000234425
Sobic.004G098000.2	1.97974	3.02565	0.000339708	0.0040843
Sobic.004G098100.1	2.02732	1.77371	0.0074829	0.0479477
Sobic.004G106250.1	1.88412	3.68263	5.20382e-09	1.5615e-07
Sobic.004G107000.3	1.86851	1.97118	0.00662179	0.0437048
Sobic.004G108001.1	7.58659	0.632585	4.3978e-14	2.21684e-12
Sobic.004G108100.1	4.2837	1.99492	0.000112643	0.00157949
Sobic.004G113201.1	3.23151	1.79334	2.6006e-06	5.23474e-05
Sobic.004G130964.1	3.68324	0.44679	0.00374595	0.0283199
Sobic.004G132100.1	5.78423	2.65133	2.01828e-11	8.01636e-10
Sobic.004G132600.1	4.58959	4.72966	2.68675e-18	1.96741e-16
Sobic.004G138500.1	8.47258	0.706278	5.81401e-08	1.51249e-06
Sobic.004G146100.1	2.40423	2.25281	3.192e-06	6.26915e-05
Sobic.004G149600.1	5.11174	3.17903	3.35352e-29	4.89119e-27
Sobic.004G154466.1	8.4565	1.73451	8.59412e-19	6.56325e-17
Sobic.004G156200.1	4.11156	4.85702	1.515e-32	2.56742e-30
Sobic.004G160300.1	1.29522	1.23519	0.00225088	0.0191187
Sobic.004G161501.1	4.40209	0.410924	1.11206e-08	3.23863e-07
Sobic.004G163700.1	1.9933	2.13602	0.000415829	0.00484209
Sobic.004G164800.1	1.52933	0.793286	0.00054221	0.00607945
Sobic.004G170600.1	2.25464	2.02575	5.25354e-05	0.000796943
Sobic.004G170700.1	1.23812	2.81387	6.7115e-06	0.000123628
Sobic.004G171800.3	5.35329	2.93082	4.07107e-15	2.25672e-13
Sobic.004G172300.1	1.89186	0.982378	0.000257485	0.00323338
Sobic.004G172800.1	8.00756	0.281155	3.78672e-17	2.51421e-15
Sobic.004G173500.1	0.862931	3.57046	0.00185166	0.0164495
Sobic.004G177100.1	0.928323	1.8581	0.0044471	0.032431
Sobic.004G180000.1	1.51296	4.28187	0.00712944	0.0461817
Sobic.004G182201.1	1.6928	2.96827	7.53988e-09	2.22865e-07
Sobic.004G183600.1	0.968826	4.50601	0.00423982	0.0312653
Sobic.004G188500.1	0.971104	5.15824	2.17486e-05	0.000360665
Sobic.004G192500.2	1.46397	0.948844	0.00312826	0.0247837
Sobic.004G201600.1	0.868142	1.74731	0.00474637	0.0341931
Sobic.004G204600.1	3.80661	1.36534	5.92091e-13	2.71538e-11
Sobic.004G212100.1	1.18131	3.05885	0.000333439	0.00403072
Sobic.004G213900.2	2.00909	1.09834	3.31088e-06	6.47779e-05
Sobic.004G214800.2	5.99509	4.03864	2.85036e-31	4.48843e-29
Sobic.004G215200.2	4.50272	-0.234566	5.54444e-07	1.26484e-05
Sobic.004G215600.1	1.26989	1.08014	0.0017556	0.0158173
Sobic.004G215900.1	1.12596	3.65757	0.00588922	0.039982
Sobic.004G217500.1	4.64516	6.16266	2.92784e-09	9.11302e-08
Sobic.004G220200.3	2.4233	0.547261	0.00130394	0.0124275
Sobic.004G225700.1	1.23171	2.36431	0.0029824	0.0238084
Sobic.004G225900.1	1.88831	0.336402	0.00327625	0.0255691
Sobic.004G226900.2	1.68806	1.32582	0.000874256	0.00903398
Sobic.004G231600.1	2.00592	4.81779	0.0002458	0.0031116
Sobic.004G231850.1	7.03007	2.00027	4.95637e-25	5.72686e-23
Sobic.004G234766.1	2.6001	1.05068	0.00167418	0.0152225
Sobic.004G234832.1	1.45619	7.48989	0.00652367	0.0431693
Sobic.004G235750.1	1.48186	2.5389	0.00168802	0.0153327
Sobic.004G240000.1	2.729	0.284221	0.000284042	0.00351722
Sobic.004G246000.1	0.598131	4.33604	0.0061241	0.0411603
Sobic.004G247400.1	1.96178	4.13507	0.000682947	0.00738164
Sobic.004G248400.3	0.855298	6.43252	0.000406931	0.00477005
Sobic.004G256900.1	1.94859	0.00204308	0.00112549	0.0110585
Sobic.004G257800.1	2.1182	0.00845278	0.000461928	0.00528928
Sobic.004G258300.1	2.88414	0.975531	0.00402627	0.0300266
Sobic.004G263800.1	1.50814	3.33372	1.30564e-06	2.76907e-05
Sobic.004G265900.1	0.914568	6.34014	0.000296816	0.00365505
Sobic.004G269100.4	2.35893	0.656138	6.47723e-05	0.000962068
Sobic.004G272400.1	1.28311	2.62906	0.000981099	0.00989664
Sobic.004G274300.1	1.85045	-0.0520551	0.00213541	0.0184365
Sobic.004G274900.3	1.83339	2.19711	0.000152667	0.00207529
Sobic.004G283400.1	2.93744	1.989	2.72722e-07	6.41907e-06
Sobic.004G284001.1	1.40674	3.99477	0.00279627	0.02272
Sobic.004G284300.1	7.8519	1.37827	1.16648e-10	4.18475e-09
Sobic.004G284600.1	1.89853	2.18755	2.64174e-05	0.000427726
Sobic.004G287100.1	1.09038	3.19062	0.00368014	0.0279908
Sobic.004G287900.1	1.71824	0.503678	0.00304649	0.024233
Sobic.004G288200.1	1.46289	1.87764	0.00371323	0.0281419
Sobic.004G293000.1	0.894877	2.4329	0.00187744	0.0166537
Sobic.004G296000.1	1.2496	4.78969	0.00159906	0.0146744
Sobic.004G302100.1	3.08706	1.37421	9.17121e-10	2.99436e-08
Sobic.004G309500.1	1.39652	3.69813	0.000199036	0.00260224
Sobic.004G324100.1	1.14727	5.42619	1.18587e-06	2.53623e-05
Sobic.004G328500.1	9.49261	2.35339	1.46691e-36	2.93284e-34
Sobic.004G332800.1	2.98229	2.06532	1.03557e-07	2.61005e-06
Sobic.004G334501.1	1.88152	-0.120069	0.00257353	0.021168
Sobic.004G338300.3	0.981618	4.60585	0.00555041	0.0382658
Sobic.004G342100.1	2.70638	3.85015	0.000175756	0.00234437
Sobic.004G342200.1	1.6178	2.03966	4.5654e-06	8.72574e-05
Sobic.004G342300.1	1.22973	2.33801	0.0028491	0.0230022
Sobic.004G343600.1	1.49204	1.22486	0.00647075	0.0429629
Sobic.004G349175.1	1.97246	2.77708	2.24821e-08	6.24099e-07
Sobic.004G349400.1	1.02502	3.88999	0.000124352	0.00173275
Sobic.004G349700.1	1.02811	2.63953	0.00207177	0.0180651
Sobic.004G356300.1	2.14176	0.555785	0.000134965	0.00185735
Sobic.007G004850.1	0.988465	2.62734	0.00497168	0.035344
Sobic.007G005200.1	2.23053	2.68998	1.63951e-07	3.98e-06
Sobic.007G006700.1	1.67037	2.67711	5.29187e-05	0.000802074
Sobic.007G007800.1	5.37577	0.495598	0.000133869	0.00184513
Sobic.007G010900.1	1.26369	2.80167	0.000165771	0.00223295
Sobic.007G011300.1	1.27773	5.96829	4.92539e-06	9.35352e-05
Sobic.007G016200.1	0.86264	3.82549	0.00516784	0.0363321
Sobic.007G016300.1	2.20874	2.81806	0.000237995	0.00302707
Sobic.007G016750.1	3.01668	1.43365	1.52232e-09	4.85452e-08
Sobic.007G016900.1	1.19707	2.31575	0.00165637	0.015078
Sobic.007G027601.1	5.39754	0.0186276	3.64455e-06	7.08755e-05
Sobic.007G031300.3	1.21106	0.541966	0.00685532	0.0447975
Sobic.007G036100.1	3.49933	0.605062	9.99319e-07	2.16852e-05
Sobic.007G036550.1	1.79991	3.25653	0.0065322	0.0431936
Sobic.007G037301.1	10.8258	3.59758	7.73889e-62	4.44212e-59
Sobic.007G038200.1	2.29847	2.19652	1.9143e-05	0.000321957
Sobic.007G046900.1	1.68464	1.99327	5.0599e-05	0.000772177
Sobic.007G046950.1	0.998047	7.28842	0.000460088	0.00527161
Sobic.007G047300.1	1.51667	2.53535	0.00177028	0.0159173
Sobic.007G053600.1	1.27197	0.464253	0.00563162	0.0387356
Sobic.007G053900.1	6.32182	3.2051	2.02404e-40	4.73891e-38
Sobic.007G058800.1	5.35809	1.10947	0.000152644	0.00207529
Sobic.007G058900.1	7.04989	-0.246176	0.00057713	0.0064104
Sobic.007G060600.1	2.73025	3.21444	1.24784e-08	3.6163e-07
Sobic.007G068100.1	0.70802	7.83641	0.00212725	0.0184017
Sobic.007G069000.2	5.89613	0.286066	4.89051e-08	1.28921e-06
Sobic.007G069101.1	3.71465	0.262212	1.39467e-06	2.94386e-05
Sobic.007G069700.1	1.28406	3.9416	0.000437041	0.00504327
Sobic.007G071100.1	1.87064	1.44796	0.00219013	0.0187813
Sobic.007G074600.1	0.747026	5.66371	0.000285378	0.0035313
Sobic.007G075200.1	2.088	2.58944	1.45067e-06	3.05121e-05
Sobic.007G078300.1	1.306	2.80362	6.14955e-05	0.000915691
Sobic.007G085400.1	4.3703	3.70228	1.62614e-22	1.60753e-20
Sobic.007G085966.1	7.12524	3.08481	1.99746e-24	2.18054e-22
Sobic.007G089400.1	10.1509	4.91159	1.32111e-34	2.44874e-32
Sobic.007G090466.1	5.17483	0.794837	3.56426e-10	1.21966e-08
Sobic.007G092700.1	0.617588	4.58361	0.00754556	0.0482623
Sobic.007G094500.1	2.05592	1.77233	8.07045e-06	0.000146238
Sobic.007G095300.1	4.80863	2.18422	4.7808e-10	1.60509e-08
Sobic.007G097300.1	3.44009	1.82813	7.27591e-06	0.000132787
Sobic.007G097550.1	1.43063	1.50585	0.0015769	0.0145009
Sobic.007G106050.1	1.22448	5.24558	0.000355989	0.00424847
Sobic.007G106900.1	1.28962	0.642845	0.00539019	0.037393
Sobic.007G114600.1	2.51095	2.46462	5.40455e-16	3.22713e-14
Sobic.007G114700.3	2.06781	-0.270062	0.00409939	0.0304189
Sobic.007G116766.1	7.91757	0.532236	7.6025e-12	3.13146e-10
Sobic.007G123800.1	1.24771	5.47604	0.00366636	0.0279038
Sobic.007G126000.4	5.54229	0.535643	6.92786e-15	3.76986e-13
Sobic.007G128100.2	0.963152	3.00002	0.00234854	0.0197831
Sobic.007G128600.2	4.11326	4.63315	2.87837e-14	1.46755e-12
Sobic.007G132500.1	0.837838	3.90711	0.00667308	0.043913
Sobic.007G137350.1	1.4289	2.41943	0.000729087	0.00778714
Sobic.007G140400.1	0.925828	2.33355	0.00768741	0.0489759
Sobic.007G141500.1	4.02134	-0.405314	0.000938626	0.00956582
Sobic.007G143300.2	8.19231	1.38086	7.37819e-20	5.99486e-18
Sobic.007G158900.1	1.19624	1.66788	0.00644313	0.0428458
Sobic.007G161800.1	0.968168	4.47049	0.0033114	0.0257418
Sobic.007G162000.1	4.66023	0.321843	0.000341957	0.00410579
Sobic.007G163001.1	5.66583	1.63631	4.95047e-15	2.72721e-13
Sobic.007G163800.1	2.23755	1.08066	0.00770418	0.0490476
Sobic.007G163901.1	2.10284	2.45293	6.47993e-07	1.46325e-05
Sobic.007G164101.1	8.27012	1.10195	3.0138e-19	2.36245e-17
Sobic.007G164200.2	8.69536	3.4426	1.96663e-58	9.45789e-56
Sobic.007G164300.1	6.09019	0.790915	2.48732e-13	1.17711e-11
Sobic.007G166600.1	2.01636	3.79609	1.60023e-05	0.000274851
Sobic.007G170400.1	4.82316	1.41813	0.000127094	0.00176404
Sobic.007G170500.1	2.69713	2.06373	0.00528925	0.0369485
Sobic.007G171200.1	1.45287	2.19388	0.000324916	0.00393839
Sobic.007G174600.1	2.14683	0.0204492	0.0022569	0.0191579
Sobic.007G178900.1	2.36139	0.772517	7.36287e-06	0.000134099
Sobic.007G179600.1	2.37036	-0.0079015	0.000843362	0.00876873
Sobic.007G185600.2	1.57873	1.55229	0.000960744	0.00973546
Sobic.007G188600.1	1.40171	4.91201	9.6871e-07	2.10982e-05
Sobic.007G189000.2	0.596832	4.86899	0.00583531	0.0398058
Sobic.007G189200.1	1.96651	2.59517	1.24902e-07	3.10407e-06
Sobic.007G191800.1	1.60483	3.04418	5.1254e-08	1.34515e-06
Sobic.007G191900.1	1.12208	2.04758	0.00676764	0.0443222
Sobic.007G192600.1	0.907041	3.25851	0.000947627	0.00964274
Sobic.007G200000.1	2.58622	1.36551	0.000407649	0.00477532
Sobic.007G200900.1	0.952841	3.99116	0.000683239	0.00738164
Sobic.007G202300.1	4.08794	0.602022	2.43009e-06	4.93619e-05
Sobic.007G202600.1	0.95147	4.00536	7.17643e-06	0.000131106
Sobic.007G209600.1	1.49483	2.37069	0.00151418	0.0139893
Sobic.007G212200.3	1.17847	4.84262	0.00124507	0.011995
Sobic.007G215700.3	5.11093	0.802258	1.40772e-12	6.18494e-11
Sobic.007G217700.3	1.76195	3.53555	7.60961e-06	0.00013831
Sobic.007G220700.1	3.18399	0.0634495	0.000592941	0.00656553
Sobic.007G223300.1	1.37701	2.53235	0.00648805	0.0430337
Sobic.007G225300.1	1.28166	2.28068	0.000269491	0.00336278
Sobic.007G225900.1	2.53276	-0.429903	0.00118781	0.0115496
Sobic.001G001300.1	0.892101	3.8519	0.00563855	0.0387683
Sobic.001G002600.1	1.31677	2.85685	5.73598e-07	1.30686e-05
Sobic.001G007800.1	1.26483	3.24376	0.00020316	0.00265031
Sobic.001G008000.2	1.28193	0.993366	0.00613064	0.0411811
Sobic.001G011000.1	0.703869	4.74724	0.00665281	0.0438469
Sobic.001G013100.1	2.15471	1.68645	3.40914e-09	1.04771e-07
Sobic.001G013300.1	0.835065	3.76154	0.000617609	0.0067796
Sobic.001G016200.1	2.26011	2.18388	5.47264e-09	1.63116e-07
Sobic.001G018200.1	1.66192	4.2172	2.33976e-05	0.000384429
Sobic.001G022600.1	0.865347	5.80969	0.00409751	0.0304177
Sobic.001G024000.1	1.45722	4.66167	0.000663516	0.00721675
Sobic.001G025900.1	1.9635	-0.275046	0.0026878	0.0219792
Sobic.001G030400.1	1.16008	2.54816	0.00216638	0.0186315
Sobic.001G040600.1	1.51654	3.3465	5.69779e-05	0.00085486
Sobic.001G043400.1	1.17087	5.43786	0.00476758	0.0342765
Sobic.001G046700.1	3.86796	2.91057	0.00262078	0.0214904
Sobic.001G049000.1	7.62967	0.74134	1.01097e-15	5.93703e-14
Sobic.001G049800.1	2.27388	4.26677	2.09781e-05	0.000349844
Sobic.001G053500.1	8.6168	1.22685	6.02642e-18	4.30659e-16
Sobic.001G054800.2	2.34084	4.16163	0.00243896	0.0203751
Sobic.001G056300.1	1.18318	3.02683	3.05232e-05	0.000488866
Sobic.001G061800.1	0.878055	4.17712	0.00219657	0.0187993
Sobic.001G064300.2	1.76874	3.50967	2.45542e-14	1.26277e-12
Sobic.001G067100.1	0.871995	2.6348	0.00654768	0.0432638
Sobic.001G067300.3	0.811735	4.49014	0.00592799	0.0401992
Sobic.001G072500.2	10.1699	5.94744	1.23142e-100	1.0956e-96
Sobic.001G073150.1	0.873196	4.30925	0.000605257	0.00666457
Sobic.001G074000.1	1.4583	0.974664	0.00525503	0.0367852
Sobic.001G074300.1	2.41529	1.90568	1.39827e-09	4.48302e-08
Sobic.001G081900.1	1.70052	1.58519	0.00476238	0.0342529
Sobic.001G082400.1	2.23352	0.402758	0.00635271	0.0424007
Sobic.001G087100.1	0.660627	5.87023	0.00638389	0.0425608
Sobic.001G090200.1	1.23201	4.29725	0.00236702	0.0198767
Sobic.001G097400.1	2.92492	0.38714	4.39086e-05	0.0006794
Sobic.001G101000.1	7.45841	3.75654	4.08169e-61	2.26967e-58
Sobic.001G106400.1	1.18407	2.24402	0.00130798	0.0124528
Sobic.001G106800.2	5.23504	1.56851	3.50207e-07	8.13522e-06
Sobic.001G106900.3	1.53955	1.46361	0.00534613	0.0371726
Sobic.001G107100.1	1.77257	3.30747	0.00246951	0.0205339
Sobic.001G107300.2	1.77303	2.0842	0.000445024	0.00512873
Sobic.001G110200.2	7.37086	2.11506	1.0328e-17	7.23528e-16
Sobic.001G110900.1	0.765785	3.00255	0.00780246	0.0495315
Sobic.001G114400.1	0.911799	5.39857	0.000566456	0.00630792
Sobic.001G119600.1	2.48784	1.88666	3.41882e-09	1.04887e-07
Sobic.001G126400.1	1.03892	2.26286	0.0023392	0.0197456
Sobic.001G129650.1	7.13327	0.215216	2.12621e-12	9.07285e-11
Sobic.001G138000.1	3.62551	6.36224	1.54611e-07	3.7687e-06
Sobic.001G139900.2	1.05449	2.23113	0.00147652	0.0137268
Sobic.001G141300.1	1.85875	7.83425	5.35902e-12	2.23322e-10
Sobic.001G141700.1	2.08768	1.39448	0.00116094	0.0113567
Sobic.001G142400.1	6.72934	0.0931523	3.3224e-05	0.000526905
Sobic.001G148900.2	1.66374	4.79442	2.29982e-09	7.23022e-08
Sobic.001G150200.1	1.80268	2.00907	6.29242e-06	0.000116269
Sobic.001G150650.1	1.85255	1.30386	0.00293591	0.0235747
Sobic.001G151000.1	0.831968	3.45722	0.00778413	0.0494505
Sobic.001G151700.1	1.24809	3.82434	0.000701098	0.00754709
Sobic.001G151900.2	1.30815	2.75535	0.000213188	0.00276089
Sobic.001G154300.4	1.22004	2.16561	0.00123795	0.0119523
Sobic.001G157300.1	2.05683	1.99545	4.87982e-09	1.47172e-07
Sobic.001G158700.1	4.02833	2.29947	1.24959e-05	0.000219281
Sobic.001G159200.1	6.82929	2.68627	3.8725e-30	5.88951e-28
Sobic.001G159250.1	3.34435	0.0205009	1.21848e-06	2.59972e-05
Sobic.001G161400.1	1.01083	3.58433	0.000603236	0.00664643
Sobic.001G162800.1	0.803621	2.44218	0.00440134	0.0321817
Sobic.001G176501.1	9.02239	1.42629	8.8387e-17	5.63712e-15
Sobic.001G176900.1	1.03244	1.8085	0.00466322	0.0337169
Sobic.001G177100.1	0.912153	3.41088	0.00165547	0.015078
Sobic.001G178800.1	7.52717	0.375513	3.18224e-13	1.48622e-11
Sobic.001G179100.1	1.7892	6.26641	0.00150795	0.0139534
Sobic.001G180000.2	1.0969	5.1559	0.000626103	0.00685592
Sobic.001G185600.1	1.41341	2.81988	0.0028897	0.0232667
Sobic.001G192250.1	7.03927	-0.0954552	7.18798e-11	2.67579e-09
Sobic.001G195550.1	8.75877	2.63612	6.71197e-22	6.38678e-20
Sobic.001G195600.1	8.41834	5.65948	1.92172e-32	3.19581e-30
Sobic.001G195932.1	2.39112	6.15746	1.17855e-09	3.80601e-08
Sobic.001G196600.1	1.07932	2.77176	0.000911134	0.00934989
Sobic.001G197901.1	1.68114	1.2481	0.00216861	0.0186416
Sobic.001G198500.1	1.70025	2.67017	8.21131e-06	0.000148639
Sobic.001G199100.4	0.650171	5.57134	0.00754215	0.0482578
Sobic.001G199500.1	1.09761	2.23561	0.00541857	0.0375612
Sobic.001G200000.1	2.36696	2.45663	0.000240676	0.00305463
Sobic.001G200200.1	0.836005	3.33005	0.00687771	0.044868
Sobic.001G206700.1	1.91322	3.54669	2.61372e-10	9.05356e-09
Sobic.001G207200.2	1.49657	3.97497	1.146e-05	0.0002021
Sobic.001G208401.1	1.56363	0.337733	0.0036968	0.0280724
Sobic.001G209200.1	4.59897	0.0811882	0.00493524	0.035113
Sobic.001G221100.1	2.08156	1.88829	1.08614e-06	2.33415e-05
Sobic.001G222250.1	1.74078	1.33008	0.00023982	0.00304677
Sobic.001G224200.1	1.13348	5.62176	0.00090034	0.00926049
Sobic.001G228600.1	1.46946	1.52574	0.00012426	0.00173275
Sobic.001G230100.1	0.996993	4.0533	0.00155406	0.0143131
Sobic.001G230200.1	0.885692	2.86757	0.0012345	0.0119255
Sobic.001G233300.1	1.57698	3.89884	4.19493e-07	9.6941e-06
Sobic.001G233700.1	1.13063	3.95738	0.00139462	0.013137
Sobic.001G234300.1	5.31046	0.334741	3.33278e-06	6.50972e-05
Sobic.001G235700.1	1.51611	1.94209	0.00630271	0.042146
Sobic.001G246200.1	6.82275	0.593516	3.44066e-09	1.05375e-07
Sobic.001G250000.2	1.33395	5.51303	4.37518e-06	8.38922e-05
Sobic.001G256900.2	1.51728	3.42001	9.26496e-08	2.35515e-06
Sobic.001G259800.1	1.72219	2.43765	0.000196648	0.0025767
Sobic.001G261468.1	5.19439	1.0221	7.70665e-16	4.5408e-14
Sobic.001G261597.1	0.88177	3.54145	0.00456619	0.0331501
Sobic.001G267000.1	1.37523	1.90362	7.77149e-05	0.00113535
Sobic.001G267200.1	1.97146	5.10861	0.000349128	0.00417779
Sobic.001G270500.1	8.20063	1.08454	4.93554e-15	2.72721e-13
Sobic.001G270900.1	9.88581	2.35697	4.05802e-34	7.14934e-32
Sobic.001G274900.1	1.74415	2.07612	5.29114e-06	9.95249e-05
Sobic.001G275500.2	1.57925	4.19954	0.00590594	0.0400802
Sobic.001G278650.1	3.30969	0.0758597	3.76392e-05	0.000592177
Sobic.001G281300.4	1.42878	2.28118	0.00478	0.034338
Sobic.001G281500.1	0.941884	5.068	0.00185892	0.0165058
Sobic.001G283000.1	3.6456	2.56194	4.1929e-08	1.12025e-06
Sobic.001G286050.1	2.59584	0.760887	0.000213696	0.00276345
Sobic.001G291500.1	3.18574	1.05188	0.000901322	0.00926524
Sobic.001G298500.1	2.87842	0.483417	1.60183e-05	0.00027486
Sobic.001G300066.1	6.23696	-0.494704	4.02391e-06	7.76588e-05
Sobic.001G307400.1	3.33591	-0.222636	0.00340597	0.0263389
Sobic.001G310500.2	1.88323	1.25082	0.00102359	0.0102255
Sobic.001G312700.1	2.52716	0.939544	0.000379193	0.00448927
Sobic.001G318100.1	0.837485	3.77965	0.00214086	0.0184656
Sobic.001G320101.1	3.99225	0.717498	5.58415e-08	1.45695e-06
Sobic.001G321400.1	1.89783	2.56901	2.80591e-05	0.00045266
Sobic.001G321500.1	1.30427	2.02472	0.00402117	0.0300011
Sobic.001G322600.1	0.897987	2.56545	0.0058728	0.0399315
Sobic.001G327700.1	2.00912	1.2933	0.00211248	0.0183006
Sobic.001G335800.1	3.13086	2.16679	8.68405e-11	3.18606e-09
Sobic.001G337600.1	1.324	4.01009	0.00182078	0.0162727
Sobic.001G338800.1	0.69009	3.55144	0.00458016	0.0332244
Sobic.001G339100.1	0.925908	4.24848	0.00562678	0.0387173
Sobic.001G339700.1	1.37716	2.3342	1.51471e-05	0.000262186
Sobic.001G339900.1	8.2612	0.832889	4.94804e-16	2.99474e-14
Sobic.001G341300.2	2.8379	1.26603	2.43685e-05	0.000398175
Sobic.001G344450.1	1.92806	-0.0359712	0.00440206	0.0321817
Sobic.001G346100.1	1.69824	4.40394	3.70983e-08	1.00019e-06
Sobic.001G347800.1	2.91784	1.40623	1.27042e-06	2.70081e-05
Sobic.001G353700.1	1.1734	0.854903	0.00486004	0.0347447
Sobic.001G361000.1	7.68417	0.68964	3.24998e-13	1.51388e-11
Sobic.001G362001.1	2.01328	0.737504	0.00149396	0.0138456
Sobic.001G365600.1	1.13353	4.89239	2.60755e-05	0.000422961
Sobic.001G365700.1	2.52379	0.590794	5.8108e-06	0.000108156
Sobic.001G365800.1	0.606604	5.91394	0.00247437	0.0205647
Sobic.001G367500.2	1.46488	4.16159	0.00400409	0.0299113
Sobic.001G371100.1	1.32592	4.72648	0.000265637	0.00331935
Sobic.001G372800.1	1.348	4.63391	2.54498e-05	0.000413566
Sobic.001G372900.3	1.25796	0.937297	0.000949924	0.00965882
Sobic.001G375600.3	0.754194	3.80704	0.00394179	0.0295079
Sobic.001G376100.1	5.98844	3.31857	4.48106e-45	1.44975e-42
Sobic.001G376266.1	9.53932	2.13074	4.34257e-36	8.49139e-34
Sobic.001G376400.1	0.82404	2.83254	0.00287433	0.0231744
Sobic.001G378550.1	7.90454	1.07543	1.12856e-06	2.41655e-05
Sobic.001G379200.1	2.13067	4.09397	5.15381e-12	2.15274e-10
Sobic.001G381400.2	8.54068	0.78655	2.52161e-15	1.42443e-13
Sobic.001G382700.3	2.09519	2.74637	1.79932e-13	8.62993e-12
Sobic.001G387000.2	1.86429	2.51752	0.000228315	0.00291856
Sobic.001G387500.1	1.289	2.26351	0.00287931	0.023204
Sobic.001G388000.3	2.05365	1.69084	0.000412571	0.00481813
Sobic.001G388250.1	1.20799	2.97899	0.000789106	0.0083282
Sobic.001G389500.1	1.08223	4.18405	0.0010645	0.0105525
Sobic.001G395300.1	0.909453	4.78582	0.00384654	0.0289184
Sobic.001G397000.1	1.1719	1.91576	0.00430042	0.0316175
Sobic.001G401400.1	1.80267	3.42593	0.000176825	0.00235511
Sobic.001G405600.1	1.15433	4.09626	2.2307e-05	0.000369237
Sobic.001G409100.1	2.57666	-0.413659	0.00237212	0.0199075
Sobic.001G412500.1	1.90361	2.10109	0.00726356	0.0468289
Sobic.001G422500.1	1.22556	4.1559	0.00146451	0.0136437
Sobic.001G426400.1	2.28849	4.09753	8.14243e-05	0.00118178
Sobic.001G429600.1	0.80353	6.38147	0.00179099	0.0160306
Sobic.001G431400.2	1.81695	1.94124	2.73851e-05	0.000442589
Sobic.001G432300.1	1.0434	1.93727	0.00244064	0.0203778
Sobic.001G441900.2	1.17493	4.54058	1.19848e-07	2.9952e-06
Sobic.001G442000.1	2.82103	3.8573	1.4609e-21	1.3469e-19
Sobic.001G444100.1	1.02379	3.25436	5.01143e-05	0.000766668
Sobic.001G448300.1	1.00681	4.71056	0.0053779	0.0373614
Sobic.001G449800.1	1.17289	2.27008	0.00171435	0.0155163
Sobic.001G452000.2	0.754232	2.83655	0.00649771	0.0430776
Sobic.001G456100.2	1.02841	4.46455	9.99681e-05	0.00142535
Sobic.001G457200.1	1.38603	1.6756	0.00357411	0.0272834
Sobic.001G459600.1	8.98427	2.25009	1.21056e-24	1.35476e-22
Sobic.001G465200.3	1.23493	4.69467	0.00373027	0.0282333
Sobic.001G467700.1	4.73388	0.694955	1.15849e-14	6.11699e-13
Sobic.001G468200.1	0.981539	1.32735	0.00346146	0.0266291
Sobic.001G472000.2	3.43456	3.60074	0.0011765	0.0114522
Sobic.001G474400.1	0.724018	4.391	0.00207769	0.0180873
Sobic.001G479200.1	1.04428	4.13822	2.63605e-05	0.000427194
Sobic.001G479900.1	1.97939	-0.109884	0.000919232	0.0094126
Sobic.001G483800.3	2.56382	4.38997	1.82346e-07	4.39062e-06
Sobic.001G486900.1	1.38491	1.59867	0.000641865	0.00700266
Sobic.001G487200.1	1.26902	1.58626	0.00337408	0.0261377
Sobic.001G490000.1	1.5378	0.714296	0.00663624	0.0437758
Sobic.001G497000.1	2.26526	2.88723	3.10648e-09	9.64688e-08
Sobic.001G498500.1	0.93436	3.01936	0.00235143	0.0197831
Sobic.001G498700.1	1.51569	2.24521	3.31279e-06	6.47779e-05
Sobic.001G498800.3	1.70649	1.29956	0.00039017	0.00459477
Sobic.001G505000.3	0.975415	2.36468	0.00249356	0.0206759
Sobic.001G505300.3	1.44751	0.925561	0.00086953	0.00899559
Sobic.001G507500.1	1.9979	0.727803	0.000187109	0.00247356
Sobic.001G510300.1	4.5291	1.291	1.00553e-08	2.94767e-07
Sobic.001G510400.1	2.35506	1.64088	0.00517684	0.0363667
Sobic.001G510700.1	1.48833	4.30072	1.87521e-05	0.00031688
Sobic.001G511000.2	2.93673	2.42207	1.26177e-06	2.68563e-05
Sobic.001G511900.1	1.74175	3.36996	3.00714e-11	1.17344e-09
Sobic.001G515300.1	7.97506	0.844412	5.70941e-06	0.00010638
Sobic.001G518000.1	2.0536	0.0884171	0.0031204	0.0247324
Sobic.001G521750.1	1.22486	1.09487	0.00383857	0.028905
Sobic.001G521800.1	1.77213	-0.234189	0.00574672	0.0393751
Sobic.001G521900.1	1.32948	0.792976	0.00341479	0.0263956
Sobic.001G522050.1	1.82019	1.43348	0.000320543	0.00389069
Sobic.001G523100.1	3.51196	1.83885	4.77905e-05	0.000735626
Sobic.001G524000.1	0.657899	5.16246	0.000929006	0.00948407
Sobic.001G526800.2	1.23701	3.32623	0.00111011	0.0109437
Sobic.001G531700.1	2.62555	0.32689	0.000758963	0.00806268
Sobic.001G535600.2	1.98779	2.84078	0.000379799	0.00449173
Sobic.001G537500.1	0.627966	4.5727	0.00294821	0.0236202
Sobic.001G538100.1	5.23995	2.22182	6.18987e-23	6.29386e-21
Sobic.001G543300.1	0.932626	4.69892	0.000503133	0.00569513
Sobic.001G543400.1	1.84464	1.34076	0.00564341	0.0387868
Sobic.001G544300.1	1.34589	4.10485	9.90528e-05	0.00141343
Sobic.006G002400.1	1.58184	5.42284	2.69424e-08	7.39834e-07
Sobic.006G003400.1	4.32526	3.21265	3.84104e-09	1.17234e-07
Sobic.006G004200.1	3.06465	0.394377	0.000131864	0.00182128
Sobic.006G009400.2	0.609682	4.2347	0.00746749	0.0478834
Sobic.006G015300.1	6.58617	-0.129056	8.9221e-06	0.000160526
Sobic.006G016000.1	7.38853	0.245359	1.60981e-10	5.70616e-09
Sobic.006G016200.1	0.916723	2.4517	0.0058878	0.039982
Sobic.006G021900.1	2.41979	0.263802	0.00666931	0.0439045
Sobic.006G024500.1	1.04553	5.58986	2.41924e-05	0.000395662
Sobic.006G024600.1	2.15289	3.76113	2.64198e-07	6.25151e-06
Sobic.006G028700.1	0.802989	3.69861	0.000496633	0.00563786
Sobic.006G029100.1	0.991716	4.59838	0.000569787	0.00634071
Sobic.006G030800.1	0.803016	4.10677	0.00201447	0.0176615
Sobic.006G033260.1	6.62858	-0.172972	1.41967e-08	4.0679e-07
Sobic.006G033700.1	0.875322	3.41313	0.00381472	0.0287501
Sobic.006G035900.1	0.884455	3.05513	0.00330328	0.0257011
Sobic.006G036566.1	0.770413	3.10315	0.00533952	0.0371429
Sobic.006G036700.1	7.8918	2.89714	1.44915e-39	3.34884e-37
Sobic.006G039300.1	2.9608	-0.353969	0.000413968	0.0048271
Sobic.006G050050.1	6.16119	3.01831	1.00948e-19	8.09129e-18
Sobic.006G057000.2	1.34257	1.35717	0.00648867	0.0430337
Sobic.006G057100.1	2.47248	2.73496	4.12307e-11	1.57101e-09
Sobic.006G057300.1	2.22295	1.50423	0.00144392	0.013501
Sobic.006G059500.1	0.883474	3.97446	0.00326765	0.0255356
Sobic.006G060601.1	1.41512	2.29623	0.00256493	0.0211298
Sobic.006G062400.1	1.04237	1.46023	0.00453114	0.0329225
Sobic.006G066150.1	6.84791	-0.0586687	4.38643e-07	1.01104e-05
Sobic.006G083400.1	0.741991	4.48349	0.00254659	0.0210274
Sobic.006G084300.1	1.14222	3.61185	0.00760668	0.0485834
Sobic.006G092400.1	1.08648	4.98259	1.25641e-05	0.000220261
Sobic.006G094800.1	1.81445	0.73332	0.000239886	0.00304677
Sobic.006G095800.1	1.08501	1.82489	0.00405816	0.0302012
Sobic.006G098800.1	8.77843	1.62345	2.97038e-14	1.50584e-12
Sobic.006G104100.1	1.11642	2.9042	0.00062408	0.00683798
Sobic.006G109500.1	1.25423	3.85509	0.000519985	0.00585979
Sobic.006G111700.1	1.24199	3.98739	1.45912e-07	3.57624e-06
Sobic.006G112200.1	7.551	0.388654	1.59235e-09	5.06873e-08
Sobic.006G112850.1	3.25402	-0.209938	0.000219432	0.00282735
Sobic.006G113700.1	3.89343	0.205734	0.00040083	0.00470784
Sobic.006G114600.1	1.92939	0.509778	0.0040685	0.0302375
Sobic.006G122200.1	0.962941	2.85703	0.00520958	0.0365102
Sobic.006G123900.1	0.993545	2.70534	0.00319811	0.0251525
Sobic.006G126200.1	1.14733	3.49516	0.000111106	0.00156163
Sobic.006G126300.1	2.5826	6.34569	2.48721e-15	1.40947e-13
Sobic.006G126400.1	1.66196	1.03594	0.00328938	0.0256382
Sobic.006G126600.1	1.5545	2.04522	7.37945e-07	1.64755e-05
Sobic.006G127500.1	1.39562	1.58849	0.00399605	0.0298638
Sobic.006G129900.1	1.51533	2.90487	6.7797e-06	0.000124113
Sobic.006G134500.1	0.791292	3.75194	0.00162134	0.0148406
Sobic.006G135200.1	2.20268	1.80908	0.000145187	0.00198575
Sobic.006G135900.1	1.19997	2.47349	0.00019777	0.00258759
Sobic.006G136700.1	8.24529	6.00894	2.82538e-11	1.10982e-09
Sobic.006G136800.1	2.67645	3.45738	0.00035948	0.0042758
Sobic.006G140400.1	0.858242	4.01142	0.00098268	0.00990697
Sobic.006G140450.1	1.94377	0.811004	0.000562026	0.00627002
Sobic.006G141300.2	2.67499	3.63501	1.57212e-08	4.4843e-07
Sobic.006G143200.1	1.08394	3.30703	0.00500421	0.0354902
Sobic.006G145400.4	6.41844	-0.484467	1.46824e-07	3.59365e-06
Sobic.006G145901.1	7.66277	4.38338	1.6856e-65	1.36334e-62
Sobic.006G146300.1	1.37049	5.08283	0.00285638	0.0230505
Sobic.006G149101.1	1.02784	2.68524	0.00264592	0.0216467
Sobic.006G149700.1	2.99016	0.170779	0.000275171	0.00342405
Sobic.006G155100.1	0.736913	4.35178	0.00150941	0.0139597
Sobic.006G157000.2	0.918885	4.54744	0.000273533	0.00340606
Sobic.006G157100.1	5.3585	-0.630629	0.001757	0.0158219
Sobic.006G158600.1	2.27478	2.15147	0.000891178	0.00919283
Sobic.006G162000.3	2.32158	4.67986	2.07531e-08	5.81543e-07
Sobic.006G162700.1	1.94729	0.656581	0.000527136	0.00592625
Sobic.006G165600.1	8.64261	1.64168	6.2929e-16	3.74501e-14
Sobic.006G165650.1	7.79464	0.627947	6.82657e-10	2.25784e-08
Sobic.006G166200.1	1.4721	3.61848	6.14118e-08	1.59295e-06
Sobic.006G176000.1	3.77103	-0.0181178	4.36032e-05	0.000675261
Sobic.006G176600.1	0.990803	3.19609	0.000875692	0.00904357
Sobic.006G181000.1	0.99807	6.86744	0.00631073	0.0421838
Sobic.006G185200.4	0.738095	5.55739	0.00370192	0.0280904
Sobic.006G188500.2	0.77439	3.93248	0.0059544	0.0402708
Sobic.006G191200.2	1.36448	3.13188	1.89118e-05	0.000319276
Sobic.006G193300.1	0.769478	4.38907	0.0011087	0.0109358
Sobic.006G193500.1	1.90619	1.20921	0.000984516	0.00990864
Sobic.006G195900.1	2.66741	0.871475	0.00598295	0.0403872
Sobic.006G196000.1	1.90682	3.2105	6.05299e-07	1.37557e-05
Sobic.006G196500.1	3.2578	1.82448	5.33883e-15	2.93207e-13
Sobic.006G198600.1	1.45729	3.47255	0.000110966	0.00156089
Sobic.006G201100.1	2.46682	1.87667	1.23594e-05	0.000217102
Sobic.006G204100.1	1.26148	4.94286	0.00413079	0.0306065
Sobic.006G206900.1	7.81819	0.550641	2.48051e-16	1.53258e-14
Sobic.006G214700.1	0.8529	5.64944	0.000840095	0.0087516
Sobic.006G215950.1	3.10413	0.170262	8.55576e-06	0.00015456
Sobic.006G218100.1	2.3385	0.272995	0.000282623	0.00350452
Sobic.006G220400.1	0.84883	3.41543	0.00272219	0.0221843
Sobic.006G221600.1	1.17863	4.77986	0.00117297	0.0114359
Sobic.006G225400.1	1.09282	3.24727	0.00313796	0.0248405
Sobic.006G225800.1	2.20913	0.779896	2.35059e-05	0.000385497
Sobic.006G228700.1	0.771643	5.5099	0.0066841	0.0439693
Sobic.006G231800.2	1.2038	4.45573	0.00650722	0.0430924
Sobic.006G240000.1	6.12383	1.09382	1.88021e-10	6.59892e-09
Sobic.006G241100.3	8.56107	1.49666	1.22094e-20	1.04449e-18
Sobic.006G243400.1	1.54997	4.96795	0.000532284	0.00597192
Sobic.006G243800.1	1.87222	1.31011	0.00481568	0.0345386
Sobic.006G245700.1	0.798905	4.49502	0.00258787	0.0212695
Sobic.006G250000.1	4.11221	4.5986	5.9348e-28	8.06136e-26
Sobic.006G251600.1	1.82162	2.55246	7.9582e-05	0.00115977
Sobic.006G255000.1	0.668723	3.74201	0.0076457	0.0487975
Sobic.006G257200.1	2.34066	4.97833	3.24603e-06	6.36824e-05
Sobic.006G260000.1	4.09653	1.74627	1.24636e-18	9.39732e-17
Sobic.006G261600.1	1.8435	4.67186	0.000128394	0.00177793
Sobic.006G261900.1	1.15303	0.850413	0.00784155	0.0497619
Sobic.006G264500.1	0.632122	3.90185	0.00516014	0.0362923
Sobic.006G270400.1	1.20777	0.541803	0.00503797	0.0357012
Sobic.006G270500.1	2.02846	0.332872	0.000721693	0.00772672
Sobic.006G272800.1	2.1275	2.40232	0.000249491	0.00314854
Sobic.006G273900.2	3.8699	0.502252	2.86094e-08	7.8199e-07
Sobic.006G274100.1	2.43709	0.759759	5.01518e-05	0.000766668
Sobic.006G276900.1	6.43715	-0.269132	2.73781e-07	6.43548e-06
Sobic.006G280700.1	5.24437	1.19044	2.51641e-14	1.2904e-12
Sobic.002G000300.1	0.950152	1.61326	0.00213482	0.0184365
Sobic.002G001900.1	1.84417	4.99945	8.05324e-07	1.78901e-05
Sobic.002G003300.1	0.901176	2.91559	0.00282034	0.022853
Sobic.002G004200.1	6.00231	1.19689	1.10631e-13	5.40817e-12
Sobic.002G006300.1	0.84578	3.42931	0.00323771	0.0253685
Sobic.002G009900.1	1.07137	1.97027	0.00556573	0.0383435
Sobic.002G018100.1	8.73185	1.39086	6.55967e-24	6.94778e-22
Sobic.002G018901.1	1.96578	0.947727	0.000425624	0.00493069
Sobic.002G020600.1	5.0257	1.39935	1.05838e-11	4.28994e-10
Sobic.002G022800.1	5.91775	1.81986	2.18329e-13	1.03599e-11
Sobic.002G031500.1	2.08223	1.82908	1.67818e-05	0.000285568
Sobic.002G032000.1	3.02939	3.67868	1.42732e-25	1.68197e-23
Sobic.002G033300.1	1.08778	5.52829	1.63986e-05	0.000280304
Sobic.002G037800.1	1.98901	3.03639	1.4808e-07	3.61942e-06
Sobic.002G039200.1	0.98431	3.26132	0.00145126	0.0135486
Sobic.002G040400.1	7.36085	0.166093	5.65579e-06	0.000105492
Sobic.002G043500.1	1.04945	4.31306	0.000713133	0.00765349
Sobic.002G053600.1	5.11849	2.17379	1.05829e-22	1.05202e-20
Sobic.002G057900.2	1.13477	4.52791	0.00223937	0.0190566
Sobic.002G060400.2	3.69059	1.35336	1.76826e-11	7.07064e-10
Sobic.002G060450.1	6.78029	0.3529	3.80627e-08	1.02155e-06
Sobic.002G069500.1	5.90441	-0.5762	0.000181994	0.00241492
Sobic.002G071100.1	1.0438	3.62478	0.000477882	0.00545442
Sobic.002G071300.1	7.49139	0.951359	2.36105e-14	1.21776e-12
Sobic.002G071400.1	1.23806	5.4776	0.000256061	0.00321776
Sobic.002G078100.1	1.55572	1.68975	0.00157369	0.0144789
Sobic.002G085100.1	1.70834	5.10558	0.000308487	0.00376675
Sobic.002G086900.1	0.96617	2.25482	0.00339635	0.0262759
Sobic.002G087000.1	1.07148	3.59388	9.26888e-05	0.00133063
Sobic.002G097700.2	5.49548	0.833346	7.22716e-09	2.13977e-07
Sobic.002G098100.1	1.55689	0.732255	0.0014046	0.013207
Sobic.002G098701.1	1.05442	1.63587	0.00709675	0.0460203
Sobic.002G101100.1	2.11166	3.38301	0.00111448	0.0109746
Sobic.002G103100.1	2.45126	3.16566	2.03972e-08	5.73378e-07
Sobic.002G111800.1	0.97281	3.01466	0.00347899	0.0267178
Sobic.002G113200.1	1.74382	0.0776611	0.00374649	0.0283199
Sobic.002G113800.1	0.729393	5.78422	0.000656897	0.00714913
Sobic.002G119800.1	2.87836	1.77209	6.31529e-12	2.61945e-10
Sobic.002G123800.1	1.51164	3.02234	1.09678e-07	2.75652e-06
Sobic.002G124900.1	1.30858	2.30373	0.000746102	0.00794503
Sobic.002G128000.1	2.47527	0.284734	0.000528695	0.00593914
Sobic.002G128400.2	1.89839	0.656612	0.000109188	0.00153953
Sobic.002G129900.1	1.53167	1.63304	0.000584747	0.00647882
Sobic.002G130200.1	1.11979	3.80076	0.000164912	0.00222307
Sobic.002G130500.1	2.99649	1.10942	7.4484e-05	0.00109174
Sobic.002G131000.1	2.76476	2.14976	1.76122e-12	7.64371e-11
Sobic.002G131400.1	0.881853	2.40736	0.00218212	0.0187397
Sobic.002G131600.1	1.44096	1.32919	0.000843659	0.00876873
Sobic.002G145300.1	1.01261	2.54834	0.0014143	0.0132732
Sobic.002G147500.2	1.92064	1.92376	0.000174544	0.00232997
Sobic.002G148750.1	0.639049	4.00777	0.00748032	0.0479477
Sobic.002G152900.1	0.730269	3.84295	0.00716259	0.0462954
Sobic.002G155000.1	0.946064	3.44681	0.000818733	0.00856973
Sobic.002G155200.1	2.54204	1.32723	3.0991e-05	0.000495465
Sobic.002G155900.1	2.67049	3.88267	0.000994376	0.00996841
Sobic.002G158300.1	3.53692	0.981735	1.44307e-06	3.03881e-05
Sobic.002G159800.1	4.77571	1.19056	8.62261e-13	3.91405e-11
Sobic.002G160400.1	1.64289	2.86085	0.00604891	0.0408014
Sobic.002G162450.1	8.30708	1.07167	1.69737e-13	8.163e-12
Sobic.002G162701.1	1.30258	2.58274	0.000196501	0.0025767
Sobic.002G162800.1	0.87873	4.95795	0.000919572	0.0094126
Sobic.002G163950.1	2.18128	3.19983	6.64331e-05	0.000984294
Sobic.002G166600.2	1.38672	1.30886	0.000221768	0.00285331
Sobic.002G168000.1	1.90351	-0.179722	0.00674268	0.0442564
Sobic.002G168600.1	1.83826	1.12459	0.000353076	0.00421937
Sobic.002G168800.3	1.49193	2.38853	3.96701e-06	7.68051e-05
Sobic.002G169400.1	2.39595	1.5703	0.00296196	0.0236877
Sobic.002G172600.1	1.60528	3.77359	8.20802e-07	1.81433e-05
Sobic.002G176500.1	1.55286	3.63318	0.000844297	0.00877024
Sobic.002G179000.1	1.01204	4.9263	0.00546511	0.0377655
Sobic.002G181132.1	0.717583	4.23829	0.00350222	0.026873
Sobic.002G183300.1	2.46595	0.795572	4.69637e-05	0.000723526
Sobic.002G186700.1	1.5882	0.770349	0.00347368	0.0266886
Sobic.002G191100.1	0.959078	3.674	0.000387795	0.00457284
Sobic.002G202700.1	2.90247	2.98559	5.03751e-05	0.00076942
Sobic.002G206500.1	1.63223	0.920889	0.00491613	0.0350331
Sobic.002G206800.2	1.91086	3.74759	6.45707e-14	3.21976e-12
Sobic.002G207000.1	4.813	1.27731	0.00315424	0.0249061
Sobic.002G208700.1	2.00363	2.44428	7.9447e-06	0.000144253
Sobic.002G209200.1	2.75328	2.06012	9.89652e-10	3.22525e-08
Sobic.002G210200.1	1.97386	2.02542	0.000426417	0.00493667
Sobic.002G211200.1	3.81053	4.1899	1.88783e-21	1.73155e-19
Sobic.002G212500.1	1.54948	1.79574	0.000194933	0.00255989
Sobic.002G213800.2	1.43063	2.68141	0.00533303	0.0371204
Sobic.002G213900.2	1.35132	0.902759	0.00143983	0.0134702
Sobic.002G217200.1	1.24744	7.97617	5.47298e-05	0.000826007
Sobic.002G224400.1	1.5158	0.780557	0.00151377	0.0139893
Sobic.002G229600.1	6.932	1.14868	0.000100818	0.00143402
Sobic.002G229650.1	10.0165	2.48406	4.66219e-28	6.5322e-26
Sobic.002G234300.1	0.96608	4.65689	0.00245301	0.0204444
Sobic.002G234900.1	2.79843	-0.258061	0.0010977	0.0108393
Sobic.002G246500.1	0.928131	3.53475	0.00319884	0.0251525
Sobic.002G247800.1	3.08343	-0.544361	0.000339174	0.00408064
Sobic.002G249000.1	3.04208	0.173772	9.08722e-06	0.000163002
Sobic.002G252900.1	2.81266	2.97893	4.28395e-11	1.62881e-09
Sobic.002G253900.1	1.50887	0.733779	0.00484626	0.0346772
Sobic.002G254800.1	1.58359	3.31517	1.61999e-06	3.38732e-05
Sobic.002G256000.1	3.6751	2.4314	2.08296e-12	8.93114e-11
Sobic.002G262100.1	1.28094	4.21409	0.00238789	0.0200142
Sobic.002G274700.1	0.6971	3.4626	0.0070238	0.0456637
Sobic.002G275100.1	0.884844	8.41497	0.000810409	0.00849515
Sobic.002G275200.1	2.12562	3.07226	7.8451e-08	2.00857e-06
Sobic.002G279100.1	1.3689	1.25251	0.0021119	0.0183006
Sobic.002G281900.1	3.1929	1.45479	4.32279e-08	1.14982e-06
Sobic.002G282500.1	1.24574	3.68819	0.00135282	0.0128043
Sobic.002G283100.1	1.38609	0.788496	0.00496738	0.0353275
Sobic.002G287000.1	3.93993	3.52973	0.00228161	0.0193513
Sobic.002G290100.1	1.28388	3.37977	2.09048e-05	0.00034895
Sobic.002G293700.1	1.43539	2.97618	0.00316656	0.0249649
Sobic.002G295700.1	0.899677	2.46865	0.00356511	0.0272615
Sobic.002G295800.1	3.97113	-0.196544	0.000104717	0.00148473
Sobic.002G300500.1	1.52986	1.03483	0.00147648	0.0137268
Sobic.002G301500.1	1.35788	2.22759	0.00286842	0.0231372
Sobic.002G306300.1	2.52889	2.37249	2.68549e-07	6.33761e-06
Sobic.002G316301.1	6.91185	-0.215281	1.78936e-10	6.30492e-09
Sobic.002G316500.2	1.83216	0.255105	0.00361156	0.0275228
Sobic.002G316900.1	3.75451	0.1663	0.000334072	0.00403261
Sobic.002G317600.1	1.4737	3.00239	4.6828e-05	0.000722061
Sobic.002G322101.1	4.25964	1.28231	8.52397e-10	2.78815e-08
Sobic.002G322200.1	9.21051	5.62231	1.5273e-43	4.38335e-41
Sobic.002G322400.1	0.692398	4.82126	0.0053902	0.037393
Sobic.002G325700.2	9.21079	1.36223	2.20915e-24	2.3824e-22
Sobic.002G327700.2	2.70386	1.3033	0.000668117	0.00725793
Sobic.002G329100.1	1.48559	1.95405	0.00277025	0.0225292
Sobic.002G330500.1	1.30384	4.60503	4.90977e-05	0.000753142
Sobic.002G330900.1	2.15982	1.10773	1.77142e-05	0.00030077
Sobic.002G331450.1	2.74912	0.253801	3.22054e-05	0.000513037
Sobic.002G332400.1	0.812359	3.77886	0.00214962	0.0185232
Sobic.002G333700.1	1.25465	2.45737	0.00119542	0.0116003
Sobic.002G336800.1	0.996823	2.94042	0.001239	0.011956
Sobic.002G337001.1	7.96932	0.562952	2.98071e-12	1.26584e-10
Sobic.002G340350.1	2.16194	1.86077	0.000128017	0.00177409
Sobic.002G343200.3	0.737518	5.05663	0.00317299	0.0250045
Sobic.002G350901.1	1.94307	0.0620269	0.000226069	0.00289818
Sobic.002G356200.1	0.825487	3.95535	0.00200019	0.0175587
Sobic.002G357600.1	3.8803	0.0233304	5.06089e-06	9.58016e-05
Sobic.002G363500.2	1.72509	2.18808	0.000710624	0.00763577
Sobic.002G365900.1	2.33179	3.22369	2.74549e-08	7.52746e-07
Sobic.002G366100.1	1.30771	3.53575	0.00208208	0.0181078
Sobic.002G366500.2	3.63754	0.864025	2.73901e-06	5.49469e-05
Sobic.002G367200.2	2.69548	2.02273	0.000197632	0.00258759
Sobic.002G369701.1	0.802778	3.45328	0.000674247	0.00730667
Sobic.002G370400.1	1.10133	1.58075	0.00637944	0.0425472
Sobic.002G376100.1	2.21207	0.89704	0.000167634	0.00225293
Sobic.002G378100.1	1.18572	4.9566	0.00439068	0.0321381
Sobic.002G381100.2	8.38604	0.945548	4.68241e-17	3.06319e-15
Sobic.002G386300.1	2.19838	1.34793	1.16074e-05	0.000204496
Sobic.002G387500.1	0.895033	2.35568	0.00148054	0.0137499
Sobic.002G390600.1	1.35275	1.41754	0.00325558	0.0254749
Sobic.002G393800.1	9.06783	1.39339	1.08833e-21	1.02464e-19
Sobic.002G393900.1	8.48406	0.6854	9.54233e-18	6.73794e-16
Sobic.002G398700.2	0.73268	3.55613	0.00101236	0.0101259
Sobic.002G399800.1	0.698758	6.243	0.00327217	0.0255597
Sobic.002G400101.1	6.97787	1.43419	3.06791e-24	3.28858e-22
Sobic.002G403400.1	1.96895	3.36256	2.66147e-07	6.28927e-06
Sobic.002G407200.1	2.30834	1.06674	2.87212e-05	0.000462503
Sobic.002G414800.1	1.46952	0.533523	0.00237803	0.019941
Sobic.002G418800.1	6.20762	1.72236	1.16125e-16	7.35348e-15
Sobic.002G423200.1	0.744322	2.55248	0.0035431	0.0271515
Sobic.002G425700.1	0.73222	4.07061	0.00113348	0.0111186
Sobic.002G428700.1	1.22751	3.4886	0.00115826	0.0113367
Sobic.002G430700.1	2.22789	-0.0364426	0.00346638	0.026644
Sobic.K044404.1	5.27942	1.13318	1.46854e-14	7.70832e-13
Sobic.010G004300.1	-0.659822	5.8712	0.00322721	0.0253197
Sobic.010G006300.1	-0.82982	2.90986	0.00405001	0.0301657
Sobic.010G006350.1	-1.79082	3.65051	3.32207e-08	8.98373e-07
Sobic.010G012001.1	-1.88833	3.11001	0.00632181	0.042242
Sobic.010G014100.1	-1.78063	6.45218	5.99575e-05	0.000895788
Sobic.010G019300.1	-1.09759	4.76878	0.00124808	0.012011
Sobic.010G019700.1	-1.29854	2.14471	0.000702845	0.00756132
Sobic.010G021100.1	-1.41308	1.91828	0.0059312	0.0402056
Sobic.010G026925.1	-1.26815	8.33775	0.000114705	0.00160587
Sobic.010G027000.1	-1.25096	9.27413	0.00075801	0.00805737
Sobic.010G029300.1	-0.897813	3.91954	0.00198758	0.0174738
Sobic.010G030800.1	-3.1752	3.98907	7.75133e-10	2.54478e-08
Sobic.010G033700.1	-1.68855	3.56634	7.99787e-11	2.95871e-09
Sobic.010G034600.1	-1.80789	0.233455	0.00363834	0.0277143
Sobic.010G036000.1	-1.74428	3.07689	4.0777e-06	7.85266e-05
Sobic.010G038200.1	-5.81528	1.29305	6.13029e-11	2.29165e-09
Sobic.010G039150.1	-0.924689	12.4864	0.000491552	0.00559608
Sobic.010G039500.1	-1.60295	6.35544	3.18246e-07	7.43159e-06
Sobic.010G040200.1	-1.46936	0.427475	0.0010432	0.0103702
Sobic.010G044900.1	-1.58886	3.22373	0.000309942	0.00378006
Sobic.010G050200.1	-0.627438	4.34718	0.00428737	0.0315608
Sobic.010G054400.1	-2.65756	2.0246	3.08646e-08	8.3848e-07
Sobic.010G055300.2	-4.03731	-0.0939016	1.21493e-09	3.91638e-08
Sobic.010G057000.1	-1.48674	2.90562	5.51964e-05	0.000830935
Sobic.010G060300.1	-0.896991	3.87932	0.00592651	0.0401992
Sobic.010G060900.1	-2.52937	4.41242	1.21941e-12	5.38418e-11
Sobic.010G068600.1	-1.67001	0.92158	0.000131934	0.00182128
Sobic.010G068800.1	-3.17655	0.564356	5.25054e-10	1.75947e-08
Sobic.010G072000.1	-1.55792	2.53535	2.44346e-06	4.95205e-05
Sobic.010G075000.1	-2.92772	0.78217	1.34639e-08	3.87664e-07
Sobic.010G075300.3	-0.75182	9.52519	0.00491919	0.0350409
Sobic.010G076700.1	-2.75708	5.93008	0.00646077	0.0429126
Sobic.010G078500.1	-1.30268	2.21271	0.0001631	0.00220031
Sobic.010G081800.1	-1.50595	1.53508	0.00201489	0.0176615
Sobic.010G084700.1	-5.34172	4.2411	3.08989e-06	6.10227e-05
Sobic.010G085100.1	-0.862394	7.99031	0.000410368	0.00480085
Sobic.010G089400.1	-0.935691	6.14461	0.00487026	0.0347619
Sobic.010G092600.1	-3.27305	4.45052	1.56897e-05	0.000270525
Sobic.010G093800.1	-7.51013	1.91614	0.00183952	0.0163744
Sobic.010G094301.1	-8.5945	4.47208	2.28688e-70	2.26071e-67
Sobic.010G097300.2	-2.263	2.37769	3.06744e-15	1.72183e-13
Sobic.010G097600.1	-1.02106	6.89593	0.000166755	0.00224439
Sobic.010G099700.1	-2.14696	2.65412	8.36536e-08	2.13563e-06
Sobic.010G100432.1	-2.04686	0.195963	0.00371566	0.0281467
Sobic.010G100516.1	-0.807522	4.97207	0.000371926	0.00441498
Sobic.010G101200.1	-1.71841	7.38602	0.000176622	0.00235416
Sobic.010G101500.1	-0.769688	4.34662	0.000497061	0.00563786
Sobic.010G104300.1	-3.18416	4.52658	0.00255011	0.021037
Sobic.010G104800.1	-1.93296	9.4051	4.99881e-06	9.47272e-05
Sobic.010G105500.1	-5.71803	0.137538	1.24657e-08	3.6163e-07
Sobic.010G106000.1	-2.12913	0.863264	8.91136e-07	1.95523e-05
Sobic.010G107300.1	-2.79441	-0.103133	0.000910106	0.00934473
Sobic.010G109200.1	-1.54074	2.4207	4.10537e-05	0.000641923
Sobic.010G119500.3	-2.78891	2.69886	3.94256e-12	1.66241e-10
Sobic.010G120700.1	-6.75009	2.15984	9.84078e-42	2.50153e-39
Sobic.010G128500.2	-1.21432	1.5939	0.0020539	0.0179589
Sobic.010G132400.1	-2.00099	1.53644	7.72191e-08	1.9856e-06
Sobic.010G132600.1	-0.591686	6.3146	0.00533337	0.0371204
Sobic.010G133200.1	-7.37548	1.99624	2.4831e-23	2.56885e-21
Sobic.010G134200.1	-8.68304	0.566405	4.9721e-11	1.87444e-09
Sobic.010G134600.1	-1.19649	1.3842	0.00301861	0.0240426
Sobic.010G139200.1	-0.783631	10.7059	0.00251513	0.0207966
Sobic.010G139301.1	-3.42884	2.59708	1.00413e-10	3.63159e-09
Sobic.010G141800.1	-5.55808	1.77562	9.93364e-21	8.58054e-19
Sobic.010G150450.1	-3.23887	-0.07569	6.75485e-06	0.000123914
Sobic.010G150900.1	-1.21178	2.75447	0.00490268	0.0349512
Sobic.010G153700.2	-0.775791	5.89248	0.00498766	0.0354365
Sobic.010G157300.1	-2.16027	2.19412	0.00158624	0.0145718
Sobic.010G159000.1	-1.74307	0.971794	0.00716031	0.0462954
Sobic.010G159500.1	-6.51398	0.709593	6.64346e-05	0.000984294
Sobic.010G159700.1	-9.41318	2.00943	3.92829e-21	3.495e-19
Sobic.010G165200.1	-0.87827	3.11101	0.00486269	0.0347497
Sobic.010G165700.1	-7.08314	4.49676	8.24361e-43	2.22253e-40
Sobic.010G165800.1	-8.56141	1.44043	1.39847e-25	1.65896e-23
Sobic.010G165950.1	-3.71307	0.353231	4.80557e-08	1.2687e-06
Sobic.010G166850.1	-2.4155	1.31291	3.2769e-05	0.000520618
Sobic.010G167332.1	-1.27379	0.908515	0.00142236	0.0133208
Sobic.010G170600.1	-2.97168	1.9248	0.00269721	0.0220165
Sobic.010G172200.1	-4.08867	1.59196	0.00579451	0.0396002
Sobic.010G173000.1	-1.09766	2.60783	0.000984394	0.00990864
Sobic.010G173201.1	-2.39201	5.05851	7.2108e-16	4.26276e-14
Sobic.010G174300.2	-1.71817	0.458455	0.00344569	0.0265652
Sobic.010G177300.1	-6.66044	1.28888	8.75469e-12	3.55664e-10
Sobic.010G178500.1	-3.59163	4.94663	0.000579319	0.00642268
Sobic.010G179700.1	-0.705057	5.42788	0.00125148	0.0120215
Sobic.010G185600.1	-0.915731	4.86848	0.00720259	0.0464695
Sobic.010G185800.1	-1.77891	3.43407	1.04459e-06	2.24879e-05
Sobic.010G187100.1	-1.88436	1.24128	0.00744258	0.0477581
Sobic.010G190700.1	-1.22292	5.65446	1.94495e-06	4.0149e-05
Sobic.010G195901.1	-1.87661	0.966279	7.36385e-05	0.00108112
Sobic.010G198400.1	-3.62999	-0.0950644	2.10814e-08	5.89815e-07
Sobic.010G203100.1	-2.64739	0.640755	2.14711e-08	5.98835e-07
Sobic.010G208750.1	-0.746636	6.14931	0.000315959	0.00384371
Sobic.010G214000.1	-1.10654	4.88959	0.00413155	0.0306065
Sobic.010G214100.1	-1.0653	4.38345	0.00726633	0.0468298
Sobic.010G215800.1	-1.54481	0.509845	0.00263808	0.0216124
Sobic.010G217532.1	-3.62232	3.08772	0.000775656	0.00821549
Sobic.010G218100.1	-1.32153	2.97605	0.00103611	0.0103311
Sobic.010G218700.1	-4.6886	2.71041	8.23004e-11	3.032e-09
Sobic.010G223600.1	-1.5183	7.48271	0.00329113	0.0256402
Sobic.010G227600.1	-1.84769	1.29537	0.00172175	0.0155517
Sobic.010G231800.1	-1.67475	1.04612	0.00357025	0.0272657
Sobic.010G233200.1	-1.42117	6.79947	0.00260164	0.0213629
Sobic.010G234600.1	-2.43529	-0.0626526	0.000193421	0.00254191
Sobic.010G235700.1	-1.28699	1.94857	0.000785517	0.00830017
Sobic.010G236800.1	-2.53627	2.99817	4.48289e-05	0.000693036
Sobic.010G243600.1	-7.82593	0.630261	6.50727e-21	5.676e-19
Sobic.010G243700.1	-8.54307	1.13954	1.2849e-20	1.09394e-18
Sobic.010G246600.1	-2.78578	1.74305	0.0016806	0.0152731
Sobic.010G246800.1	-6.23286	0.338454	1.40224e-17	9.70877e-16
Sobic.010G246900.3	-3.33852	2.64446	2.35434e-26	2.88919e-24
Sobic.010G248301.1	-2.58138	5.05932	0.000831157	0.00866917
Sobic.010G249700.1	-1.93897	5.08557	8.32738e-14	4.1275e-12
Sobic.010G249800.1	-4.84178	0.639911	5.24332e-09	1.5707e-07
Sobic.010G251400.1	-0.977105	5.55998	7.19506e-05	0.00105722
Sobic.010G254000.1	-3.44176	0.241892	0.00282475	0.0228783
Sobic.010G255300.2	-1.26899	6.7097	3.00792e-05	0.000482623
Sobic.010G255700.1	-0.707539	5.38871	0.000649874	0.0070857
Sobic.010G257700.1	-2.86784	0.482395	7.67666e-05	0.00112242
Sobic.010G259100.2	-0.853313	5.88918	0.00624855	0.0418782
Sobic.010G266400.1	-4.14198	-0.15275	3.7939e-08	1.01977e-06
Sobic.010G266700.1	-2.98274	-0.101121	5.17387e-06	9.77323e-05
Sobic.010G272000.2	-3.98343	0.283514	1.40636e-08	4.03626e-07
Sobic.010G272200.1	-2.23834	1.66609	0.00353528	0.0271033
Sobic.010G275700.1	-1.67222	7.36398	4.26028e-05	0.000661496
Sobic.010G277200.1	-1.84004	2.20223	9.23338e-09	2.7112e-07
Sobic.003G003450.1	-0.816419	6.30609	0.000807804	0.00848027
Sobic.003G003800.1	-0.652201	4.35251	0.0025513	0.021037
Sobic.003G004200.1	-1.8053	3.63379	6.2352e-10	2.06609e-08
Sobic.003G008100.1	-1.78189	1.04106	0.00191891	0.0169792
Sobic.003G009700.1	-2.86072	2.74614	2.24008e-10	7.81568e-09
Sobic.003G011300.1	-0.662302	5.99457	0.00107696	0.0106582
Sobic.003G012400.1	-3.11805	3.4028	0.000516275	0.00582537
Sobic.003G012600.2	-1.87921	3.43467	1.62788e-05	0.000278524
Sobic.003G014400.1	-2.24767	3.03844	1.60741e-08	4.56904e-07
Sobic.003G016800.1	-2.67026	0.308638	0.00140575	0.013207
Sobic.003G016950.1	-6.87559	2.57067	5.20111e-32	8.4135e-30
Sobic.003G017000.1	-10.4086	3.03898	2.10776e-63	1.36684e-60
Sobic.003G018800.1	-1.68304	1.92686	0.0048866	0.0348506
Sobic.003G019900.1	-2.97654	-0.385774	0.000419196	0.00486573
Sobic.003G021100.2	-1.26421	4.74327	7.35339e-06	0.000134064
Sobic.003G025700.1	-2.26159	1.95515	1.50998e-05	0.000261622
Sobic.003G027500.1	-1.439	5.90562	3.22329e-09	9.9922e-08
Sobic.003G031700.2	-2.61409	2.62019	2.01575e-05	0.000337425
Sobic.003G033200.1	-0.609486	3.3984	0.00639775	0.0426212
Sobic.003G036200.1	-1.22076	11.519	3.29961e-06	6.46621e-05
Sobic.003G036300.1	-1.40634	3.50556	0.00179642	0.0160712
Sobic.003G037700.1	-0.85858	2.6622	0.0031549	0.0249061
Sobic.003G037800.1	-1.70113	2.13633	2.76631e-06	5.53697e-05
Sobic.003G042700.4	-1.5891	6.69533	0.000338099	0.00407046
Sobic.003G043300.1	-0.748153	5.01826	0.00594054	0.0402383
Sobic.003G045700.1	-1.47734	2.66249	0.000829703	0.00865909
Sobic.003G047700.1	-1.75234	3.86862	0.00194244	0.0171703
Sobic.003G047800.1	-1.11775	4.11781	0.00145468	0.0135735
Sobic.003G052300.1	-1.18201	4.62652	0.00580121	0.0396264
Sobic.003G053100.1	-1.14139	8.28504	0.000172949	0.0023104
Sobic.003G056100.2	-0.63666	5.21126	0.00325899	0.0254903
Sobic.003G060500.1	-1.27137	3.95555	1.21077e-07	3.02167e-06
Sobic.003G066400.1	-1.0912	0.961966	0.00148565	0.0137829
Sobic.003G068800.1	-2.58308	1.68749	0.000249263	0.0031479
Sobic.003G069000.1	-3.38534	1.34078	8.02644e-06	0.000145589
Sobic.003G070400.1	-3.69388	0.127547	0.000324082	0.00393096
Sobic.003G073700.2	-4.012	1.23532	4.3972e-09	1.32842e-07
Sobic.003G079700.1	-1.64227	-0.0309115	0.00753392	0.0482225
Sobic.003G082000.1	-3.14057	5.54454	0.00439791	0.0321778
Sobic.003G082100.1	-4.18975	2.72854	0.00778205	0.0494505
Sobic.003G084000.1	-0.817215	5.71158	0.00129668	0.0123783
Sobic.003G089650.1	-7.16066	-0.41256	0.000448619	0.00515347
Sobic.003G097500.1	-3.83097	1.49877	0.000920089	0.0094126
Sobic.003G097800.1	-6.97468	-0.74735	5.86787e-07	1.3352e-05
Sobic.003G101850.1	-1.2386	4.76471	0.00188274	0.0166923
Sobic.003G103300.1	-1.70149	7.62747	0.000209135	0.00271235
Sobic.003G108200.1	-2.21528	2.04007	0.00130191	0.0124149
Sobic.003G111700.1	-3.03615	2.33941	1.92583e-13	9.18721e-12
Sobic.003G112100.1	-1.12034	1.95649	0.00530841	0.0370133
Sobic.003G112600.1	-1.78283	2.68893	0.00133391	0.0126793
Sobic.003G113200.1	-1.09065	4.26926	5.99183e-06	0.000111177
Sobic.003G115800.1	-0.825464	5.00636	0.0018984	0.0168144
Sobic.003G119600.2	-0.647616	4.69191	0.00732045	0.0471132
Sobic.003G127350.1	-2.17528	0.984094	4.02318e-06	7.76588e-05
Sobic.003G127800.1	-1.2119	7.47766	0.000499716	0.00566005
Sobic.003G134300.1	-0.851188	6.41371	0.00199792	0.0175559
Sobic.003G134400.3	-1.636	3.27345	0.00209485	0.018208
Sobic.003G139100.1	-1.09426	6.53169	0.00770352	0.0490476
Sobic.003G142900.1	-1.93273	4.7902	0.00314312	0.0248572
Sobic.003G146500.2	-0.898464	5.47173	0.0017241	0.015565
Sobic.003G149200.1	-2.77496	2.63688	9.4082e-08	2.38815e-06
Sobic.003G160300.1	-1.2926	1.32282	0.00249881	0.0207097
Sobic.003G160400.1	-1.01377	3.80201	0.000325235	0.00393957
Sobic.003G160433.1	-1.14515	1.32581	0.00447845	0.0326329
Sobic.003G161200.2	-1.09851	2.69794	0.00543859	0.0376554
Sobic.003G162100.1	-0.810115	4.35832	0.00576881	0.0394505
Sobic.003G166875.1	-9.57401	5.21591	2.08021e-16	1.28973e-14
Sobic.003G168200.1	-0.979995	12.6923	0.000124539	0.001734
Sobic.003G168300.1	-0.894889	10.2553	0.00103857	0.0103357
Sobic.003G168425.1	-1.46784	10.5877	2.22192e-08	6.17764e-07
Sobic.003G168500.1	-0.750944	9.38496	0.00210985	0.0183006
Sobic.003G168600.1	-0.834172	14.7576	0.00341712	0.0264022
Sobic.003G168700.1	-1.07909	14.054	0.000611466	0.00672461
Sobic.003G169200.1	-1.01054	13.7339	0.00219518	0.0187987
Sobic.003G169300.1	-1.00278	9.6499	0.00259394	0.0213096
Sobic.003G169400.1	-1.05297	10.6892	0.000209014	0.00271235
Sobic.003G169800.1	-1.55818	0.801038	0.000714625	0.00766027
Sobic.003G172400.1	-0.703912	11.3925	0.00502283	0.0356081
Sobic.003G172600.1	-1.48301	7.66908	4.30575e-10	1.45659e-08
Sobic.003G172850.1	-1.13654	11.6284	0.00124422	0.0119934
Sobic.003G172900.1	-0.963721	11.8493	7.19155e-05	0.00105722
Sobic.003G172966.1	-0.946169	12.4642	0.00013428	0.00184936
Sobic.003G174601.1	-5.72837	-0.140162	1.90877e-11	7.59835e-10
Sobic.003G176100.1	-2.69751	-0.0497571	0.00448541	0.0326702
Sobic.003G176400.1	-1.55846	2.35203	5.11079e-05	0.000777941
Sobic.003G180200.1	-1.50394	0.431913	0.00341935	0.026408
Sobic.003G184800.2	-1.47567	5.64787	1.99847e-06	4.12059e-05
Sobic.003G185100.1	-3.05154	4.57324	5.1645e-05	0.000784774
Sobic.003G185900.1	-1.09582	7.10931	5.48704e-05	0.000827426
Sobic.003G191700.1	-0.876111	6.59106	0.000971408	0.00981959
Sobic.003G197000.3	-8.1739	3.67186	3.76399e-06	7.30386e-05
Sobic.003G197300.2	-1.65435	0.997487	0.000895563	0.00923271
Sobic.003G201750.1	-1.29828	4.67281	6.40445e-06	0.000118216
Sobic.003G201850.1	-6.76158	0.843012	0.000253722	0.00319062
Sobic.003G203000.1	-0.872925	5.65489	0.00740809	0.0476055
Sobic.003G208700.1	-3.80223	0.586373	1.64466e-07	3.98165e-06
Sobic.003G210100.1	-1.15025	1.88882	0.000860034	0.00891809
Sobic.003G211200.1	-1.76629	0.711452	0.00178894	0.0160216
Sobic.003G212300.1	-2.55809	0.0960007	0.000718072	0.00769258
Sobic.003G220100.2	-1.54635	6.85815	1.10754e-07	2.77724e-06
Sobic.003G224100.1	-1.48402	5.24681	0.00368093	0.0279908
Sobic.003G234200.6	-1.20074	10.0916	0.000779455	0.00825082
Sobic.003G234900.1	-0.814305	4.26266	0.00067976	0.00735745
Sobic.003G235200.1	-0.672546	5.83554	0.000439653	0.00507011
Sobic.003G235400.1	-1.49864	4.86015	3.67519e-05	0.000579241
Sobic.003G235500.1	-1.66651	4.45338	0.000101189	0.00143815
Sobic.003G238250.1	-8.38577	2.78986	1.11433e-36	2.30563e-34
Sobic.003G243750.1	-1.0569	2.78144	0.00674798	0.0442586
Sobic.003G247200.1	-1.58611	4.51126	6.03246e-10	2.00264e-08
Sobic.003G247300.1	-0.622117	5.47017	0.00583081	0.039798
Sobic.003G247900.1	-0.786304	5.0646	0.00587849	0.0399427
Sobic.003G248000.1	-3.06786	1.45225	2.07449e-17	1.40891e-15
Sobic.003G248100.1	-0.881285	5.94841	0.000503752	0.00569852
Sobic.003G249400.1	-1.13618	7.31258	0.000412658	0.00481813
Sobic.003G249500.1	-2.04643	1.10198	0.0001914	0.00251961
Sobic.003G251000.1	-1.21671	1.64711	0.00437725	0.0320662
Sobic.003G256700.1	-1.21722	5.07662	0.000712019	0.00764615
Sobic.003G258200.1	-1.04388	4.117	1.88382e-06	3.90229e-05
Sobic.003G261733.1	-6.21465	2.12812	7.84611e-18	5.5623e-16
Sobic.003G262500.1	-0.593061	5.35397	0.00414371	0.030671
Sobic.003G263001.1	-5.81976	1.60952	5.12304e-19	3.96345e-17
Sobic.003G263100.1	-1.32909	0.0446556	0.00467889	0.0338027
Sobic.003G263450.1	-2.08298	6.03995	5.17513e-05	0.000785719
Sobic.003G264700.1	-1.18756	3.62593	0.000797422	0.00839108
Sobic.003G266500.1	-1.02053	6.68365	0.00650098	0.043081
Sobic.003G266700.2	-8.8318	3.19751	0.000416227	0.00484209
Sobic.003G267150.1	-1.65677	0.292946	0.000787404	0.00831517
Sobic.003G267300.1	-0.86376	4.11911	0.000184245	0.00244114
Sobic.003G272101.1	-2.50209	1.08167	5.94573e-05	0.000889062
Sobic.003G272500.1	-1.32899	1.79297	1.13995e-05	0.000201432
Sobic.003G278500.1	-1.30669	10.133	0.000316828	0.00385084
Sobic.003G279500.2	-2.31792	5.1259	0.00173295	0.015637
Sobic.003G282000.1	-1.16115	6.67284	0.00112385	0.0110485
Sobic.003G288000.1	-1.7353	2.03763	0.000372279	0.00441622
Sobic.003G288500.1	-2.43598	6.48204	2.00673e-05	0.000336231
Sobic.003G290500.1	-2.78534	-0.11496	0.00215798	0.0185862
Sobic.003G291100.1	-1.53167	2.71158	0.000179193	0.00238308
Sobic.003G300900.1	-2.37826	1.5416	0.00022904	0.00292572
Sobic.003G301050.1	-2.77514	3.8172	0.00508323	0.0359218
Sobic.003G312550.1	-5.01967	2.89857	9.71478e-15	5.27027e-13
Sobic.003G314800.1	-1.13377	3.12361	0.000367149	0.00436119
Sobic.003G324000.1	-0.976032	7.29198	0.00321824	0.0252604
Sobic.003G324400.2	-2.56088	2.06938	0.000463392	0.00530264
Sobic.003G327200.1	-1.38964	6.25859	6.7478e-07	1.5218e-05
Sobic.003G336600.1	-0.872572	2.83651	0.00164843	0.0150314
Sobic.003G337400.1	-0.925647	3.99578	0.00307144	0.0244096
Sobic.003G341300.1	-1.51398	9.10826	3.3664e-07	7.83029e-06
Sobic.003G342100.1	-1.55402	6.01658	3.9896e-09	1.21352e-07
Sobic.003G349200.1	-0.915088	5.74236	0.000428396	0.00495635
Sobic.003G352000.2	-0.85479	13.4095	0.00380968	0.0287243
Sobic.003G354900.1	-2.71061	5.88163	0.00284147	0.0229561
Sobic.003G356000.1	-1.2781	6.18935	0.00231476	0.0195902
Sobic.003G371250.1	-1.7468	3.04698	0.000160945	0.00217555
Sobic.003G374150.1	-11.6652	4.07344	1.9462e-20	1.62585e-18
Sobic.003G376800.1	-0.771164	3.51261	0.00355077	0.0271869
Sobic.003G380200.1	-0.847365	7.13038	0.00254911	0.021037
Sobic.003G380600.2	-1.30484	5.18582	0.00576025	0.0394222
Sobic.003G385100.2	-1.62662	4.9057	2.51382e-05	0.000409249
Sobic.003G385900.1	-6.64391	1.22081	3.14881e-06	6.21174e-05
Sobic.003G388400.1	-1.61446	-0.250053	0.00246682	0.0205211
Sobic.003G389700.1	-1.98709	3.38832	0.00281329	0.022827
Sobic.003G391200.2	-0.668968	6.70275	0.00584901	0.0398566
Sobic.003G391600.1	-1.13711	4.98344	2.59415e-05	0.00042117
Sobic.003G391900.1	-1.37307	5.68436	0.00572532	0.0392587
Sobic.003G393300.1	-0.824126	4.30476	0.000382457	0.00451847
Sobic.003G394600.1	-1.4366	3.37581	1.46889e-05	0.000255498
Sobic.003G395900.1	-1.21373	4.94504	1.23526e-06	2.63236e-05
Sobic.003G396200.1	-0.91207	3.72905	0.00116776	0.0113983
Sobic.003G396900.2	-5.19133	0.393328	9.4866e-08	2.4012e-06
Sobic.003G397200.1	-1.7775	3.19678	0.00648294	0.0430277
Sobic.003G397400.1	-3.53321	0.036219	0.00384014	0.028905
Sobic.003G398700.1	-1.82197	3.61683	3.48766e-13	1.61613e-11
Sobic.003G402000.2	-0.780412	5.83888	0.00248212	0.0205906
Sobic.003G403300.1	-0.901862	7.54779	0.00278539	0.0226419
Sobic.003G403400.1	-0.705981	4.46618	0.0023438	0.0197656
Sobic.003G403700.1	-3.31333	7.14125	6.75147e-20	5.53621e-18
Sobic.003G406000.1	-1.18425	3.63775	0.004278	0.0315208
Sobic.003G406700.1	-1.83138	0.39544	0.00210221	0.0182561
Sobic.003G406800.1	-0.755994	3.63634	0.00430179	0.0316175
Sobic.003G410600.1	-2.49424	0.0250589	0.00413513	0.0306202
Sobic.003G411400.2	-1.688	2.73134	0.000988361	0.00993365
Sobic.003G416200.1	-1.08903	5.57209	0.000336007	0.00405075
Sobic.003G418100.1	-0.928503	6.59985	0.00150011	0.0138953
Sobic.003G419100.1	-0.870385	7.14768	0.00232484	0.0196523
Sobic.003G424500.1	-1.53825	2.80865	0.000655164	0.00713464
Sobic.003G426700.1	-1.84705	2.01771	1.12216e-06	2.40865e-05
Sobic.003G427200.1	-0.949707	4.27628	0.00486799	0.0347597
Sobic.003G429200.1	-1.38959	0.447874	0.00586842	0.0399307
Sobic.003G429700.1	-0.742364	5.00487	0.00675483	0.0442872
Sobic.003G431700.1	-1.06024	9.36415	0.000601888	0.00663569
Sobic.003G434600.1	-1.69368	1.80649	8.62435e-07	1.89928e-05
Sobic.003G437600.2	-1.97069	7.2159	1.04874e-14	5.604e-13
Sobic.003G444700.2	-1.95902	0.926199	0.000110293	0.00155389
Sobic.003G445200.1	-1.16072	2.50558	0.000257952	0.00323695
Sobic.K030000.1	-7.47252	0.951679	2.92855e-08	7.99241e-07
Sobic.K044410.1	-8.12151	0.58271	1.17124e-12	5.21024e-11
Sobic.K044418.1	-1.15813	5.21371	0.0021298	0.0184148
Sobic.009G000900.1	-2.95264	3.90658	2.57734e-06	5.19379e-05
Sobic.009G002500.1	-7.64919	-0.368134	1.34022e-11	5.40768e-10
Sobic.009G004100.1	-1.15485	6.85199	1.68133e-05	0.000285746
Sobic.009G004800.2	-2.98061	0.513368	7.00366e-08	1.81402e-06
Sobic.009G005200.1	-9.24371	4.30949	3.73502e-87	9.49443e-84
Sobic.009G006400.1	-4.91639	-0.664821	4.56017e-11	1.72646e-09
Sobic.009G011500.1	-1.18909	2.31396	0.000144618	0.001981
Sobic.009G012600.1	-1.14162	2.38543	0.00509353	0.035966
Sobic.009G013200.1	-1.23111	1.91906	0.0014346	0.0134283
Sobic.009G015133.1	-5.6701	-0.183809	0.00500355	0.0354902
Sobic.009G015400.2	-0.960676	1.56961	0.00728598	0.0469225
Sobic.009G016000.1	-2.46098	7.33134	2.29175e-05	0.000377938
Sobic.009G016633.1	-0.958189	5.50904	0.000137893	0.00189619
Sobic.009G017732.1	-1.42365	1.12646	0.00553919	0.0382032
Sobic.009G017800.2	-0.795005	8.32009	0.00678561	0.0443938
Sobic.009G019100.1	-4.68607	1.93279	7.70701e-20	6.23357e-18
Sobic.009G020100.1	-1.61981	2.12729	1.67868e-05	0.000285568
Sobic.009G021900.3	-1.89925	2.70737	1.07162e-10	3.86784e-09
Sobic.009G022900.1	-5.24325	1.68213	1.90563e-06	3.94288e-05
Sobic.009G027200.1	-1.54736	3.02123	1.67911e-07	4.05953e-06
Sobic.009G028500.4	-0.842129	7.00934	0.00652614	0.0431695
Sobic.009G032400.1	-1.58778	1.85066	0.00237293	0.0199075
Sobic.009G032500.1	-0.769447	3.99196	0.00478791	0.0343671
Sobic.009G034600.1	-0.737418	4.74883	0.0019421	0.0171703
Sobic.009G036700.1	-4.43833	2.16887	7.82951e-26	9.4134e-24
Sobic.009G036800.1	-1.18663	1.64496	0.00178895	0.0160216
Sobic.009G038701.1	-0.825973	7.76111	0.000398146	0.0046794
Sobic.009G038900.1	-0.658678	6.79459	0.00273422	0.0222565
Sobic.009G042400.1	-0.767921	2.2521	0.00537933	0.0373614
Sobic.009G043000.1	-0.725613	9.04959	0.00329256	0.0256402
Sobic.009G048800.1	-1.15513	3.28431	8.69173e-05	0.0012574
Sobic.009G048900.1	-2.47732	7.06989	6.5499e-12	2.71044e-10
Sobic.009G049000.4	-3.2495	1.12391	0.00010183	0.0014461
Sobic.009G049600.2	-2.51798	1.33522	1.0754e-08	3.14528e-07
Sobic.009G051500.1	-0.731824	3.65024	0.000937246	0.00955723
Sobic.009G051800.1	-6.75475	-0.457228	6.57925e-12	2.71627e-10
Sobic.009G053201.1	-2.09062	0.564924	0.00205978	0.0179842
Sobic.009G053700.3	-4.07255	2.05226	2.95071e-28	4.2004e-26
Sobic.009G053800.2	-5.57373	3.69112	2.49264e-47	9.05185e-45
Sobic.009G054900.1	-1.77069	6.20631	3.11102e-07	7.28388e-06
Sobic.009G055200.2	-2.69786	4.3083	1.18847e-12	5.2606e-11
Sobic.009G062400.1	-0.650508	7.08503	0.00709236	0.0460086
Sobic.009G068100.1	-1.17049	1.60938	0.00401926	0.0299994
Sobic.009G078300.1	-0.786871	4.5728	0.00190626	0.0168756
Sobic.009G078401.1	-2.81815	0.87325	3.26833e-09	1.00966e-07
Sobic.009G082500.1	-1.30366	1.89497	0.00264087	0.0216253
Sobic.009G083100.1	-1.51515	0.379097	0.0045095	0.032828
Sobic.009G083400.1	-0.878154	5.52677	0.00708551	0.0459809
Sobic.009G092060.1	-0.826122	3.27077	0.00475971	0.0342476
Sobic.009G097250.1	-7.08973	1.14328	0.00206843	0.0180508
Sobic.009G097300.3	-1.87187	-0.0366562	0.000308463	0.00376675
Sobic.009G100700.1	-2.15058	2.32296	1.90244e-10	6.66379e-09
Sobic.009G101600.2	-2.04172	1.74356	0.0010884	0.0107534
Sobic.009G103500.3	-7.37157	0.178561	0.000731974	0.00781038
Sobic.009G105700.1	-1.00373	2.84221	0.00148789	0.0137966
Sobic.009G107400.1	-1.03837	4.9061	2.08252e-06	4.27409e-05
Sobic.009G112500.1	-1.0417	2.70893	0.00386257	0.0290247
Sobic.009G113800.1	-1.38268	6.20609	7.77718e-08	1.99433e-06
Sobic.009G122375.1	-8.6184	0.601194	1.2439e-08	3.6163e-07
Sobic.009G123000.1	-0.789738	8.34237	0.00527084	0.0368379
Sobic.009G123900.1	-0.930345	7.41828	5.86801e-05	0.000878178
Sobic.009G132900.1	-0.745843	14.108	0.00211111	0.0183006
Sobic.009G133700.1	-1.20247	6.59785	0.000815267	0.00853847
Sobic.009G136700.1	-4.24767	1.86914	4.06501e-06	7.8367e-05
Sobic.009G142800.3	-1.04952	4.15561	0.00508149	0.0359218
Sobic.009G143500.1	-1.02884	4.41642	3.01708e-05	0.000483656
Sobic.009G143900.1	-0.912241	3.66658	0.00630239	0.042146
Sobic.009G144050.1	-1.80317	1.11372	0.000310902	0.00378918
Sobic.009G145900.3	-1.14253	2.42284	0.00235141	0.0197831
Sobic.009G146800.1	-1.58436	3.41365	1.23117e-07	3.06398e-06
Sobic.009G147000.1	-1.31344	2.8031	0.00125334	0.0120291
Sobic.009G147400.1	-3.13768	0.121297	0.00134742	0.0127736
Sobic.009G147600.1	-1.4497	3.96066	6.80184e-07	1.53205e-05
Sobic.009G150300.1	-1.49545	0.523139	0.00369511	0.0280724
Sobic.009G152120.1	-2.73232	0.884949	1.90879e-08	5.38274e-07
Sobic.009G152140.1	-3.29803	3.515	8.88925e-09	2.61447e-07
Sobic.009G152160.1	-2.01317	0.730806	4.24828e-05	0.000660209
Sobic.009G156800.1	-2.82142	1.2757	3.18121e-06	6.25485e-05
Sobic.009G160200.1	-0.734655	4.01152	0.000958248	0.00972878
Sobic.009G161550.1	-0.852577	6.59819	0.00391883	0.0293607
Sobic.009G161600.1	-1.48361	4.77985	5.61244e-06	0.000104903
Sobic.009G162000.1	-1.38542	2.24761	0.0024775	0.0205695
Sobic.009G163900.1	-2.32546	5.83326	0.00772424	0.0491578
Sobic.009G163950.1	-1.3023	2.88563	9.44504e-05	0.00135318
Sobic.009G172200.1	-9.58345	3.95488	1.55686e-32	2.61347e-30
Sobic.009G173100.1	-2.47141	-0.210318	0.00141897	0.0132961
Sobic.009G184200.1	-2.40671	-0.286645	9.27267e-05	0.00133063
Sobic.009G187150.1	-1.34368	0.665368	0.00551402	0.0380591
Sobic.009G188300.1	-1.21245	1.14914	0.00723888	0.0466867
Sobic.009G188700.1	-2.09323	1.24514	1.09922e-05	0.000194429
Sobic.009G191100.1	-0.884838	3.86769	0.00284134	0.0229561
Sobic.009G192600.1	-7.30371	0.329663	0.000278878	0.00346049
Sobic.009G192700.1	-5.35538	0.423075	3.3432e-15	1.86486e-13
Sobic.009G195800.1	-1.74932	2.94988	0.000424376	0.00491945
Sobic.009G196800.1	-1.69304	6.38301	0.000783521	0.00828893
Sobic.009G197350.1	-2.48759	0.365588	1.64403e-07	3.98165e-06
Sobic.009G200800.2	-0.906123	6.08248	0.000122637	0.00171154
Sobic.009G201500.1	-2.70461	7.69863	0.00120042	0.0116405
Sobic.009G205900.1	-3.46663	0.124774	3.81449e-09	1.16624e-07
Sobic.009G206100.2	-1.23504	2.31423	0.00175856	0.015828
Sobic.009G210200.3	-0.972179	6.52848	0.0056819	0.0390212
Sobic.009G220600.1	-2.32508	1.05379	5.18269e-06	9.7795e-05
Sobic.009G220700.1	-3.08833	0.602476	8.28451e-12	3.38107e-10
Sobic.009G225100.1	-2.49626	4.9508	3.53437e-13	1.63352e-11
Sobic.009G228201.1	-2.72797	0.209881	0.000205599	0.00267288
Sobic.009G230500.2	-1.19497	2.36829	0.0021625	0.0186161
Sobic.009G231400.1	-3.33714	4.75812	0.00220204	0.0188252
Sobic.009G237200.1	-0.871994	3.62106	0.000316025	0.00384371
Sobic.009G238000.1	-1.01756	6.44627	3.79388e-05	0.000596363
Sobic.009G239301.1	-1.50721	1.30896	0.00016786	0.00225426
Sobic.009G242100.1	-1.04214	8.07039	0.00458468	0.0332436
Sobic.009G242800.1	-1.51476	1.93065	0.000829232	0.00865909
Sobic.009G243200.1	-2.16661	1.74514	0.00545428	0.0377199
Sobic.009G244200.2	-2.61147	3.33855	6.21403e-07	1.41036e-05
Sobic.009G245900.2	-8.84155	3.21892	8.69783e-67	7.73846e-64
Sobic.009G246000.1	-8.50958	3.54438	3.93538e-66	3.33458e-63
Sobic.009G246200.1	-2.19091	3.11402	9.51094e-06	0.000169747
Sobic.009G249600.1	-3.0973	2.52216	2.37507e-08	6.57262e-07
Sobic.009G250400.1	-1.35266	6.34606	0.00213499	0.0184365
Sobic.009G251100.2	-1.31496	1.14094	0.000125404	0.00174332
Sobic.009G254600.1	-2.43904	-0.0866638	0.000832147	0.00867442
Sobic.009G255300.1	-0.661011	6.7972	0.0078561	0.0498225
Sobic.009G256100.1	-1.19139	5.30082	0.000232368	0.00296379
Sobic.005G001600.1	-5.25004	1.88128	2.57791e-21	2.32849e-19
Sobic.005G005200.1	-0.80767	2.95652	0.00315029	0.0249028
Sobic.005G013901.1	-2.84892	0.284785	1.64152e-05	0.000280319
Sobic.005G014300.1	-0.664433	5.44371	0.00176576	0.0158847
Sobic.005G019300.1	-4.45874	2.15182	1.86739e-20	1.56738e-18
Sobic.005G019400.1	-2.94062	0.954485	2.9837e-11	1.16686e-09
Sobic.005G024800.1	-1.93236	6.10918	8.6428e-05	0.00125236
Sobic.005G026600.1	-3.3927	2.95031	2.06955e-08	5.80845e-07
Sobic.005G033200.1	-0.6398	4.5618	0.00700832	0.0456257
Sobic.005G034000.1	-1.71976	4.15867	0.00178246	0.0160026
Sobic.005G034600.2	-0.993334	2.849	0.000382676	0.00451847
Sobic.005G035000.1	-1.75302	2.22757	0.0069063	0.0450149
Sobic.005G036800.1	-1.30103	3.80835	2.74265e-06	5.49579e-05
Sobic.005G045000.1	-1.25866	6.65793	2.28453e-05	0.000377095
Sobic.005G049475.1	-4.09773	0.520326	4.00797e-10	1.36624e-08
Sobic.005G049600.1	-9.38913	2.15205	0.000388602	0.00457932
Sobic.005G052900.1	-4.64784	-0.197836	0.00334432	0.0259626
Sobic.005G053800.1	-1.88672	4.45053	0.00253924	0.0209765
Sobic.005G053900.1	-0.781077	3.66649	0.00245918	0.0204809
Sobic.005G054401.1	-1.72639	2.43141	0.00756173	0.0483439
Sobic.005G057401.1	-1.84872	0.723924	0.000897195	0.00924417
Sobic.005G057800.1	-9.49067	1.97611	6.45979e-14	3.21976e-12
Sobic.005G060600.1	-9.55662	3.56291	1.98467e-70	2.07736e-67
Sobic.005G060633.1	-8.78604	1.25207	8.83749e-25	1.00162e-22
Sobic.005G064600.2	-1.5652	2.94145	0.000765506	0.00812734
Sobic.005G068700.1	-1.43737	8.70455	0.000358955	0.00427241
Sobic.005G070951.1	-5.76457	1.96005	4.72413e-18	3.40329e-16
Sobic.005G072000.1	-5.6063	0.531022	9.02515e-11	3.29761e-09
Sobic.005G072300.1	-2.91117	3.98179	3.99689e-08	1.07109e-06
Sobic.005G074000.1	-7.74097	0.100516	6.73584e-20	5.53621e-18
Sobic.005G075200.2	-1.64589	1.14774	9.51908e-05	0.00136269
Sobic.005G075900.1	-3.72052	1.50645	1.60237e-11	6.43626e-10
Sobic.005G076650.1	-7.62805	0.370303	1.4453e-19	1.15326e-17
Sobic.005G076700.1	-3.6954	1.59269	1.53463e-12	6.69295e-11
Sobic.005G076800.1	-7.60271	0.0449221	1.35517e-15	7.89762e-14
Sobic.005G077466.1	-0.961431	2.25981	0.00406598	0.030234
Sobic.005G077800.4	-1.02966	2.92995	0.00716863	0.0463022
Sobic.005G083500.1	-2.47394	1.43417	0.00104251	0.0103691
Sobic.005G083800.1	-2.72477	2.85336	0.00661488	0.0436754
Sobic.005G089400.2	-10.4741	4.02531	5.97578e-63	3.54443e-60
Sobic.005G089600.1	-1.29098	6.34995	0.000673116	0.00729885
Sobic.005G091300.2	-1.00701	4.47299	0.000262359	0.00328531
Sobic.005G092500.3	-2.61896	2.13717	2.30992e-07	5.52456e-06
Sobic.005G093300.1	-1.9864	4.28285	7.90211e-12	3.23987e-10
Sobic.005G101200.1	-0.985013	9.45569	0.00115436	0.0113048
Sobic.005G101850.1	-1.50283	0.779126	0.000543792	0.00609335
Sobic.005G102900.1	-8.63674	3.6646	5.65836e-43	1.549e-40
Sobic.005G103300.1	-1.89199	2.83326	0.00152663	0.014097
Sobic.005G106000.1	-1.28925	0.866292	0.00743268	0.0477118
Sobic.005G106700.4	-1.72211	3.09879	3.53685e-05	0.000559419
Sobic.005G106900.1	-0.899245	5.61386	0.0031975	0.0251525
Sobic.005G108600.3	-3.22019	1.54355	7.35432e-10	2.41891e-08
Sobic.005G110496.1	-2.85621	0.437135	2.51405e-06	5.07776e-05
Sobic.005G117801.1	-7.829	0.953661	2.59514e-13	1.22488e-11
Sobic.005G118400.1	-0.731264	8.02781	0.00205771	0.0179749
Sobic.005G118800.1	-1.70632	5.16671	1.07647e-08	3.14528e-07
Sobic.005G121800.1	-3.63862	2.87038	0.00219	0.0187813
Sobic.005G122500.1	-6.7921	3.66864	1.76086e-07	4.24562e-06
Sobic.005G124200.1	-1.82096	1.97248	0.000675182	0.00731235
Sobic.005G125600.1	-7.70812	-0.004146	0.000397578	0.00467581
Sobic.005G128200.1	-6.1626	-0.568456	0.000251059	0.00316385
Sobic.005G128300.1	-10.5116	2.91733	1.98972e-30	3.05216e-28
Sobic.005G129501.1	-2.7975	4.51764	1.85497e-19	1.47354e-17
Sobic.005G132400.1	-1.53777	6.3131	1.00519e-06	2.1786e-05
Sobic.005G133600.1	-3.8952	0.635985	1.47869e-14	7.73875e-13
Sobic.005G134000.1	-1.91209	1.22683	7.13684e-07	1.5974e-05
Sobic.005G139900.1	-0.893733	11.0214	0.00113248	0.0111149
Sobic.005G142200.1	-8.85771	1.92966	1.24403e-27	1.60408e-25
Sobic.005G144300.1	-0.861445	3.85277	0.000272228	0.00339218
Sobic.005G145700.1	-4.79883	0.590013	1.08627e-17	7.58006e-16
Sobic.005G145800.1	-9.07096	1.77096	1.50779e-34	2.76594e-32
Sobic.005G158300.1	-1.10736	3.96365	3.65073e-06	7.09183e-05
Sobic.005G158801.1	-6.88759	-0.304773	9.10219e-13	4.12123e-11
Sobic.005G165800.1	-1.58189	2.26934	0.000993715	0.00996739
Sobic.005G167200.1	-1.46567	2.14681	0.000207163	0.0026907
Sobic.005G167800.1	-1.56561	1.21875	0.000612539	0.00673225
Sobic.005G170900.2	-4.88142	-0.159181	1.32382e-08	3.82404e-07
Sobic.005G172500.1	-1.30545	3.72261	8.71968e-05	0.00126042
Sobic.005G173100.1	-4.16983	6.72497	9.96261e-18	7.0069e-16
Sobic.005G175400.1	-7.67415	1.81383	6.25653e-33	1.08086e-30
Sobic.005G176000.1	-0.855402	2.95258	0.003315	0.0257586
Sobic.005G177800.1	-0.661712	4.09599	0.00423366	0.0312329
Sobic.005G182100.2	-1.70939	0.497786	0.00117354	0.0114359
Sobic.005G183200.1	-6.53424	1.44917	6.32946e-21	5.5481e-19
Sobic.005G183500.2	-0.656962	4.13127	0.00284209	0.0229561
Sobic.005G184050.1	-6.65875	-0.15533	4.60306e-11	1.739e-09
Sobic.005G191600.1	-0.968522	2.12455	0.0011264	0.0110614
Sobic.005G192500.1	-5.5496	0.862265	2.15144e-08	5.99103e-07
Sobic.005G192600.1	-8.98327	1.20498	2.72532e-11	1.07288e-09
Sobic.005G193300.1	-12.1415	4.64999	4.7366e-96	2.10708e-92
Sobic.005G194500.2	-6.40763	2.12665	1.39162e-29	2.04649e-27
Sobic.005G196900.3	-0.912771	3.42837	0.00163153	0.0149085
Sobic.005G202600.1	-3.1831	-0.0704448	2.15433e-06	4.40623e-05
Sobic.005G203300.1	-1.85439	-0.301397	0.00202777	0.0177482
Sobic.005G204900.1	-7.9642	3.98943	1.08668e-12	4.87062e-11
Sobic.005G205000.1	-2.6031	0.995818	1.32358e-06	2.80379e-05
Sobic.005G205200.2	-3.38748	1.79113	3.17663e-12	1.34583e-10
Sobic.005G206300.2	-1.64257	7.7889	4.46665e-08	1.1845e-06
Sobic.005G206500.1	-0.980254	5.90885	0.00219751	0.0187993
Sobic.005G208000.1	-2.49113	2.01636	6.76185e-06	0.000123914
Sobic.005G208200.1	-10.6652	3.67937	1.00151e-26	1.24621e-24
Sobic.005G209100.1	-2.29969	0.33688	9.11759e-05	0.00131155
Sobic.005G213100.1	-4.07099	5.52726	6.78909e-54	2.80942e-51
Sobic.005G217900.1	-1.61017	5.85305	0.000413774	0.0048271
Sobic.005G221250.1	-0.619385	3.82504	0.00785924	0.0498225
Sobic.005G221425.1	-8.91159	1.48869	0.000386923	0.00456559
Sobic.005G222600.2	-9.76923	2.01551	4.51292e-10	1.52377e-08
Sobic.005G225100.1	-4.018	0.575167	3.59573e-15	1.99945e-13
Sobic.005G225500.1	-8.03234	4.11151	2.73134e-72	4.05012e-69
Sobic.005G227500.3	-4.55587	-0.0491665	7.59044e-08	1.95745e-06
Sobic.005G231500.1	-1.54706	9.02692	8.24972e-06	0.000149182
Sobic.005G231600.1	-5.51374	5.38896	0.000301388	0.003697
Sobic.008G006000.3	-1.02769	2.49225	0.00106427	0.0105525
Sobic.008G007200.1	-2.2224	1.08466	2.52309e-06	5.09024e-05
Sobic.008G008900.1	-2.01169	1.85349	2.46655e-07	5.85197e-06
Sobic.008G010700.3	-2.48332	1.83439	0.000140591	0.0019318
Sobic.008G012150.1	-2.87	2.12686	1.8246e-05	0.00030921
Sobic.008G013600.1	-1.18539	2.46003	0.0012014	0.0116436
Sobic.008G014100.1	-0.881532	6.7164	0.00163211	0.0149085
Sobic.008G017800.1	-1.35801	5.1648	0.0012216	0.0118265
Sobic.008G018400.1	-1.86871	0.801266	0.00686379	0.0448364
Sobic.008G019600.1	-1.39662	2.4463	5.79763e-08	1.51044e-06
Sobic.008G021300.1	-2.29212	7.19654	1.66394e-10	5.88632e-09
Sobic.008G023600.1	-8.46651	1.00014	1.61493e-20	1.36839e-18
Sobic.008G027300.1	-8.47748	0.469824	5.89317e-17	3.79939e-15
Sobic.008G027400.1	-1.95225	0.695012	0.000222121	0.00285579
Sobic.008G029900.1	-0.838512	3.92964	0.00140274	0.0131995
Sobic.008G030600.1	-1.95803	7.32161	2.038e-12	8.75947e-11
Sobic.008G030900.1	-1.14193	7.18615	0.00289996	0.0233387
Sobic.008G031300.1	-6.28223	1.86038	9.01152e-23	9.05937e-21
Sobic.008G032300.1	-0.913668	4.55757	0.00274824	0.0223604
Sobic.008G033300.1	-2.50962	0.98374	5.23146e-06	9.86107e-05
Sobic.008G036000.1	-5.297	0.894688	0.000168155	0.0022555
Sobic.008G036300.1	-9.47488	1.35893	2.10512e-17	1.42428e-15
Sobic.008G036350.1	-8.10155	0.278472	1.7504e-10	6.1799e-09
Sobic.008G036400.1	-4.07583	2.46501	3.55498e-18	2.57144e-16
Sobic.008G037900.2	-1.8104	1.16109	0.00040795	0.0047757
Sobic.008G041600.1	-6.76704	0.134387	1.90112e-12	8.21082e-11
Sobic.008G046900.1	-1.28688	3.49695	5.38199e-08	1.40834e-06
Sobic.008G048966.1	-2.09908	0.27624	0.00294672	0.0236189
Sobic.008G051800.1	-1.79257	4.39456	7.28619e-08	1.88172e-06
Sobic.008G052900.1	-0.591218	6.27261	0.00451889	0.0328603
Sobic.008G055432.1	-5.67719	-0.197161	1.83856e-08	5.1929e-07
Sobic.008G055700.2	-3.60279	-0.355369	4.13568e-05	0.000645528
Sobic.008G058200.3	-1.33398	1.90105	0.00696133	0.0453404
Sobic.008G058400.1	-1.23081	4.33829	0.000102742	0.00145788
Sobic.008G059900.2	-0.810173	2.80425	0.00310329	0.0246408
Sobic.008G064500.1	-1.79555	4.89169	3.23579e-05	0.000515006
Sobic.008G065300.1	-9.33384	1.67395	6.53736e-31	1.01153e-28
Sobic.008G065400.1	-9.32158	3.62902	5.00791e-75	8.91107e-72
Sobic.008G065600.1	-8.55994	0.819222	0.000342888	0.00411419
Sobic.008G065800.1	-9.25779	5.84064	2.17306e-58	1.01757e-55
Sobic.008G065932.1	-1.86785	4.28838	7.75495e-07	1.72705e-05
Sobic.008G066300.1	-2.15969	0.0263734	0.000299929	0.00368827
Sobic.008G067200.1	-6.96077	-0.493938	3.29016e-11	1.27828e-09
Sobic.008G067700.1	-8.12632	0.605394	1.6134e-24	1.77963e-22
Sobic.008G067800.1	-7.04838	-0.578041	9.72734e-11	3.52522e-09
Sobic.008G068500.1	-4.65055	1.99132	2.20311e-06	4.50083e-05
Sobic.008G075350.1	-2.56588	1.48326	0.00195518	0.0172401
Sobic.008G079032.1	-9.11948	1.86863	1.24077e-27	1.60408e-25
Sobic.008G079100.1	-10.2484	2.53978	7.37706e-11	2.74045e-09
Sobic.008G083600.1	-4.74057	6.48437	7.67932e-42	2.0095e-39
Sobic.008G084700.1	-1.04501	3.01667	0.000498299	0.0056476
Sobic.008G086700.2	-1.0333	7.02651	1.29607e-05	0.000226768
Sobic.008G088900.2	-6.85619	1.10328	9.26875e-23	9.26563e-21
Sobic.008G091671.1	-8.61798	1.23329	8.5724e-25	9.77803e-23
Sobic.008G092200.1	-10.4365	2.95408	2.13309e-65	1.65027e-62
Sobic.008G094300.1	-6.72429	2.18083	8.19833e-19	6.28797e-17
Sobic.008G099500.1	-2.27296	1.45814	1.50662e-05	0.000261294
Sobic.008G101350.1	-1.11021	3.94227	0.00030107	0.003697
Sobic.008G103700.1	-0.837701	5.6792	0.000732141	0.00781038
Sobic.008G104500.1	-1.15136	4.36508	0.000412351	0.00481813
Sobic.008G105300.3	-8.49352	4.08113	2.20539e-51	8.72058e-49
Sobic.008G106800.1	-7.50338	2.2179	3.10869e-16	1.91405e-14
Sobic.008G109100.1	-10.252	4.59247	1.07272e-31	1.71964e-29
Sobic.008G117400.1	-3.10594	1.07185	9.14496e-06	0.000163873
Sobic.008G117800.1	-4.28896	1.21482	0.00512482	0.0361248
Sobic.008G118000.1	-3.67955	4.25232	2.31532e-06	4.71921e-05
Sobic.008G118700.1	-5.56524	-0.160152	2.28823e-12	9.74086e-11
Sobic.008G120000.1	-1.34712	4.24526	0.00107016	0.0106027
Sobic.008G123801.1	-2.10385	1.27679	0.00060078	0.00662988
Sobic.008G125600.4	-8.31736	0.460093	1.41599e-10	5.03924e-09
Sobic.008G127550.1	-1.28213	2.23406	0.000976651	0.00985736
Sobic.008G129900.1	-1.69963	7.8448	4.04649e-09	1.22832e-07
Sobic.008G130000.1	-1.3485	6.39104	0.00013072	0.00180733
Sobic.008G130400.1	-1.53418	3.97222	2.45939e-06	4.97866e-05
Sobic.008G131200.1	-1.0602	2.64557	0.00666713	0.0439045
Sobic.008G134401.1	-1.70739	-0.0526753	0.00178721	0.0160216
Sobic.008G135000.1	-1.06618	4.10536	4.88386e-05	0.000749813
Sobic.008G138800.1	-2.45877	0.483953	0.000216858	0.00280027
Sobic.008G139000.1	-2.57799	4.24536	3.90823e-11	1.50526e-09
Sobic.008G140100.2	-1.31808	5.2796	0.00325252	0.0254679
Sobic.008G140200.1	-1.80007	5.94447	6.75777e-06	0.000123914
Sobic.008G149000.1	-1.49337	1.14963	0.00534797	0.0371726
Sobic.008G149100.1	-2.11929	5.11542	8.95458e-11	3.27856e-09
Sobic.008G150100.1	-2.77251	2.11197	4.88041e-18	3.50169e-16
Sobic.008G150400.1	-3.13567	-0.0108654	0.000784522	0.00829458
Sobic.008G151100.1	-1.30566	6.54254	5.36356e-05	0.000812249
Sobic.008G151200.1	-1.37552	2.28879	0.00021353	0.00276332
Sobic.008G152400.1	-1.98281	0.674543	0.0037083	0.0281268
Sobic.008G159500.1	-2.82213	1.09548	1.03906e-09	3.37392e-08
Sobic.008G161401.1	-7.55268	1.422	2.47101e-09	7.72744e-08
Sobic.008G163300.1	-1.5507	5.27969	1.71856e-08	4.8772e-07
Sobic.008G163700.3	-1.35787	2.33691	0.00221169	0.0188843
Sobic.008G164375.1	-5.7639	0.111334	0.000119441	0.00166824
Sobic.008G165500.1	-1.32833	1.08093	0.00470368	0.0339681
Sobic.008G166800.1	-6.41313	0.661857	5.50707e-06	0.000103259
[truncated: 797 more rows]

## Sheet: DEG Tol LT D vs Sen LT D
Gene ID	logFC	logCPM	P-Value	FDR
Sobic.010G000600.1	1.09091	8.15931	0.000658915	0.00569438
Sobic.010G001500.1	1.02413	6.31937	0.00100486	0.00796102
Sobic.010G009200.5	1.03917	2.83525	0.00606323	0.0330847
Sobic.010G010000.1	3.83708	-0.190247	2.85095e-05	0.000386366
Sobic.010G012800.1	2.29697	6.09085	8.63639e-14	3.88071e-12
Sobic.010G012900.1	1.92059	2.68939	0.00110278	0.00858391
Sobic.010G013900.1	0.784501	3.99219	0.00210748	0.014552
Sobic.010G015700.1	1.41825	0.564924	0.0011061	0.00859672
Sobic.010G024200.1	12.0446	4.29947	1.20428e-85	2.38099e-82
Sobic.010G024300.1	9.27623	1.73124	4.63058e-33	7.29172e-31
Sobic.010G028000.1	2.00397	4.58795	4.10732e-08	9.69306e-07
Sobic.010G034000.1	0.919097	3.29045	0.00250344	0.0165908
Sobic.010G034100.1	0.955882	4.1555	0.000353686	0.00341666
Sobic.010G039100.3	1.53286	2.15222	0.00394935	0.0237897
Sobic.010G039200.1	1.10637	3.60808	0.00326621	0.020515
Sobic.010G042200.2	1.01744	1.75362	0.00504837	0.0288485
Sobic.010G046500.1	5.84431	3.57351	1.02755e-48	3.20775e-46
Sobic.010G050300.2	1.60935	2.98783	6.49186e-08	1.4753e-06
Sobic.010G050600.2	3.54755	0.834681	1.7051e-07	3.60768e-06
Sobic.010G050750.1	3.78906	2.46311	3.03504e-13	1.29821e-11
Sobic.010G051100.1	1.805	0.594567	0.000302232	0.0030061
Sobic.010G053600.3	0.814463	9.46283	0.00501887	0.0287249
Sobic.010G054100.1	1.2603	2.76128	0.00350996	0.0217109
Sobic.010G054150.1	1.23016	0.970672	0.00240687	0.0161007
Sobic.010G055800.1	0.792482	2.67295	0.002104	0.0145381
Sobic.010G056000.2	10.4788	3.11517	2.63031e-47	7.3131e-45
Sobic.010G056300.1	1.32966	4.20825	0.000444767	0.00412412
Sobic.010G058700.1	3.07459	0.508085	4.84746e-05	0.000613046
Sobic.010G059900.1	1.34011	1.79094	0.00434326	0.0256757
Sobic.010G066200.1	1.92993	5.85963	7.0133e-06	0.000109691
Sobic.010G068200.2	7.6989	0.723423	3.87624e-13	1.63059e-11
Sobic.010G070400.2	3.04236	5.46641	3.33799e-21	2.62815e-19
Sobic.010G074100.1	4.1126	4.32446	3.45676e-07	7.02164e-06
Sobic.010G074200.1	3.17675	1.12625	0.00278507	0.0180915
Sobic.010G077900.1	5.50254	0.64511	3.4758e-12	1.32722e-10
Sobic.010G079000.1	1.39973	8.21835	0.000223766	0.00231494
Sobic.010G079500.1	0.625558	7.01302	0.00687921	0.0365508
Sobic.010G079700.1	2.61085	1.93335	0.00141381	0.0105703
Sobic.010G079850.1	0.840693	1.8181	0.00918731	0.0454993
Sobic.010G080600.1	1.25608	3.18954	0.000109906	0.00125476
Sobic.010G089350.1	1.9186	1.48915	7.60471e-05	0.000907567
Sobic.010G091400.1	0.81727	4.20919	0.00028541	0.00286118
Sobic.010G096200.1	2.45293	1.60967	1.07168e-05	0.00016188
Sobic.010G098200.1	1.2196	4.08401	0.000909632	0.00736061
Sobic.010G099200.2	1.79057	0.296367	0.00130243	0.00987868
Sobic.010G099300.1	2.54081	1.55277	7.92033e-05	0.000942074
Sobic.010G100700.1	1.6738	1.89377	0.00716495	0.0376418
Sobic.010G102366.1	1.81724	3.03355	1.04369e-05	0.000157786
Sobic.010G105400.1	3.40229	-0.903703	6.23745e-06	9.90091e-05
Sobic.010G106900.1	1.07732	6.27409	0.000839112	0.00690298
Sobic.010G109600.1	1.35445	5.02488	0.000381254	0.0036356
Sobic.010G112000.1	0.807383	7.22334	0.00174357	0.0125354
Sobic.010G118950.1	0.881355	3.01498	0.00738027	0.0385342
Sobic.010G121000.2	2.71517	1.42177	2.83044e-05	0.000383878
Sobic.010G121100.2	3.08688	2.37436	6.87298e-13	2.805e-11
Sobic.010G122400.4	2.88547	-0.416353	0.000265826	0.00268604
Sobic.010G124166.1	1.32456	4.04955	4.18425e-05	0.000539916
Sobic.010G125800.2	2.12313	0.97288	5.00419e-05	0.000628845
Sobic.010G126200.1	4.04266	1.6069	0.000147844	0.00162893
Sobic.010G128101.1	1.73634	2.27301	5.97911e-09	1.59509e-07
Sobic.010G128700.1	4.32078	-0.15463	1.44217e-05	0.000210516
Sobic.010G128900.2	5.69981	5.3193	4.09538e-18	2.53914e-16
Sobic.010G131300.3	0.963302	5.42532	0.000271772	0.0027368
Sobic.010G132900.1	3.22209	2.26704	7.44227e-12	2.73611e-10
Sobic.010G136400.1	7.08261	1.90572	7.43116e-17	4.28026e-15
Sobic.010G136700.1	0.800222	3.10067	0.00374408	0.0228236
Sobic.010G137100.1	0.906227	3.77538	1.83146e-05	0.000261141
Sobic.010G137500.2	5.26773	0.31186	7.74358e-05	0.000922284
Sobic.010G140525.1	2.63307	-0.582047	1.45364e-05	0.000212017
Sobic.010G140800.2	5.36271	0.655798	4.26596e-10	1.28008e-08
Sobic.010G141600.1	3.21919	3.77141	5.81987e-23	5.07641e-21
Sobic.010G143100.1	1.25035	2.83065	0.000150876	0.00165722
Sobic.010G143500.1	1.90336	7.28945	5.28179e-05	0.000660465
Sobic.010G143700.1	2.10042	3.36467	2.98692e-12	1.15135e-10
Sobic.010G144700.1	2.80682	1.75752	1.29089e-09	3.687e-08
Sobic.010G149600.2	0.99562	2.97133	0.00112744	0.00874144
Sobic.010G151801.1	3.56921	0.569004	4.44298e-11	1.51453e-09
Sobic.010G152000.1	0.850393	2.75464	0.00396612	0.0238423
Sobic.010G153300.2	1.68584	1.46478	0.000454258	0.00420336
Sobic.010G157000.1	7.34663	1.60254	1.99799e-25	2.0086e-23
Sobic.010G157700.1	2.09251	3.06279	3.33289e-11	1.16058e-09
Sobic.010G160066.1	10.2493	2.84315	1.02194e-39	2.24499e-37
Sobic.010G163400.2	0.954956	4.86607	0.00238389	0.015989
Sobic.010G166400.1	0.697465	3.89259	0.00414009	0.0246631
Sobic.010G166700.1	3.12471	1.48995	0.000165723	0.00179481
Sobic.010G168301.1	8.27684	1.40992	3.86688e-21	3.00468e-19
Sobic.010G171600.1	3.58797	4.24003	9.16516e-12	3.34877e-10
Sobic.010G176300.1	0.70818	4.34376	0.000492827	0.0044948
Sobic.010G180800.2	1.24442	3.56109	3.75232e-05	0.000488791
Sobic.010G182100.1	2.74194	7.26116	2.77034e-28	3.18035e-26
Sobic.010G183032.1	2.14672	-0.439312	0.00198579	0.0138787
Sobic.010G183400.1	1.07387	5.31866	6.5294e-05	0.000799616
Sobic.010G189100.1	0.974706	2.80523	0.000246042	0.00251036
Sobic.010G189500.3	2.37148	0.308438	0.000949135	0.00760419
Sobic.010G193100.1	1.11543	0.703979	0.00506854	0.0289348
Sobic.010G199900.1	3.13308	3.05129	1.8343e-13	8.03931e-12
Sobic.010G205500.1	0.907159	6.88637	0.00443097	0.0260643
Sobic.010G205600.1	0.927898	4.66623	0.00152	0.0112088
Sobic.010G205700.5	1.48943	4.71603	2.34373e-05	0.00032556
Sobic.010G205900.1	1.15042	3.74387	0.00141051	0.0105545
Sobic.010G208400.1	1.17781	4.36402	0.000767842	0.0064448
Sobic.010G210800.1	3.40816	-0.346015	0.0024342	0.0162286
Sobic.010G211500.1	0.706098	6.19863	0.00535433	0.0301217
Sobic.010G218100.1	1.0453	2.97605	0.00871373	0.0437506
Sobic.010G219900.1	1.37848	1.62409	6.01193e-06	9.60289e-05
Sobic.010G224200.1	1.59032	1.3692	0.00153684	0.0113049
Sobic.010G224700.1	1.56287	4.81439	2.70754e-08	6.60876e-07
Sobic.010G226901.1	6.98425	0.473583	6.82553e-11	2.27441e-09
Sobic.010G227950.1	2.02343	2.94982	0.000239149	0.00244987
Sobic.010G229450.1	1.07387	6.36562	0.00108693	0.00849027
Sobic.010G231100.2	1.02599	4.75665	0.0028691	0.0185444
Sobic.010G232400.1	1.11182	4.05464	0.000487988	0.00445523
Sobic.010G232900.1	1.1105	3.02633	0.000475611	0.00436582
Sobic.010G233000.1	0.656911	4.44873	0.00810608	0.0414124
Sobic.010G233900.1	1.33477	-0.0108157	0.00967013	0.0472721
Sobic.010G235100.2	0.935949	3.42928	0.000907631	0.0073508
Sobic.010G240001.1	4.05274	1.58017	8.66312e-11	2.84413e-09
Sobic.010G240100.1	6.89598	3.25736	1.52003e-40	3.42372e-38
Sobic.010G242400.1	1.17182	4.73976	0.000515124	0.00464813
Sobic.010G244500.1	2.67204	2.72351	0.000564612	0.00502594
Sobic.010G248600.1	1.32859	3.02548	0.0023434	0.0157724
Sobic.010G248800.1	1.31765	2.49316	0.00192147	0.0135117
Sobic.010G252700.1	4.06716	-0.214637	0.000115269	0.00130908
Sobic.010G253000.1	2.55628	1.35726	7.60823e-07	1.46358e-05
Sobic.010G254200.2	1.16376	3.56875	0.00340545	0.021195
Sobic.010G254500.1	6.12141	-0.300001	2.70081e-07	5.53667e-06
Sobic.010G256800.1	6.5277	1.05683	1.20582e-16	6.81152e-15
Sobic.010G256866.1	2.15127	-0.13428	0.00420095	0.0249672
Sobic.010G256932.1	1.41619	2.58542	4.44614e-05	0.000569579
Sobic.010G258300.1	1.89532	7.28017	2.49856e-05	0.000343315
Sobic.010G264400.1	1.10312	5.09051	1.30302e-06	2.38785e-05
Sobic.010G267650.1	0.663907	2.81303	0.00724679	0.0379973
Sobic.010G269800.1	0.813758	3.50408	0.000705016	0.00601681
Sobic.010G273000.3	9.8173	2.42511	9.24199e-40	2.05565e-37
Sobic.010G273300.1	9.70114	2.30208	1.42285e-43	3.37577e-41
Sobic.010G279100.1	0.870251	3.42184	0.00829412	0.0421266
Sobic.010G279450.1	0.931074	6.56267	0.000238068	0.00244278
Sobic.010G279800.1	1.88489	2.46718	4.51606e-06	7.42687e-05
Sobic.003G012700.1	4.05119	4.89168	1.7557e-39	3.76397e-37
Sobic.003G013400.1	1.7024	0.742342	0.00133494	0.0100524
Sobic.003G014000.1	1.86039	3.40125	5.68822e-05	0.000706818
Sobic.003G014300.2	1.03196	5.06544	7.97673e-05	0.000947516
Sobic.003G019100.1	1.1182	3.25579	3.67319e-05	0.00048024
Sobic.003G023732.1	7.1422	0.474355	1.93833e-09	5.45739e-08
Sobic.003G027800.1	0.840382	3.49605	0.000141589	0.00156974
Sobic.003G028400.1	4.94353	1.16858	4.04621e-15	2.06299e-13
Sobic.003G030400.1	2.55035	4.11928	0.000249439	0.00254065
Sobic.003G030900.1	2.42268	4.56394	0.0011099	0.00862051
Sobic.003G036600.1	0.829953	3.67853	0.00418674	0.0248993
Sobic.003G037600.1	2.14897	0.572553	9.98402e-05	0.00115286
Sobic.003G045000.1	1.08817	1.65095	0.00402915	0.0241234
Sobic.003G052200.2	1.85747	3.94491	2.47516e-07	5.09758e-06
Sobic.003G052800.1	0.737278	5.84297	0.000312654	0.00308561
Sobic.003G053500.1	1.37678	1.36236	0.00514277	0.0292459
Sobic.003G053900.1	0.767869	4.60507	0.000851632	0.00699099
Sobic.003G057700.1	0.694852	2.55993	0.0073921	0.0385846
Sobic.003G059400.1	0.969636	7.68862	0.00211703	0.0145952
Sobic.003G060400.1	2.16678	1.8445	0.000313016	0.00308747
Sobic.003G061000.1	0.916821	2.15662	0.00109963	0.00857068
Sobic.003G067201.1	1.78795	1.48331	0.000176504	0.00190116
Sobic.003G067600.1	1.07249	1.6837	0.00488633	0.0281839
Sobic.003G070100.1	0.944228	2.89792	0.000915804	0.00740382
Sobic.003G075100.1	1.85933	5.10376	0.00114552	0.00886622
Sobic.003G075200.1	1.11611	2.59594	0.00852053	0.0429746
Sobic.003G080000.1	0.752491	3.43229	0.00686175	0.0364881
Sobic.003G084750.1	1.04217	2.97502	0.000428466	0.00399588
Sobic.003G090900.2	2.20433	-0.0279747	0.000160073	0.0017432
Sobic.003G092033.1	0.795169	4.21032	0.00494559	0.0283786
Sobic.003G096750.1	1.26913	3.37145	0.00732855	0.0383118
Sobic.003G097100.2	3.02081	1.44547	2.06325e-06	3.60644e-05
Sobic.003G097200.2	2.58122	1.19822	7.45925e-06	0.000115618
Sobic.003G100800.1	1.42204	4.70003	3.01216e-10	9.28915e-09
Sobic.003G102500.2	0.855825	4.21562	0.00907921	0.0451272
Sobic.003G103200.1	0.712593	4.93752	0.00283041	0.0183143
Sobic.003G103701.1	1.68538	3.56864	1.644e-07	3.48255e-06
Sobic.003G106200.2	0.770545	5.77986	0.00382792	0.0232233
Sobic.003G106500.1	1.37136	6.75402	0.00885783	0.0442991
Sobic.003G106600.2	8.97356	1.03623	7.29157e-30	9.20186e-28
Sobic.003G107100.1	1.60132	3.48882	1.3584e-06	2.46899e-05
Sobic.003G107300.1	1.61927	7.30305	0.0013144	0.00994828
Sobic.003G109600.2	0.852545	5.13268	0.00172113	0.0124092
Sobic.003G109900.1	0.949537	3.02881	0.00168095	0.0121815
Sobic.003G110000.1	0.716122	5.13779	0.00150759	0.0111427
Sobic.003G110100.1	1.73958	5.46644	3.29476e-08	7.93335e-07
Sobic.003G110700.2	1.52613	3.03309	0.000990757	0.00787736
Sobic.003G110800.2	1.70084	4.77446	3.92057e-10	1.18644e-08
Sobic.003G111000.1	4.02316	2.80828	1.68584e-12	6.63668e-11
Sobic.003G113300.1	0.760822	3.05981	0.00735165	0.0384186
Sobic.003G114100.1	2.50613	3.05188	0.000233902	0.0024072
Sobic.003G114500.1	0.77003	3.96392	0.000423175	0.00395482
Sobic.003G115400.1	1.1059	3.88573	5.20314e-06	8.39389e-05
Sobic.003G115700.1	1.65639	2.15364	0.00252644	0.0167058
Sobic.003G116700.1	0.713532	4.25522	0.000767166	0.00644216
Sobic.003G122300.1	1.07805	3.38604	0.000547387	0.00488721
Sobic.003G124300.2	0.833322	4.15744	0.00396	0.0238216
Sobic.003G127001.1	0.945351	2.93619	0.00197451	0.0138216
Sobic.003G128000.2	2.73579	0.209608	2.1738e-08	5.37977e-07
Sobic.003G128400.1	1.25363	4.88081	4.81208e-05	0.000609873
Sobic.003G129600.1	1.25657	4.8522	4.28736e-05	0.000551621
Sobic.003G134900.1	4.35677	0.138135	4.98151e-05	0.000626881
Sobic.003G139366.1	5.71266	2.52893	1.83659e-23	1.67591e-21
Sobic.003G145900.1	0.697818	4.03792	0.000816887	0.00675918
Sobic.003G148800.1	1.87758	2.93131	5.73123e-05	0.000711664
Sobic.003G149900.2	2.1113	0.851211	2.64324e-06	4.5138e-05
Sobic.003G150200.1	1.00232	2.7174	0.00683653	0.0363784
Sobic.003G150700.1	0.929333	1.97553	0.00335945	0.02096
Sobic.003G155300.1	1.66658	6.04292	2.92492e-12	1.13144e-10
Sobic.003G160100.1	2.19727	3.11975	8.34037e-15	4.14549e-13
Sobic.003G160466.1	3.03785	1.58855	7.73741e-08	1.73618e-06
Sobic.003G161000.1	1.33778	3.41309	0.00490381	0.0282664
Sobic.003G161800.1	0.646197	5.64337	0.00133405	0.01005
Sobic.003G162800.1	1.0599	3.91626	0.000870008	0.00711439
Sobic.003G164950.1	2.34428	3.76236	3.03151e-20	2.16638e-18
Sobic.003G167632.1	2.24944	1.73237	0.000569943	0.00505562
Sobic.003G167800.1	2.58192	0.592837	0.000394987	0.00373652
Sobic.003G170966.1	2.2489	1.94896	0.000370172	0.00354704
Sobic.003G172400.1	0.685172	11.3925	0.00631178	0.0341997
Sobic.003G173700.2	3.19933	2.57808	0.000162049	0.00176097
Sobic.003G174301.1	7.41289	1.98763	2.3563e-30	3.12895e-28
Sobic.003G175900.1	4.29852	-0.675224	5.02312e-07	9.90925e-06
Sobic.003G178700.1	2.34387	3.49247	0.00119437	0.00916064
Sobic.003G179350.1	8.08474	1.07389	3.27643e-18	2.05285e-16
Sobic.003G180800.1	2.60967	1.04687	3.023e-10	9.30171e-09
Sobic.003G182100.1	1.31565	1.64184	0.00679628	0.03624
Sobic.003G185250.1	2.20068	1.95048	3.42484e-05	0.000452089
Sobic.003G185400.2	5.12513	2.86346	4.48031e-27	4.95171e-25
Sobic.003G189333.1	3.47289	-0.103407	3.06702e-05	0.000411883
Sobic.003G190000.1	0.944625	5.25646	4.41301e-05	0.00056615
Sobic.003G191000.1	3.25782	6.38623	0.00110636	0.00859672
Sobic.003G192500.1	5.42087	0.870891	1.20174e-08	3.0768e-07
Sobic.003G192600.1	2.08871	2.73421	0.00474368	0.0274948
Sobic.003G195700.1	6.60957	2.08835	1.22286e-21	9.89071e-20
Sobic.003G196500.1	1.96392	-0.265427	0.00637156	0.0344083
Sobic.003G198100.1	2.54752	2.66317	6.86471e-06	0.000107717
Sobic.003G198701.1	2.96003	1.04861	3.57643e-07	7.22349e-06
Sobic.003G199200.1	0.836955	2.9979	0.007578	0.0393817
Sobic.003G199700.1	1.76202	0.241349	0.000826934	0.00682599
Sobic.003G203100.1	2.93	0.111255	1.09425e-05	0.000165009
Sobic.003G204000.1	3.98475	3.76091	3.29738e-23	2.91908e-21
Sobic.003G205100.2	1.25608	2.11935	0.0017646	0.0126457
Sobic.003G207200.1	2.33431	1.08488	3.43845e-06	5.78297e-05
Sobic.003G207300.1	2.05285	1.07384	2.27242e-05	0.00031707
Sobic.003G207500.3	9.53368	4.04757	4.07784e-74	4.03117e-71
Sobic.003G208500.1	7.37173	0.106703	4.05886e-14	1.87593e-12
Sobic.003G213400.2	2.41663	1.96794	2.81649e-06	4.79584e-05
Sobic.003G213800.2	4.24462	2.71011	1.97157e-08	4.89975e-07
Sobic.003G214000.1	2.40297	4.16208	0.000255571	0.00259568
Sobic.003G214300.5	0.888716	3.06349	0.00061966	0.00541685
Sobic.003G214600.2	0.688056	5.62529	0.000653822	0.00566412
Sobic.003G214850.1	2.87613	1.99406	3.55961e-13	1.50451e-11
Sobic.003G216100.1	9.41275	1.91093	1.75583e-34	2.94747e-32
Sobic.003G217700.2	1.45593	3.68983	0.000479894	0.00439487
Sobic.003G217900.2	2.35166	4.97878	2.58844e-13	1.12613e-11
Sobic.003G218950.1	1.02498	2.49869	0.00147422	0.0109255
Sobic.003G222600.1	1.56744	6.85092	0.000205556	0.00215541
Sobic.003G224900.1	4.61099	-0.176953	1.07601e-10	3.51314e-09
Sobic.003G225600.4	2.36213	0.110036	0.00119299	0.00915794
Sobic.003G227900.1	1.54129	3.02884	9.4843e-08	2.10166e-06
Sobic.003G230500.1	0.615622	4.34599	0.00372846	0.0227724
Sobic.003G234600.1	1.60313	0.415412	0.0066323	0.0354826
Sobic.003G249100.2	1.14357	2.16363	0.00388517	0.0234718
Sobic.003G251000.1	1.98246	1.64711	3.58915e-05	0.000471679
Sobic.003G251100.1	9.72745	2.72316	1.42626e-35	2.56353e-33
Sobic.003G251200.1	1.64064	2.07647	1.41563e-05	0.000207283
Sobic.003G254000.1	1.02031	4.52256	0.00211486	0.0145952
Sobic.003G255100.1	2.58376	3.11112	9.6669e-05	0.0011228
Sobic.003G255700.1	2.34351	2.69643	1.82905e-11	6.50923e-10
Sobic.003G256300.2	2.04503	1.15681	7.05855e-06	0.000109982
Sobic.003G257000.1	1.33254	2.63285	7.87146e-06	0.000121268
Sobic.003G261566.1	5.27051	1.20715	3.53304e-21	2.75732e-19
Sobic.003G263400.1	1.65082	0.804234	0.00241442	0.016133
Sobic.003G266001.1	0.839268	2.67104	0.00212173	0.0146107
Sobic.003G266600.1	1.16705	3.78618	0.00127891	0.00972515
Sobic.003G267100.1	1.43842	1.51408	0.00371837	0.0227448
Sobic.003G267700.1	2.24269	1.74325	1.36936e-07	2.93571e-06
Sobic.003G271100.1	1.53816	5.082	3.22126e-06	5.44341e-05
Sobic.003G281200.1	1.74561	1.90511	0.000630501	0.00548881
Sobic.003G290200.1	0.91311	2.71518	0.00186886	0.0132119
Sobic.003G290800.2	1.24273	5.20655	0.000943007	0.00756531
Sobic.003G293500.1	7.17262	2.97371	3.05541e-06	5.18284e-05
Sobic.003G298400.1	0.661304	2.86604	0.00312346	0.0198142
Sobic.003G298900.1	0.9098	4.8876	7.36828e-05	0.000884094
Sobic.003G306700.1	1.10272	6.38069	0.00262694	0.0172168
Sobic.003G307200.1	2.35954	1.14922	0.00371361	0.0227313
Sobic.003G307900.1	0.715634	4.21739	0.0030251	0.0193399
Sobic.003G309500.1	1.2925	3.86846	8.04924e-05	0.000954855
Sobic.003G311600.1	1.13658	2.59576	0.00497034	0.028493
Sobic.003G312700.1	1.01979	4.37584	0.000921347	0.00743512
Sobic.003G312800.1	1.57435	2.43008	3.11213e-05	0.000415745
Sobic.003G313100.1	1.8016	0.186116	0.00254593	0.0168035
Sobic.003G326500.1	1.462	3.70057	9.37776e-08	2.08324e-06
Sobic.003G328400.1	7.08634	0.0917753	2.80775e-10	8.6889e-09
Sobic.003G329500.1	1.16623	1.90529	0.000311612	0.00307874
Sobic.003G330100.1	1.705	4.16824	0.000344782	0.00334335
Sobic.003G330200.2	1.81164	1.97764	1.23219e-05	0.000183171
Sobic.003G333700.1	1.94111	2.18861	0.00492712	0.0283182
Sobic.003G334900.1	3.56226	0.447097	1.46123e-06	2.63435e-05
Sobic.003G335400.2	0.934308	2.12208	0.00630693	0.0341838
Sobic.003G337500.1	1.73881	1.51045	0.000788546	0.0065778
Sobic.003G342500.2	1.68397	0.577114	0.00584844	0.0322089
Sobic.003G342700.1	1.49026	2.23958	0.00257515	0.0169509
Sobic.003G347300.1	0.830731	4.27625	0.00749558	0.0390332
Sobic.003G347900.1	0.922933	2.1999	0.00186587	0.0132054
Sobic.003G348000.2	2.4447	5.55534	2.04734e-25	2.04665e-23
Sobic.003G352300.1	1.13676	2.61981	0.00681769	0.0363107
Sobic.003G353600.1	1.01805	4.9235	0.000260141	0.00263458
Sobic.003G353700.3	1.41054	1.02827	0.000375794	0.00359124
Sobic.003G357166.1	2.04529	0.580146	0.00256797	0.0169239
Sobic.003G358900.1	0.803703	3.85679	0.00169415	0.0122444
Sobic.003G359500.1	1.61912	7.07307	1.34091e-08	3.40859e-07
Sobic.003G361000.1	1.9379	3.22207	2.18148e-08	5.39129e-07
Sobic.003G361200.1	2.12109	-0.0636996	0.000323897	0.00317719
Sobic.003G364600.1	2.50286	2.57962	0.000689594	0.00591662
Sobic.003G365100.1	3.43761	2.3179	4.915e-18	3.02621e-16
Sobic.003G368901.1	0.92005	4.57585	2.77371e-05	0.000377334
Sobic.003G369000.1	2.5477	1.45129	0.000783306	0.00654066
Sobic.003G370200.1	1.511	3.40184	3.96988e-05	0.00051562
Sobic.003G374500.5	2.47418	0.158438	9.8114e-06	0.000149345
Sobic.003G375400.1	4.14704	0.455564	3.86617e-14	1.80091e-12
Sobic.003G377600.1	1.41137	1.523	0.00054149	0.00484672
Sobic.003G378000.1	1.61874	3.48908	0.000919402	0.00742372
Sobic.003G381300.2	0.851598	2.09154	0.00951326	0.0466719
Sobic.003G381600.1	1.0535	4.43697	0.000129199	0.00144862
Sobic.003G384900.1	5.94044	0.386746	3.736e-07	7.52869e-06
Sobic.003G388000.1	0.970569	3.77578	1.10919e-05	0.000166838
Sobic.003G388300.1	1.61195	0.233056	0.00081975	0.00677818
Sobic.003G391300.1	0.797718	3.77992	0.00701006	0.0370088
Sobic.003G392000.1	2.02988	3.45628	0.00103498	0.00816328
Sobic.003G393800.1	1.43044	3.83406	0.00329979	0.0206748
Sobic.003G394900.1	0.866159	2.2554	0.00247361	0.0164421
Sobic.003G396600.1	1.2808	1.93992	0.00539889	0.0303053
Sobic.003G401400.1	1.37558	3.90752	3.58585e-06	6.01949e-05
Sobic.003G404400.1	4.18237	4.52206	1.27471e-06	2.3432e-05
Sobic.003G406120.1	2.10486	-0.268632	0.000869649	0.00711439
Sobic.003G406240.1	5.9607	1.91405	3.16686e-26	3.35423e-24
Sobic.003G406700.1	1.67676	0.39544	0.00496458	0.0284691
Sobic.003G407600.1	0.826718	3.87688	0.00623604	0.0338718
Sobic.003G408200.1	3.72982	0.38274	2.07327e-06	3.62038e-05
Sobic.003G408700.2	7.03172	0.614762	1.41653e-09	4.02646e-08
Sobic.003G408800.1	0.625659	5.68865	0.010325	0.0497894
Sobic.003G409200.1	0.64167	3.91931	0.00656628	0.035185
Sobic.003G410900.1	2.02123	3.55656	0.00101664	0.00803648
Sobic.003G413700.1	1.79394	3.38089	5.35155e-05	0.000667312
Sobic.003G415100.1	0.658581	4.22499	0.00118651	0.00911607
Sobic.003G415600.1	3.83829	0.917607	3.36419e-08	8.05686e-07
Sobic.003G418733.1	9.12803	1.68751	4.37464e-30	5.68193e-28
Sobic.003G423300.1	0.977992	1.70404	0.00436782	0.0257781
Sobic.003G424100.1	1.98089	1.70479	2.31739e-08	5.71131e-07
Sobic.003G424200.1	1.73675	5.6774	1.5462e-11	5.54701e-10
Sobic.003G429900.1	4.07682	2.64245	1.88367e-24	1.82163e-22
Sobic.003G431200.3	2.5347	1.14988	6.2078e-10	1.83491e-08
Sobic.003G431400.4	8.74047	1.76105	8.68285e-14	3.89175e-12
Sobic.003G431600.1	10.8551	3.43588	2.90187e-41	6.61999e-39
Sobic.003G435000.1	0.790546	1.92759	0.0047409	0.0274876
Sobic.003G435900.1	2.25102	1.64525	0.000410632	0.00385786
Sobic.003G436600.1	1.66009	3.01836	9.56208e-06	0.000146049
Sobic.003G437800.1	1.46094	6.86949	0.00262256	0.0171945
Sobic.003G442200.1	1.3938	1.88248	0.000149463	0.00164372
Sobic.003G444500.1	1.16017	5.16625	0.00814188	0.0415596
Sobic.K010300.1	4.90978	3.73629	7.25634e-13	2.94793e-11
Sobic.009G000100.1	3.10049	4.30878	1.50017e-22	1.30193e-20
Sobic.009G003300.1	3.57911	6.41583	1.02852e-50	3.58852e-48
Sobic.009G003500.1	7.17885	0.187372	6.10342e-13	2.50818e-11
Sobic.009G004500.1	0.922266	4.42537	0.00294606	0.0189703
Sobic.009G004700.1	11.0395	4.16634	3.5169e-67	2.60749e-64
Sobic.009G005100.1	0.830739	4.68332	0.000361853	0.00347668
Sobic.009G007200.1	5.21893	3.5895	1.27023e-57	6.10877e-55
Sobic.009G007700.1	0.637329	5.20778	0.00769662	0.0398494
Sobic.009G008400.1	0.799484	4.49419	0.000466457	0.00429391
Sobic.009G010300.1	1.03486	4.33197	5.1321e-05	0.000643556
Sobic.009G012900.1	2.70794	1.87588	0.00597403	0.0327083
Sobic.009G013000.2	4.12443	2.9654	1.1892e-07	2.58687e-06
Sobic.009G013100.1	5.24158	3.86063	1.46322e-45	3.71951e-43
Sobic.009G013300.1	4.16125	2.41765	4.11672e-19	2.77473e-17
Sobic.009G014000.2	2.69295	0.11702	9.75983e-05	0.00113285
Sobic.009G014100.1	0.834705	4.79851	0.00724754	0.0379973
Sobic.009G017732.1	1.82402	1.12646	0.000679698	0.0058626
Sobic.009G018450.1	5.35352	0.778483	1.21124e-14	5.87272e-13
Sobic.009G019200.2	3.12609	4.15292	6.5653e-15	3.28154e-13
Sobic.009G019800.1	8.73949	1.11877	2.14066e-26	2.28089e-24
Sobic.009G024600.5	1.3923	5.38915	0.00257915	0.0169661
Sobic.009G025700.2	3.52494	0.146494	4.91419e-09	1.32089e-07
Sobic.009G026400.2	1.03752	0.887381	0.00822712	0.0418907
Sobic.009G027550.1	2.1332	1.17907	6.92804e-05	0.000839585
Sobic.009G028901.1	1.4283	1.24594	0.00933228	0.0459996
Sobic.009G029001.1	6.65999	1.647	9.95292e-27	1.08652e-24
Sobic.009G029100.1	5.40068	2.69999	2.62026e-25	2.60474e-23
Sobic.009G029500.3	0.811896	4.12658	0.00851314	0.0429495
Sobic.009G033100.2	0.975794	2.43828	0.00528327	0.0298352
Sobic.009G033200.1	1.45193	6.18719	1.94827e-06	3.42227e-05
Sobic.009G034200.3	0.729603	6.74068	0.0018897	0.0133423
Sobic.009G035100.1	2.23874	2.82501	2.22932e-11	7.88638e-10
Sobic.009G036300.1	2.01615	5.45726	3.14012e-12	1.20681e-10
Sobic.009G038200.1	4.30648	3.78075	5.40293e-09	1.44571e-07
Sobic.009G038600.1	0.818333	3.22396	0.00342817	0.0213066
Sobic.009G039300.1	9.10751	1.58568	5.10265e-26	5.34097e-24
Sobic.009G040325.1	1.06045	1.39959	0.00173538	0.0124917
Sobic.009G041600.2	1.32041	2.17598	0.00787216	0.0404742
Sobic.009G042200.1	1.76964	4.90383	0.0010219	0.00806727
Sobic.009G042900.1	1.52243	0.797907	0.00119366	0.00915908
Sobic.009G046500.2	8.65953	0.700403	6.44546e-19	4.2795e-17
Sobic.009G046800.1	1.97759	6.37418	2.5716e-06	4.40675e-05
Sobic.009G049800.1	3.84948	0.924663	1.20374e-10	3.88737e-09
Sobic.009G049900.4	1.04256	2.31295	0.00174602	0.012548
Sobic.009G052700.1	1.11741	4.16184	0.00206497	0.0143196
Sobic.009G054400.2	1.02877	2.65505	0.00445705	0.0262005
Sobic.009G057300.1	1.10284	5.29674	0.000110686	0.00126253
Sobic.009G060300.1	1.58579	2.38505	0.00570794	0.031631
Sobic.009G061601.1	1.67817	1.34542	1.13757e-05	0.000170673
Sobic.009G062701.1	8.79082	1.67031	9.88337e-26	1.00494e-23
Sobic.009G062800.1	3.96776	6.43778	4.65693e-09	1.25744e-07
Sobic.009G065200.1	2.49994	4.26007	3.54696e-12	1.34573e-10
Sobic.009G065600.2	2.5078	1.76741	9.4693e-07	1.78303e-05
Sobic.009G067551.1	1.78319	0.625744	0.000154972	0.00169177
Sobic.009G069901.1	2.70761	0.529158	5.48513e-07	1.07653e-05
Sobic.009G072333.1	1.21849	3.3952	0.000176776	0.00190294
Sobic.009G074300.1	1.4157	2.43432	6.66128e-05	0.000814086
Sobic.009G078200.1	2.444	5.21848	4.51015e-24	4.29163e-22
Sobic.009G079975.1	1.30432	0.573855	0.00905292	0.0450217
Sobic.009G080200.1	0.872722	4.17958	0.00309098	0.0196783
Sobic.009G081700.2	2.12665	-0.110205	0.00107206	0.00839025
Sobic.009G084100.1	1.23494	0.129967	0.00822795	0.0418907
Sobic.009G084900.1	0.687306	8.15596	0.0013015	0.00987589
Sobic.009G085600.1	1.46684	3.84377	3.29925e-08	7.93335e-07
Sobic.009G085700.1	4.80734	3.01716	1.46596e-30	1.97616e-28
Sobic.009G085900.1	4.56892	4.99241	6.24874e-07	1.22053e-05
Sobic.009G087480.1	3.89774	1.21017	1.54144e-15	8.13897e-14
Sobic.009G089101.1	1.88796	2.37855	1.20527e-07	2.61864e-06
Sobic.009G092020.1	1.78217	1.64227	0.000100177	0.001156
Sobic.009G093800.3	2.89443	2.11316	6.46504e-12	2.3867e-10
Sobic.009G094700.1	0.647164	3.59865	0.00376974	0.0229486
Sobic.009G095100.2	1.36649	3.22371	4.83632e-09	1.30193e-07
Sobic.009G095300.1	1.29722	2.27023	9.79966e-05	0.00113673
Sobic.009G096100.1	1.73187	3.27086	4.60013e-14	2.11511e-12
Sobic.009G097900.2	8.85714	1.72796	2.9804e-31	4.24266e-29
Sobic.009G099850.1	2.5317	-0.0168262	0.000619799	0.00541685
Sobic.009G101000.1	1.56888	3.06069	0.000257173	0.00260897
Sobic.009G101200.1	0.716945	5.37198	0.0048237	0.0278588
Sobic.009G111500.2	1.34872	2.93589	0.000928823	0.0074785
Sobic.009G115300.1	3.17191	0.229379	1.83154e-05	0.000261141
Sobic.009G118300.1	1.0429	2.79152	0.000907102	0.00735017
Sobic.009G118700.1	2.94423	2.072	0.000203297	0.00214178
Sobic.009G119501.1	1.08356	3.65491	0.000334317	0.00325964
Sobic.009G120900.1	1.33866	3.79965	3.4346e-05	0.000452705
Sobic.009G122800.5	0.658386	3.40041	0.00914701	0.0453629
Sobic.009G126800.1	1.8965	0.859524	0.00492627	0.0283182
Sobic.009G129400.1	2.6999	4.23278	5.94614e-26	6.15149e-24
Sobic.009G137000.1	1.92727	3.98292	1.36837e-05	0.000201563
Sobic.009G142000.1	0.901481	4.522	3.06553e-05	0.000411883
Sobic.009G143800.1	0.720342	4.29625	0.000789816	0.00657958
Sobic.009G144500.3	3.50838	-0.581714	1.73338e-05	0.000248539
Sobic.009G148800.1	4.20393	-0.078289	4.10574e-07	8.19949e-06
Sobic.009G148950.1	1.71609	1.992	0.00304385	0.01942
Sobic.009G151400.2	1.29056	3.13858	0.00493376	0.0283381
Sobic.009G152400.1	1.24207	1.99197	0.00456125	0.026672
Sobic.009G155900.1	0.929305	5.27034	0.00212582	0.0146295
Sobic.009G159100.1	1.01618	3.43109	0.00961981	0.0470778
Sobic.009G159200.1	1.92522	1.60891	0.00229601	0.015558
Sobic.009G160500.1	1.80333	1.59203	2.9239e-05	0.000394449
Sobic.009G166400.1	1.20128	0.641526	0.00884003	0.044235
Sobic.009G170000.1	1.59057	1.72863	0.00701117	0.0370088
Sobic.009G173600.1	0.947411	6.11817	0.00491081	0.0282805
Sobic.009G173800.1	1.53155	0.142531	0.00548767	0.0307164
Sobic.009G177600.1	1.15515	0.862646	0.0082427	0.0419299
Sobic.009G185700.1	0.686656	4.63541	0.00169976	0.01228
Sobic.009G189100.1	1.72599	2.65449	2.4215e-05	0.000334017
Sobic.009G189600.1	6.59689	-0.455522	9.60274e-09	2.48359e-07
Sobic.009G190200.1	0.645012	5.22373	0.00794445	0.0407505
Sobic.009G191800.4	1.58162	0.288507	0.00950489	0.0466437
Sobic.009G193200.1	2.67874	-0.187699	0.000250283	0.00254778
Sobic.009G195100.1	1.53668	2.27028	0.00924386	0.045665
Sobic.009G197700.2	5.23877	2.68955	1.3022e-19	8.94645e-18
Sobic.009G197800.1	7.20042	2.54319	3.65498e-20	2.60147e-18
Sobic.009G198000.1	2.99986	0.69183	3.56238e-07	7.20328e-06
Sobic.009G201400.1	2.29392	-0.0539563	0.000729508	0.00618898
Sobic.009G207400.1	4.69984	0.964338	0.00048527	0.00443497
Sobic.009G210600.1	1.29889	2.92591	0.00436992	0.0257819
Sobic.009G210800.1	0.794825	3.21349	0.000994963	0.00789668
Sobic.009G211200.1	0.715985	3.7533	0.00152666	0.0112439
Sobic.009G213100.1	1.07788	4.2027	0.00131337	0.00994828
Sobic.009G213200.2	1.00776	3.42442	0.000509212	0.00461115
Sobic.009G214800.1	8.79621	1.14599	5.39158e-21	4.09991e-19
Sobic.009G217200.1	1.10605	5.64559	0.00178103	0.0127378
Sobic.009G221500.1	6.77233	0.109769	2.08335e-10	6.5381e-09
Sobic.009G221900.1	2.17752	2.06505	0.00703726	0.0371135
Sobic.009G223200.1	1.32965	5.39316	0.000766442	0.00643913
Sobic.009G223400.1	1.27534	1.14326	0.00407939	0.0243504
Sobic.009G223500.1	0.750013	5.05012	0.00861877	0.0433962
Sobic.009G224300.1	2.06526	0.156055	0.000135601	0.00151088
Sobic.009G228400.1	0.755511	3.01976	0.00948284	0.0465918
Sobic.009G230100.4	1.81779	2.59261	5.13005e-05	0.000643556
Sobic.009G230400.3	3.44881	-0.220587	0.00707581	0.0372776
Sobic.009G233800.1	4.21853	6.06861	8.22815e-13	3.31999e-11
Sobic.009G234200.1	1.64474	4.11192	1.1059e-07	2.41748e-06
Sobic.009G238100.2	2.78683	4.18213	6.69503e-11	2.23931e-09
Sobic.009G238500.1	2.71913	0.643481	5.6536e-08	1.3048e-06
Sobic.009G245101.1	6.43876	4.4171	1.68985e-44	4.11907e-42
Sobic.009G245200.2	7.84937	1.58445	3.42798e-21	2.68711e-19
Sobic.009G246500.1	1.22045	4.67559	0.000691822	0.00592451
Sobic.009G248801.1	2.49175	2.60225	0.00440072	0.0259035
Sobic.009G248900.1	1.54632	2.62719	0.000184676	0.00197721
Sobic.009G250700.1	2.91709	1.51725	0.0077682	0.0400891
Sobic.009G251000.1	1.49482	3.35978	0.00752717	0.0391633
Sobic.009G252300.2	1.25664	2.6528	1.72682e-05	0.000247998
Sobic.009G252400.1	2.34858	0.318597	8.24712e-07	1.57288e-05
Sobic.009G252800.2	0.671704	5.88695	0.00203671	0.0141678
Sobic.009G253000.1	3.11262	4.22201	0.000591	0.00521123
Sobic.009G253400.1	1.79779	2.38867	1.23199e-05	0.000183171
Sobic.009G260650.1	1.82788	4.09573	5.23152e-09	1.40195e-07
Sobic.005G001300.1	0.92624	1.70728	0.00649913	0.0349191
Sobic.005G003400.1	1.47374	0.303492	0.00437171	0.0257827
Sobic.005G009200.1	0.851753	3.24722	0.000997962	0.00791696
Sobic.005G009300.1	1.36338	2.08852	0.00532962	0.0300682
Sobic.005G012900.2	7.89772	0.258981	4.58746e-10	1.37423e-08
Sobic.005G014950.1	1.1589	1.40923	0.00464144	0.0270255
Sobic.005G021200.1	1.06203	1.86229	0.00418657	0.0248993
Sobic.005G021900.1	1.40326	1.60102	0.00146456	0.0108811
Sobic.005G022000.1	1.61211	2.3121	6.85155e-06	0.000107605
Sobic.005G022200.4	1.74761	0.961183	0.00166671	0.0120903
Sobic.005G025300.1	1.14447	2.47207	0.0027193	0.0177307
Sobic.005G027600.2	2.35702	0.802888	2.32666e-05	0.000323949
Sobic.005G027840.1	2.82525	3.03769	4.92818e-21	3.79619e-19
Sobic.005G028100.1	0.958492	4.17623	0.00410286	0.0244823
Sobic.005G028300.1	1.54429	1.28325	0.000794175	0.00660661
Sobic.005G029400.1	4.58068	-0.0443731	2.4097e-06	4.15486e-05
Sobic.005G030000.1	1.4571	2.93177	0.000165183	0.00179223
Sobic.005G030100.1	1.13466	3.06953	0.000329377	0.00321853
Sobic.005G032800.1	1.12686	4.59373	1.61719e-06	2.895e-05
Sobic.005G035000.1	2.1267	2.22757	0.00117319	0.00902932
Sobic.005G038600.1	1.3512	1.59787	0.000757565	0.00637659
Sobic.005G038700.1	1.75776	0.652004	0.00182116	0.0129778
Sobic.005G039200.1	2.3399	0.80086	1.36096e-05	0.000200638
Sobic.005G039500.1	1.08009	5.36634	0.000211831	0.00221204
Sobic.005G040900.1	0.659262	3.98174	0.00520448	0.029519
Sobic.005G041700.1	4.84853	0.98244	2.72048e-13	1.17211e-11
Sobic.005G044300.5	1.10154	2.86176	0.00463217	0.0269891
Sobic.005G044400.1	2.13614	5.73881	7.77173e-07	1.49341e-05
Sobic.005G045200.1	1.02887	5.49191	1.94868e-05	0.000276294
Sobic.005G049000.1	1.00277	3.93292	0.000555657	0.00495855
Sobic.005G055150.1	2.81721	1.73396	1.04276e-13	4.65036e-12
Sobic.005G057700.1	11.2344	5.76949	8.29351e-89	2.10821e-85
Sobic.005G059100.1	0.853947	5.52989	0.00016823	0.00182086
Sobic.005G059400.2	2.32367	0.426652	0.000858034	0.0070294
Sobic.005G064500.1	1.99348	1.17203	0.0015978	0.0116769
Sobic.005G064800.1	0.743834	6.76504	0.00150141	0.0111086
Sobic.005G065000.1	8.31774	2.35558	1.40964e-08	3.56294e-07
Sobic.005G065800.1	0.732193	8.89202	0.00094758	0.00759515
Sobic.005G067900.1	2.50527	2.44731	1.19471e-15	6.36488e-14
Sobic.005G067966.1	1.10278	1.94991	0.00109721	0.00856166
Sobic.005G073101.1	5.34523	0.136604	2.28601e-07	4.73543e-06
Sobic.005G075100.1	1.55768	6.55984	8.41498e-07	1.60146e-05
Sobic.005G075500.2	3.94414	2.83175	3.81486e-15	1.95624e-13
Sobic.005G075600.1	4.28265	0.273446	1.1284e-13	5.01968e-12
Sobic.005G075800.1	4.52997	-0.391989	0.00230869	0.015632
Sobic.005G076100.1	1.84372	2.42057	1.363e-08	3.45486e-07
Sobic.005G077933.1	1.35235	3.3695	0.00069187	0.00592451
Sobic.005G078950.1	3.59491	1.03519	3.79515e-12	1.42772e-10
Sobic.005G079025.1	1.62978	2.36439	1.29217e-05	0.000191608
Sobic.005G079500.1	2.68728	2.99296	4.67784e-12	1.75237e-10
Sobic.005G081900.1	1.32866	3.73075	3.0965e-05	0.000414903
Sobic.005G082200.1	0.664034	5.39814	0.00365136	0.0223888
Sobic.005G082600.1	8.25689	0.726928	4.11872e-13	1.72443e-11
Sobic.005G082700.2	2.95468	-0.356228	0.00747824	0.0389588
Sobic.005G090401.1	1.12466	5.33837	0.00534931	0.030103
Sobic.005G093500.1	5.25376	3.33369	1.98462e-20	1.42973e-18
Sobic.005G093600.1	4.52581	0.818633	1.51977e-05	0.000220757
Sobic.005G093901.1	3.1446	0.617929	0.000620349	0.00541899
Sobic.005G094001.1	3.62382	6.52697	2.6297e-13	1.14129e-11
Sobic.005G094500.1	1.63147	3.24947	1.32025e-06	2.41381e-05
Sobic.005G095000.1	5.57549	1.83001	1.37436e-25	1.38951e-23
Sobic.005G095660.1	9.1733	2.19981	1.06003e-17	6.41568e-16
Sobic.005G095680.1	10.8461	3.54636	8.63372e-46	2.2265e-43
Sobic.005G095700.1	2.32587	2.60492	4.06633e-08	9.60906e-07
Sobic.005G096700.2	4.23033	2.26717	3.01483e-17	1.78225e-15
Sobic.005G098800.1	1.40394	4.07154	9.92634e-06	0.000150965
Sobic.005G098900.1	7.08363	0.202884	1.45536e-10	4.61616e-09
Sobic.005G099200.1	2.04666	3.74079	1.69863e-14	8.10335e-13
Sobic.005G100600.2	0.877628	5.29838	0.000126519	0.00142037
Sobic.005G102350.1	7.8116	0.21557	4.71473e-12	1.75878e-10
Sobic.005G110439.1	4.52137	0.499699	4.60374e-11	1.56633e-09
Sobic.005G110502.1	8.91368	3.42298	4.15704e-57	1.89668e-54
Sobic.005G110532.1	1.02661	5.0867	0.00186552	0.0132054
Sobic.005G114600.1	2.16902	1.80379	3.35568e-09	9.28632e-08
Sobic.005G115900.1	1.49314	1.01833	0.00163665	0.0119062
Sobic.005G124100.1	1.45703	3.43529	0.000452569	0.00418991
Sobic.005G124300.1	2.27457	0.948149	4.88716e-06	7.949e-05
Sobic.005G124350.1	2.01805	3.00236	3.45613e-07	7.02164e-06
Sobic.005G127000.1	1.07744	3.96976	0.00239449	0.0160452
Sobic.005G127100.1	0.894534	2.2309	0.00676539	0.0361033
Sobic.005G127900.1	10.0066	2.70611	2.61395e-46	6.94218e-44
Sobic.005G128000.1	10.443	2.72518	6.79037e-56	2.68506e-53
Sobic.005G128700.1	2.51979	1.10063	1.83106e-06	3.23554e-05
Sobic.005G128800.1	4.93692	3.55235	6.60172e-21	4.93576e-19
Sobic.005G129000.1	2.70675	1.57705	5.66545e-08	1.30584e-06
Sobic.005G130200.2	1.06029	3.42925	0.00221072	0.0151038
Sobic.005G132501.1	2.08502	-0.414324	0.00689698	0.0366015
Sobic.005G134600.5	1.24852	1.64556	0.00249187	0.0165326
Sobic.005G136900.1	5.27434	0.39974	5.87541e-13	2.42568e-11
Sobic.005G137900.1	1.6801	0.414148	0.00649553	0.0349189
Sobic.005G138200.1	1.33697	0.909591	0.00330636	0.0206941
Sobic.005G138500.1	3.53403	0.196393	1.63824e-10	5.17778e-09
Sobic.005G141801.1	5.06909	2.0801	5.28032e-13	2.19016e-11
Sobic.005G143200.2	0.613564	4.41315	0.00954796	0.0467776
Sobic.005G145300.1	2.95854	4.39462	7.95615e-08	1.78302e-06
Sobic.005G150350.1	7.78227	0.513171	1.35704e-16	7.64154e-15
Sobic.005G150400.1	9.63518	2.2809	1.7694e-31	2.58072e-29
Sobic.005G152200.1	1.91903	0.982977	0.000103148	0.00118721
Sobic.005G154500.3	0.958984	3.37749	0.00327189	0.0205362
Sobic.005G154700.2	0.812189	2.15962	0.0066532	0.035573
Sobic.005G154850.1	0.724995	5.30702	0.00107224	0.00839025
Sobic.005G156900.1	6.89012	-0.166299	1.66325e-11	5.93105e-10
Sobic.005G158100.1	8.94901	1.10393	2.14882e-23	1.95082e-21
Sobic.005G160100.1	0.751072	4.15545	0.00753249	0.0391795
Sobic.005G160200.1	0.862707	2.66582	0.00405662	0.0242308
Sobic.005G160500.1	0.940563	4.15257	0.00564478	0.0313591
Sobic.005G160600.1	1.23309	1.38986	0.000545413	0.00487202
Sobic.005G161400.1	3.09066	-0.714777	3.30943e-05	0.00043783
Sobic.005G162100.1	7.25801	0.741444	9.7138e-13	3.89296e-11
Sobic.005G163301.1	1.85948	2.86405	4.04934e-08	9.58165e-07
Sobic.005G164700.1	2.11056	0.439539	3.20586e-05	0.000427624
Sobic.005G165850.1	7.3409	-0.478509	1.45387e-13	6.45142e-12
Sobic.005G168200.1	2.83943	-0.422033	2.62465e-06	4.48635e-05
Sobic.005G168300.1	3.8304	0.33854	1.22734e-14	5.93459e-13
Sobic.005G169500.2	1.53733	4.67716	1.56563e-08	3.94044e-07
Sobic.005G169600.1	1.16225	4.04684	0.000902718	0.00732465
Sobic.005G169800.3	1.49926	6.16107	9.09333e-05	0.00106382
Sobic.005G171300.1	1.03985	4.72949	0.00709487	0.0373509
Sobic.005G171600.1	9.0424	2.15992	5.08644e-31	7.01614e-29
Sobic.005G178100.2	0.862579	4.82877	0.00244062	0.0162609
Sobic.005G178700.1	0.76814	3.10743	0.00854578	0.0430775
Sobic.005G178800.1	1.27287	3.20317	2.86366e-07	5.86375e-06
Sobic.005G182000.4	3.56988	4.81894	1.47943e-39	3.21036e-37
Sobic.005G182500.2	3.49549	0.582271	2.0792e-07	4.32211e-06
Sobic.005G183900.1	1.86125	0.439233	7.16601e-05	0.00086505
Sobic.005G185500.3	2.3324	3.31343	8.46199e-13	3.40662e-11
Sobic.005G191900.1	0.658346	4.11412	0.00403553	0.0241453
Sobic.005G192100.3	2.24891	1.35104	7.7876e-07	1.49485e-05
Sobic.005G192400.1	7.99764	4.26016	7.54715e-43	1.76372e-40
Sobic.005G196600.1	1.92488	2.84024	0.00819702	0.0417691
Sobic.005G197300.1	1.93934	4.06254	0.000592553	0.00521975
Sobic.005G198100.1	0.773628	3.3049	0.000516964	0.00466237
Sobic.005G198901.1	1.48769	2.88146	0.00491636	0.0282929
Sobic.005G202500.1	1.60043	2.37585	0.00123462	0.00944086
Sobic.005G204200.1	1.08539	5.28001	0.00329083	0.0206259
Sobic.005G209600.1	1.21857	1.52773	0.00146854	0.0108988
Sobic.005G210850.1	0.922274	5.17984	0.00242621	0.0161935
Sobic.005G212500.1	1.35759	5.94849	0.00920275	0.0455127
Sobic.005G218400.1	5.44157	2.03262	6.51901e-06	0.000102927
Sobic.005G220200.1	5.43937	3.0862	5.37801e-26	5.59628e-24
Sobic.005G221900.1	1.48174	5.48168	1.8551e-08	4.62969e-07
Sobic.005G222000.1	1.00845	3.21913	0.000120924	0.00136538
Sobic.005G222100.1	9.16323	1.58729	1.22097e-20	8.94068e-19
Sobic.005G222900.1	2.12103	3.59684	0.00424201	0.0251692
Sobic.005G223600.1	9.89259	5.5176	2.15871e-80	3.49201e-77
Sobic.005G223775.1	10.6673	3.00644	7.87601e-21	5.86384e-19
Sobic.005G223925.1	8.36844	5.02112	2.63645e-56	1.091e-53
Sobic.005G226300.1	9.84347	2.54883	4.91311e-18	3.02621e-16
Sobic.005G227151.1	2.68919	0.623384	1.44029e-05	0.000210414
Sobic.005G229800.2	2.10552	2.46076	9.64772e-09	2.48969e-07
Sobic.K028000.1	6.94691	1.26788	4.14758e-26	4.36698e-24
Sobic.008G001000.1	1.25726	7.8689	0.00143597	0.0107
Sobic.008G002500.3	0.665714	6.01668	0.00224567	0.0153077
Sobic.008G003600.1	0.854652	3.39362	0.000416904	0.00391059
Sobic.008G003800.1	8.4028	3.14653	7.63214e-43	1.76372e-40
Sobic.008G004700.1	3.33179	1.61054	4.66261e-07	9.24933e-06
Sobic.008G005300.2	4.34242	2.65959	1.62079e-12	6.39474e-11
Sobic.008G006100.1	0.8318	4.43495	0.00413284	0.0246364
Sobic.008G010000.1	2.67075	-0.380066	0.000361623	0.00347668
Sobic.008G010100.1	2.16483	3.77266	5.25438e-10	1.56088e-08
Sobic.008G010300.1	9.88111	2.17919	4.92365e-23	4.33113e-21
Sobic.008G010800.1	0.917944	5.71656	0.000209093	0.00218859
Sobic.008G011800.1	3.00894	1.20393	2.27329e-06	3.94643e-05
Sobic.008G012400.1	0.932415	5.85087	0.00656465	0.035185
Sobic.008G015400.1	5.99731	-0.467916	0.000413422	0.00387997
Sobic.008G016200.1	1.50958	3.72883	1.43254e-05	0.000209454
Sobic.008G019100.1	3.57576	0.695177	0.00636598	0.0344083
Sobic.008G021400.1	1.09447	3.59115	0.00220559	0.0150773
Sobic.008G022400.1	1.40744	1.4676	0.00094383	0.0075685
Sobic.008G025900.1	0.82933	3.93486	0.000618939	0.00541465
Sobic.008G026100.1	5.61618	4.66679	8.79097e-37	1.71897e-34
Sobic.008G026200.1	5.07387	8.25367	6.61799e-38	1.32315e-35
Sobic.008G027000.1	3.71539	3.75606	4.9411e-23	4.33113e-21
Sobic.008G027200.1	2.70179	3.94365	2.91546e-18	1.83963e-16
Sobic.008G029000.2	3.96778	-0.369945	2.29729e-06	3.98422e-05
Sobic.008G029200.1	4.66416	2.61934	5.79433e-25	5.69637e-23
Sobic.008G029400.1	3.8588	3.86758	9.02265e-06	0.000138285
Sobic.008G029600.1	2.23984	-0.573306	0.000918962	0.00742372
Sobic.008G029700.1	2.46834	0.208616	1.0334e-06	1.92952e-05
Sobic.008G030000.2	2.57841	3.51133	2.3033e-06	3.99074e-05
Sobic.008G030801.1	4.49138	-0.0828875	3.26319e-06	5.50904e-05
Sobic.008G032900.1	1.21457	2.69381	1.00119e-05	0.000151877
Sobic.008G042250.1	8.84676	1.50677	2.7127e-15	1.4114e-13
Sobic.008G045000.1	1.36708	2.00695	0.000813994	0.00674625
Sobic.008G046800.1	0.764608	6.37851	0.00689345	0.0366015
Sobic.008G047100.1	1.97317	1.01695	2.66154e-05	0.000363185
Sobic.008G047200.1	1.42717	1.24636	0.000185648	0.00198523
Sobic.008G047500.1	2.08957	2.49052	0.00052511	0.00471671
Sobic.008G050200.1	1.59746	0.368138	0.00279554	0.0181481
Sobic.008G050800.1	0.76206	4.07821	0.000852483	0.00699099
Sobic.008G052200.1	2.4325	4.43194	5.75235e-14	2.62455e-12
Sobic.008G052500.1	5.309	-0.0964313	7.10506e-11	2.35872e-09
Sobic.008G053000.2	1.39037	0.745318	0.00491179	0.0282805
Sobic.008G054600.1	0.741638	4.53167	0.00282955	0.0183143
Sobic.008G054800.1	1.01355	3.58111	8.32073e-05	0.000983128
Sobic.008G056900.1	0.65614	5.16069	0.00723945	0.0379772
Sobic.008G058000.1	1.90953	3.04168	0.00469398	0.0272778
Sobic.008G060500.2	2.81345	3.07771	1.35218e-10	4.33462e-09
Sobic.008G060900.1	2.04202	0.971385	4.52424e-06	7.43345e-05
Sobic.008G061100.1	1.22528	2.27603	0.00193902	0.0136106
Sobic.008G062000.1	1.1851	2.88653	6.15879e-06	9.80229e-05
Sobic.008G063600.1	1.14568	4.44075	0.00023915	0.00244987
Sobic.008G065700.2	2.0731	3.15529	3.66103e-15	1.88278e-13
Sobic.008G068100.1	1.467	1.657	0.00189192	0.0133423
Sobic.008G069700.1	2.16176	3.44904	1.58538e-11	5.66472e-10
Sobic.008G070500.1	0.806783	4.93077	0.00634358	0.0343393
Sobic.008G072300.1	2.33085	2.05594	0.00573472	0.0317497
Sobic.008G073300.1	0.902716	3.26173	0.00198141	0.0138535
Sobic.008G079900.1	0.789841	2.80426	0.00548984	0.0307189
Sobic.008G082100.3	1.6741	4.4314	0.00162315	0.0118176
Sobic.008G083400.1	0.958454	3.11647	0.00110074	0.00857177
Sobic.008G083700.1	3.47393	0.0653009	3.28592e-06	5.53689e-05
Sobic.008G084401.1	0.768862	3.9024	0.00241825	0.0161524
Sobic.008G088848.1	1.45639	1.58335	0.00643402	0.034676
Sobic.008G088854.1	0.948378	4.72887	6.22983e-05	0.000767153
Sobic.008G090300.1	1.45101	2.4907	0.000122348	0.00137788
Sobic.008G090400.1	1.40582	2.89642	0.00297152	0.0190955
Sobic.008G091100.1	6.8479	-0.354477	1.01965e-06	1.90784e-05
Sobic.008G092800.1	0.782639	4.38108	0.000304132	0.00301826
Sobic.008G096200.1	1.5287	0.590199	0.00692233	0.0367142
Sobic.008G098400.1	1.31178	1.94255	0.00701513	0.0370187
Sobic.008G101000.1	2.90121	1.65898	2.20374e-09	6.15594e-08
Sobic.008G101100.2	3.73485	1.76077	7.43284e-17	4.28026e-15
Sobic.008G101300.2	2.03072	0.82507	1.7266e-05	0.000247998
Sobic.008G104701.1	6.38621	-0.00645728	2.16185e-05	0.000304095
Sobic.008G104801.1	4.39816	0.944507	2.05633e-11	7.29963e-10
Sobic.008G105432.1	7.7243	1.97393	2.16811e-31	3.13653e-29
Sobic.008G105850.1	5.38481	-0.757089	0.00683538	0.0363784
Sobic.008G115700.1	1.91316	0.195576	0.00394899	0.0237897
Sobic.008G117200.1	1.04718	5.15282	1.88492e-05	0.000268537
Sobic.008G118100.1	1.01783	2.49824	0.00542227	0.0304269
Sobic.008G118200.1	1.45902	6.90679	5.01843e-07	9.90925e-06
Sobic.008G118300.1	0.971554	2.23409	0.0068771	0.0365505
Sobic.008G118500.1	0.76605	4.98899	0.000424803	0.00396587
Sobic.008G118600.1	1.0107	3.92161	7.25549e-07	1.40026e-05
Sobic.008G118800.1	1.49681	2.68773	4.21627e-09	1.14892e-07
Sobic.008G118900.1	1.15398	4.83314	3.53723e-07	7.16057e-06
Sobic.008G119100.1	8.96797	1.09074	7.10611e-13	2.8935e-11
Sobic.008G119250.1	5.72209	0.893696	2.59358e-06	4.43752e-05
Sobic.008G120066.1	2.79476	0.399363	0.000133444	0.00149058
Sobic.008G120132.1	2.90919	-0.0952002	1.91026e-06	3.36546e-05
Sobic.008G121240.1	2.55816	4.90854	2.01947e-26	2.17785e-24
Sobic.008G122100.1	3.17051	2.09321	6.19226e-20	4.35514e-18
Sobic.008G123400.1	0.972469	1.95745	0.00897807	0.0447495
Sobic.008G125200.1	1.1437	4.1643	0.00961366	0.0470606
Sobic.008G125300.1	12.0633	6.28832	1.39197e-118	2.47687e-114
Sobic.008G125400.1	13.4192	5.53932	1.71756e-78	2.18301e-75
Sobic.008G128900.1	1.42164	2.41906	2.09521e-05	0.00029589
Sobic.008G129600.4	0.674596	4.57231	0.00477888	0.0276538
Sobic.008G134100.3	3.1031	1.10321	3.53286e-11	1.22541e-09
Sobic.008G134500.1	2.85509	-0.247852	0.00143007	0.0106739
Sobic.008G136601.1	1.17791	0.869948	0.00906487	0.0450685
Sobic.008G137300.1	2.54293	0.663394	1.19438e-06	2.21614e-05
Sobic.008G137400.1	2.46136	1.15764	6.69325e-05	0.000816873
Sobic.008G140700.1	0.896491	4.26955	0.00336532	0.020982
Sobic.008G142500.1	1.29865	1.99947	0.00849324	0.0428977
Sobic.008G145700.1	8.46429	0.644393	9.09723e-10	2.64072e-08
Sobic.008G147000.1	2.42243	3.05196	0.000185804	0.0019857
Sobic.008G148300.1	3.19186	3.24439	2.80812e-08	6.82618e-07
Sobic.008G148400.2	3.76564	6.21909	1.10307e-11	4.00571e-10
Sobic.008G148700.1	6.36555	-0.266853	6.09547e-08	1.39749e-06
Sobic.008G151000.1	1.13397	3.26584	0.00064291	0.00558046
Sobic.008G151900.1	2.67745	-0.472276	0.00379235	0.0230468
Sobic.008G152900.1	1.71651	4.08524	1.7647e-06	3.12759e-05
Sobic.008G155400.2	3.14768	0.829458	6.94853e-10	2.03359e-08
Sobic.008G156400.1	0.73211	6.69187	0.00759437	0.0394437
Sobic.008G156900.1	0.765413	2.25625	0.00901621	0.0449144
Sobic.008G157100.2	2.97384	5.17771	0.00423584	0.0251494
Sobic.008G157700.1	2.62988	0.659715	0.0024894	0.0165285
Sobic.008G159250.1	2.67856	4.89148	7.44345e-08	1.67657e-06
Sobic.008G160400.1	2.97421	0.759726	2.35364e-05	0.000326683
Sobic.008G160500.1	0.919429	3.57996	0.000852559	0.00699099
Sobic.008G164850.1	7.5149	0.186458	3.51015e-14	1.63936e-12
Sobic.008G165600.1	1.69375	1.25775	0.000879731	0.00716427
Sobic.008G165900.1	0.810378	5.20449	0.00237878	0.0159608
Sobic.008G166300.1	1.32748	4.15412	0.000305139	0.00302656
Sobic.008G166400.1	1.21832	7.41153	0.00128305	0.00974833
Sobic.008G167200.2	1.03626	4.97886	0.000412191	0.00387046
Sobic.008G167300.2	1.41042	2.09007	0.00228645	0.0155109
Sobic.008G167400.1	1.48872	0.172414	0.00239496	0.0160452
Sobic.008G167500.2	1.28944	1.99301	0.0013968	0.0104695
Sobic.008G169400.1	2.06724	2.30466	0.000194147	0.00206002
Sobic.008G170700.1	1.38558	1.83346	2.35627e-06	4.07459e-05
Sobic.008G170800.2	1.39155	2.96759	2.57312e-06	4.40675e-05
Sobic.008G171000.1	1.43798	3.51289	0.00811917	0.0414674
Sobic.008G172300.1	0.622323	4.68775	0.00986203	0.0479336
Sobic.008G174100.1	9.80645	2.33183	5.51102e-24	5.21612e-22
Sobic.008G174200.1	1.55956	2.17577	1.31213e-05	0.000194082
Sobic.008G175100.1	1.1869	2.42838	0.000197413	0.00208647
Sobic.008G175400.1	8.84485	1.13064	3.97566e-29	4.74785e-27
Sobic.008G175501.1	3.2104	0.0506265	0.000245669	0.00250799
Sobic.008G177200.1	0.887262	7.00767	8.64561e-06	0.000132735
Sobic.008G177850.1	7.12679	3.50038	2.86517e-33	4.55204e-31
Sobic.008G177900.1	3.15652	6.39146	2.77021e-29	3.35328e-27
Sobic.008G178000.1	5.74083	1.95563	6.04891e-22	4.98307e-20
Sobic.008G178100.1	3.47359	4.33632	4.33645e-27	4.82267e-25
Sobic.008G178200.2	1.18465	5.19812	7.44396e-05	0.000891971
Sobic.008G178300.2	5.87086	4.36221	2.84064e-36	5.32068e-34
Sobic.008G178400.1	6.26633	1.65916	2.57878e-22	2.19554e-20
Sobic.008G178450.1	4.27377	-4.4022e-05	1.89082e-07	3.97698e-06
Sobic.008G178500.1	9.84158	2.30792	1.15385e-38	2.35995e-36
Sobic.008G178566.1	5.57735	0.429858	2.26051e-13	9.88292e-12
Sobic.008G178600.1	2.56802	1.95362	5.304e-11	1.79088e-09
Sobic.008G183400.1	10.7994	5.70991	1.73662e-48	5.23752e-46
Sobic.008G185066.1	2.12747	0.489044	0.00132353	0.0100046
Sobic.008G185132.1	6.50633	-0.506856	0.000115028	0.00130787
Sobic.008G185300.1	2.65989	1.98894	9.1238e-16	4.9048e-14
Sobic.008G185900.1	1.16957	8.42847	0.000814582	0.00674798
Sobic.008G187632.1	8.13568	0.449288	8.72732e-15	4.32574e-13
Sobic.008G187900.1	6.55039	2.01682	2.44709e-18	1.55513e-16
Sobic.008G190600.1	1.13649	2.08695	0.0024027	0.0160849
Sobic.004G005400.1	0.938545	5.9528	2.14619e-05	0.00030237
Sobic.004G007800.1	1.19021	2.36187	0.000322108	0.00316487
Sobic.004G008000.2	1.40981	0.991274	3.99085e-05	0.000517966
Sobic.004G010151.1	1.67946	3.73352	2.3929e-10	7.45697e-09
Sobic.004G011566.1	5.04002	6.04073	9.05751e-08	2.01967e-06
Sobic.004G015700.1	1.2791	3.87312	0.000183592	0.00196797
Sobic.004G016000.1	0.819092	3.76244	0.000486111	0.00444038
Sobic.004G017900.1	1.00738	4.60028	0.0101376	0.0490453
Sobic.004G018700.1	1.08802	5.80448	0.00767759	0.0397831
Sobic.004G019100.1	8.0363	1.24214	6.33849e-09	1.67838e-07
Sobic.004G021100.1	0.936202	5.55058	5.7681e-06	9.24664e-05
Sobic.004G026100.1	0.678921	3.11105	0.00775915	0.0400891
Sobic.004G027200.1	0.961032	1.96588	0.00179544	0.0128203
Sobic.004G027500.1	0.965597	4.16846	6.52488e-06	0.000102929
Sobic.004G030100.1	0.664537	5.26832	0.00132691	0.0100106
Sobic.004G031400.1	0.970878	3.91566	0.000654644	0.00566848
Sobic.004G035400.4	1.79487	2.10379	0.00256593	0.0169167
Sobic.004G036100.1	8.97752	5.57326	4.64986e-12	1.74556e-10
Sobic.004G036200.1	8.22027	3.76592	5.69054e-14	2.60302e-12
Sobic.004G036700.1	1.10847	4.10558	0.00057371	0.00508649
Sobic.004G037900.2	0.960464	4.23276	0.000393611	0.0037319
Sobic.004G039900.1	0.641007	4.14497	0.00402272	0.0241011
Sobic.004G043600.2	1.9366	1.20332	1.01678e-05	0.00015411
Sobic.004G044000.1	2.91939	1.09403	0.000735409	0.00622331
Sobic.004G044900.2	7.46465	1.07372	4.10919e-16	2.26375e-14
Sobic.004G045566.1	4.40899	2.11351	2.44337e-23	2.20697e-21
Sobic.004G046001.1	2.25974	-0.0650731	0.00173709	0.0124989
Sobic.004G047400.2	3.19301	1.65409	4.18639e-08	9.86657e-07
Sobic.004G049200.1	3.07046	1.09589	5.31686e-05	0.000663452
Sobic.004G053800.2	13.0192	5.11064	2.39244e-80	3.54759e-77
[truncated: 2,809 more rows]

## Sheet: GO Tol LT B vs Sen LT B
	GO Class	GO Term Name	GO Term ID	Adjusted P-value	Genes Identiified Within GO Term
[truncated: 78 more rows]

[truncated: 3 more sheets: GO Tol LT D vs Sen LT D, GO Tol Unique B vs D, GO Sen Unique B vs D]
