# Supplementary material for: Multi-omic profiles of Sorghum genotypes with contrasting heat tolerance connect pathways related to thermotolerance
Source: J Exp Bot. 2024 Dec 19;76(17):4980–98. doi: 10.1093/jxb/erae506 (PMC12587425; doi:10.1093/jxb/erae506)
Supplement: erae506_suppl_Supplementary_Datasets_S3 [file erae506_suppl_supplementary_datasets_s3.xlsx]

## Sheet: Gene_IDs
Gene ID	Sorghum bicolor Gene Accession
HSP17.2a	Sobic.003G082000.1
HSP17.2b	Sobic.003G081900.1
HSP16.9a	Sobic.003G082100.1
HSP16.9b	Sobic.003G082200.1
HSP17.8	Sobic.003G039400.1
HSP17.4a	Sobic.001G425500.1
HSP17.4b	Sobic.001G426000.1
HSP17.5	Sobic.001G425600.1
HSP19	Sobic.004G321000.1
HSP17.1	Sobic.004G069700.2
HSP17.76	Sobic.003G082300.1
HSP19.2	Sobic.004G026300.1
HSP15.1	Sobic.010G104300.1
HSP21.9	Sobic.005G086400.1
HSP21.3	Sobic.004G228900.2
HSP26.8	Sobic.001G438000.1
HSP21.2	Sobic.001G239400.1
HSP70a	Sobic.008G136000.1
HSP70b	Sobic.009G163900.1
HSP70c	Sobic.001G420100.1
HSP70d	Sobic.003G350700.1
HSP70e	Sobic.006G055600.1
HSP70f	Sobic.001G418600.1
HSP81.2a	Sobic.007G216300.1
HSP81.2b	Sobic.002G243200.1
HSP81.2c	Sobic.002G243500.1
HSP82	Sobic.006G005600.1
HSP90	Sobic.010G267400.1
HSP100a	Sobic.008G081900.2
HSP100b	Sobic.006G058100.1
HSP100c	Sobic.006G065100.1
HSP100d	Sobic.007G027800.2
HSP101a	Sobic.009G201500.1
HSP101b	Sobic.003G293500.1
HSP101c	Sobic.001G333500.1
HSP101d	Sobic.004G066500.1
HsfA1a	Sobic.001G007200.2
HsfA2a	Sobic.001G057700.1
HsfA2b	Sobic.002G051900.1
HsfA2e	Sobic.001G093200.2
HsfA3a	Sobic.004G163200.1
HsfA4a	Sobic.003G295900.1
HsfA4d	Sobic.009G208000.1
HsfA5a	Sobic.004G150400.1
HsfA6a	Sobic.001G243000.1
HsfA6b	Sobic.001G496200.1
HsfA7a	Sobic.003G194400.1
HsfA7b	Sobic.010G170600.1
HsfA8a	Sobic.001G450700.1
HsfB1a	Sobic.002G225300.1
HsfB2a	Sobic.006G182800.2
HsfB2b	Sobic.007G180300.2
HsfB2c	Sobic.002G271100.3
HsfB4a	Sobic.002G224200.1
HsfB4b	Sobic.002G392500.1
HsfB4d	Sobic.001G361100.1
HsfC1a	Sobic.003G226800.1
HsfC1b	Sobic.003G286700.1
HsfC2a	Sobic.004G101400.1
HsfC2b	Sobic.010G164400.1
SnRK1-A1	Sobic.003G284000.2
SnRK1-A2	Sobic.001G408200.1
SnRK1-A3	Sobic.009G208100.1
SnRK1-B1	Sobic.009G180200.2
SnRK1-B2	Sobic.001G390500.1
SnRK1-B3	Sobic.007G203700.1
SnRK1-G1	Sobic.006G047000.1
SnRK1-G2	Sobic.003G405800.1
SnRK1-BY1	Sobic.001G005600.1
FLZ6a	Sobic.002g183900.1
FLZ13a	Sobic.002g211000.1
FLZ10	Sobic.003g205300.1
FLZ12	Sobic.004g059600.2
FLZ1	Sobic.006g193900.1
FLZ6b	Sobic.007g123800.1
FLZ18	Sobic.007g146700.1
FLZ3	Sobic.010g265600.1
FLZ13b	Sobic.001g344000.1
