# Supplementary material for: Multi-omic profiles of Sorghum genotypes with contrasting heat tolerance connect pathways related to thermotolerance
Source: J Exp Bot. 2024 Dec 19;76(17):4980–98. doi: 10.1093/jxb/erae506 (PMC12587425; doi:10.1093/jxb/erae506)
Supplement: erae506_suppl_Supplementary_Datasets_S4 [file erae506_suppl_supplementary_datasets_s4.xlsx]

## Sheet: Probes
	Gene	Accession	Target sequence	Housekeeping Gene
	HSP100a	XM_021446725.1	AAGGACTTGCTCAACGCATTTCTACAGGCGATGTACCTGAAACAATAGAAGGGAAAAAGGTCATTACCCTTGACATGGGACTTCTTGTTGCTGGCACAAA
	HSP100b	XM_002447679.2	CTATTGATCATGACATCTAATGTCGGGAGCAGTGTCATTGAGAAGGGAGGCCGCAAGATTGGGTTCGACCTTGACTATGATGAGAAAGACACAAGCTATA
	HSP100c	XM_002446349.2	AGATGGCAGGGAGCCTGTGGGATTATCTTCTTTCAAAGTACGTGAGAAGTCTGCCGCAGGAGCTGGCAAGTCTGCAATTGTCAAATATTCAAATAAAAAG
	HSP101a	XM_002441353.2	CATGCGACCCGGCCCTGGTTCGGTGGCGTCATCGTCCAGTGTCTTCTGAAATCTGAATAAGCGTGTAGATAAGTCGTGAACGTGTGAAGAGTGAAGACGA
	HSP101b	XM_002456303.2	TCCAAGAGGCTGAGCGGCGGATGGATTTGGCTCGTGTGGCTGACATCAGATATGGTGCTCTCCAGGAGATTGATGCTGCCATTGCCAAGCTAGAGGGTGA
	HSP101c	XM_002467635.2	AGGTTACTGTGAAGACCTTGAAATCAGCCATTGAATCGATCAGAGGGAAGCAAAATGTAATGGATCAAGATCCTGAGGGCAAGTACGAAGCTTTGGAGAA
	HSP101d	XM_002453365.2	AAGCTCTTCTGGAGCAAAAGGATGGGCTAGCACGCAGGATATTTTCAAAAGCGGGCATAGACAACACGTCAGTCCTGCAAGCTACAGATGACTTTATTTC
	HSP15.1	XM_002438127.2	ACAACTCCTCTGCAATTTCCATTCCGTCGATCCAGCTCCGCTCCAAGCCAGCTTCCTTTGCTGGTCCAACTCCCTCCCTCCAATGGCGGACTTCTTCTTC
	HSP16.9a	XM_002457367.2	ATGATGAAGATGTGGCGGGAAGCGTGATGCTGTTTTCGGTCGGTTGATGATGTGTGTCAGATGGTTTGCTGCAAGTGAAGTCTATTGCCTGTCCACGTAT
	HSP16.9b	XM_021455686.1	TCGTTCGTTCAAGGTCTCGCGTCGCGTGAGTTTCGGGTCGTGCTACGAGGTCGTGTTTGGTCGAAGCAGTTGGAGTCCTGTCGAGTCAGAAGGGTGTCGA
	HSP17.1	XM_002451639.2	TCACCGTTCACCGTGACACGTATCTGCGGATGCTAAGACTATATCTCCAACAGTTTGGTAAATGACTTCCTATCCATAATAATGTCCGGGATGAGCCTGC
	HSP17.2a	XM_002455193.2	TCCATCGCAATAGCAAAGCATAAGCACTCTTGCAGTCCACTGAGTTCTGTTTATTCACAGTTTCAGACGCAAGAGCATCATCGGCAATGTCGCTGGTGAG
	HSP17.2b	XM_002457366.2	ACCACTCATCCCAATCCGCAGCAAATATCGCAATCAGACCAAGAACAGCACAGCGAAATCTTCCAACCCACAGACTCACTTCCCAGTTCGCACTCAGCTA
	HSP17.4a	XM_002468077.2	GGCCGACATCAAGAACGTCCAGATCACCGGCTAGGAAGGAAGGACGCGTTCAAGCTCAAGTCTCCAAGTATACCTGTCCTACTGTAAAAGGGACGTGCTT
	HSP17.4b	XM_002468081.2	ATTCAGATCTCCGGCTAGACGTCAGTCCGCACGTCGGATCGTCGTGCCTGCGTGATTGGAGGAAACGGCAGTTCACCTCGGTCGTTCTGTGGAATAAATT
	HSP17.5	XM_021447346.1	CAGCCAAGAAAACACAGATACACTAGTCGCCGAAGCAACCATTAACCACAACCCCAATCTCCCGCGTCACCCAAAACTCGAGGCAACAACCGATCCACCA
	HSP17.76	XM_002457368.2	GTCGCCCGTGCCCGTGCTGTCTCGAAGAGTTTGCTTCCGTGGTTTGGTCTTGGCCTTGCGTACTTTTCCGCGTGATATGATGGATGGAGCGGCCTACATG
	HSP17.8	XM_002455002.2	GAGCAGTGCCAGTGAGCTGAGAACCTGTGCGTTTCTGTCCCTGGATGTGATGAGGAAGAGGAATAATCCGTTGCACTGGTAGTAAGTGGTAGCTGTAGTA
	HSP19	XM_002452884.2	GGCAGTGTAGCAGAGTAGCAGTAGAATCGTACGTAGTGGCATGGCATGTTGGGTGGGGTGCTCTTTTGTTCACGTTTGTGCTGATCTGATGGTGAAGGTG
	HSP19.2	XM_002451416.2	GTCTAGAGAGTGTCATGGAGAGGGATGAATACAGTAAGTGATGATTTGCATTGTTGCAAGGTATATGATGCTTGCATATGGTGCTTGTCACCACTTGCAC
	HSP21.2	XM_021447287.1	TTCCTGGCCGTAGCGACGAATGCTGCGCGCGTATGTATCGAAGAATCTGCCAATCACATGAATGGCCGACTGAAGAAGGGATGCGTGTGTCTTTAATTTA
	HSP21.3	XM_002454194.2	GGAGCAGCGCAAGGACGTCTTCCAAGTCAACGTCGAGTAGATTTATTTCCAACGGCAGAGGGGCACGTACTGTACCAAACTAGAGTTTCTCTCTTTTCTT
	HSP21.9	XM_002449230.2	CCCACCAGAAACTCCTAGAATCCCAACCGAACGAACCATCTCGAGTTCTTCAGTCGTGCCTATAAAATGGCTCCTGGATCTTTCCTCCGACGATCAGCAA
	HSP26.8	XM_002468136.2	TCTCTGCAATGGAAGCGATGGGTCTTTGTGTAGTAGCAGTCGCGTGCGTTTCGCTCTTCCCGCAGGCTCTGTGAATACGAATCGTGGTCAAACGAGTGGA
	HSP70a	XM_002442308.2	GTTCTCTGATGCTTCTGTCCAGAGTGATATCAAGCTCTGGCCCTTCAAGGTCATTTCTGGGCCTGGTGAGAAGCCAATGATTGTTGTCCAGCACAAGGGT
	HSP70b	XM_002441174.2	GGTCGATTAAGCTGGCCCTGCGCATCGAGGGGATTGAGATGCGTAATGCTTCCACCTGGCTCTTTGTTGCCGATCGTGTCACTTCTCACTTGCACTCGTG
	HSP70c	XM_002468052.2	TCCCCACGACGCGCCCGTTCCGACGGCACCACAGTCCAGATCGCATCCGACGGCGGAGACGCGCCGGAACATTCTAGAACTACTCCCCGGCCACACAAAC
	HSP70d	XM_002456566.2	ATGAGGACGCCCCGTCTGGTGGGAGCGGTGCTGGTCCTAAGATCGAGGAGGTCGATTAAGTTGTTTTAGTGTCCGAGGTTTGGTTTGGTGAAGTACATCT
	HSP70e	XM_021462774.1	CCACAGAGCCCATCAGCATCAAGGAATCAAGGTGAGCGCAGTGCAACAAATGGAGAGGCGAAAGGTGCTCCAAAGTGGTTTGGCTTTGGTGGAGGGGCTG
	HSP70f	XM_002465423.2	CAGTGCAGGTCCAGAGTGTGTGTGCTATATATGTCAAGGCTTTAGGCGTTTTATCTGTTCGTGTGCGATAATAATCTGGGGTTAACACACCTACAAGGTG
	HSP81.2a	XM_002444759.2	CTGACAAGGCCAACAACACGCTGACCATCATTGACAGTGGCATTGGCATGACCAAGTCAGACCTTGTGAACAACCTTGGTACTATTGCCCGGTCCGGCAC
	HSP81.2b	XM_002462509.2	GTCGACTAAGCCTGCCGGCTGCCATTCTATCCGTCCTCTGTTGGACGCTTTTGGCCCGTATCGATTTTGTGTTGCCAGCTACGGGAATGTGGATCAGCTT
	HSP81.2c	XM_002460388.2	GGTTGTCCTGCTGGCCAGGCTATGGTTTAGGCGTTTAGCTGTTATGGTACTCTGGTTTAACAGTTTGTCGTTATCCGTAATGCTACTAGTATAGTACATG
	HSP82	XM_002447368.2	CATCTACCTCTGGACCGAGAAGACCACCGAGAAGGAGATCAGCGACGACGAGGATGACGAGGACAAGAAGGAGGGCGACGTCGAGGAGGTTGACGACGAC
	HSP90	XM_002438985.2	TGCAAAGCTTCTTAGATTTGAGAGTTCCAAGTCAGATGGCAAACTTGCCTCCCTTGATGAGTACATTTCAAGGATGAAGCCAGGGCAGAAAGACATCTTC
	Myosin-like	XM_021445717.1	TTGAAGCGAGAATGTTCTGAGGTGCTGGTCCTGTTGGTGTATGTCATATTGCCATGCTTTTCAGAAAATGTGGTACGACTGCACTCATGGGTATGCCATG	Y
	RTE1-Homolog	XM_002466235.2	TAGAAGCCAACTTGGTCAGATCGACCCAAGAAGAGCCCGCTTTCCTTGTTGCATAGTATGGACTCCAATACCATTCATCACGTGGTTGGTGCCCTTTATC	Y
	Sec3	XM_002464169.2	AACGATCTGAAACCTGATAGTACCTCTGCTGAACTGGGTACATTGAATGAAGCTCTTCAAGAATTACTCGATGGAATCCAGGAAGACTTCTATGCGGTTG	Y
	EF1a	XM_002460814.2	TCGGCACCGTCCCGGTGGGCCGTGTGGAGACCGGCCTCATTAAGCCCGGCATGGTGGTCACCTTTGGCCCCACGGGCCTGACGACGGAGGTCAAGTCGGT	Y
	GAPDH	XM_021449347.1	TTCTCATCTCTCTCGTGTATCGTCGGCTTTAAAAGGACACAAGGGCTAAAACCCTCTCCACCACCCATATCCGCTTCCTTCATCTCGAGCATCTCCTATC	Y
