# Supplementary material for: Multi-omic profiles of Sorghum genotypes with contrasting heat tolerance connect pathways related to thermotolerance
Source: J Exp Bot. 2024 Dec 19;76(17):4980–98. doi: 10.1093/jxb/erae506 (PMC12587425; doi:10.1093/jxb/erae506)
Supplement: erae506_suppl_Supplementary_Datasets_S5 [file erae506_suppl_supplementary_datasets_s5.xlsx]

## Sheet: GC-MS
	Average Content (mmol kg-1 DW)					Significant Difference (P ≤ 0.05)					Significant Factor (P ≤ 0.05)
Compound	Tol:LT:B	Tol:LT:D	Sen:LT:B	Sen:LT:D		Tol:LT:B	Tol:LT:D	Sen:LT:B	Sen:LT:D		Genotype	Heat Shock	Interaction
2-O-glycerol-beta-D-galactopyranoside	0.150858	0.0548109	0.0120582	0
Allo-inositol	0.102322	0	0.166048	0		a	b	a	b			***
Alpha ketoglutaric acid	0.330616	1.3142	0.95216	1.67811		a	bc	b	c		*	***
Benzoic acid	0.152679	0.197529	0.127158	0.186251
Caffeic acid	0.343017	0.339618	0.255061	0.308611
Caffeoyl-quinic acid (3 trans)	0.145262	0.878781	0.479241	1.78398
Cis-aconitic acid	2.96379	13.3405	36.993	24.8589		a	ab	b	ab		*
Citric acid	2.12452	2.59383	2.37802	2.04629
Coumaroyl-quinic acid (3 cis)	0.0884608	2.21593	0.195197	1.17646		a	c	a	b		**	***	**
Coumaroyl-quinic acid (3 trans)	0	0	0.191741	0.0736296		c	c	b	a		***
Dehydroascorbic acid	0.938671	0.178151	0.92495	0.194477		b	a	b	a			**
Erthythronic acid	2.45343	0.582036	3.30831	1.42012		bc	a	c	b		*	***
Fructose 6-phosphate	0.0853107	0.539825	0.29449	0.369363		a	b	ab	b			*
Fructose	14.6464	3.73943	19.7577	2.2379		b	a	b	a			***
Fumaric acid	0.371445	0.241907	0.499557	0.358572
Galactaric acid	1.72653	0.309969	1.40205	0.389777		b	a	b	a			***
Galactinol	0.22417	5.6154	0.494652	2.95932		a	c	a	b		**	***	**
Galactonic acid	1.03265	0.180694	0.786339	0.236239		b	a	b	a			***
Galactose	3.34447	1.00765	3.92796	0.571414		b	a	b	a			***
Galactosylglycerol	0.60506	0.0298685	0.630534	0.0879097		b	a	b	a			*
Gentiobiose	1.684	4.40133	4.84244	8.0403		a	b	b	c		**	**
Glucose 6-phosphate	0.113687	0.712557	0.261534	0.336723		a	c	ab	b			***	**
Glucaric acid	0.438401	0.19729	0.660605	0.416795		ab	a	b	ab		*	*
Gluconic acid	1.37403	0.336214	1.45966	0.293371		b	a	b	a			**
Gluconic acid (1,5 lactone)	2.36328	1.44408	4.59621	1.58376		ab	a	b	a			*
Glucose	8.08233	2.88785	9.47394	1.7715		b	a	b	a			**
Glyceric acid	27.8961	15.7635	39.7695	17.5952
Glycerol	1.89825	2.96476	1.9918	2.66709
Glycerol 3-phosphate	0.151149	1.17363	0.157139	0.956111		a	b	a	b			***
Maleic acid	0.463803	0.432185	1.65968	0.777688		a	a	b	a		*
Malic acid	26.0257	20.1791	69.6423	32.0263		a	a	b	a		**	*
Maltitol	0.0122386	0.0370441	0.00669356	0.0113358
Mannitol	0.0127512	0.00537864	0.0325472	0
Mannose	0.118327	0.0606081	0.253004	0.0716168		ab	a	b	a			*
Myo-inositol	13.0219	16.603	9.46582	10.5221		ab	b	a	a		*
Nicotinic acid	0.0399466	0.0450113	0.0574586	0.0339154
Quinic acid	10.4925	1.18403	14.173	1.79947		ab	a	b	a			*
Raffinose	0.17565	1.38914	0.521003	2.0427		a	b	a	c		*	***
Ribose	0.862404	0.514356	0.786457	0.511858
Salicylic acid glucopyranoside	0.724216	0.840993	3.18459	1.05507		a	a	b	a		*
Shikimic acid	0.645215	0.208818	1.48846	0.207306		b	a	b	a			**
Succinic acid	0.650015	0.645649	0.692042	0.53511
Sucrose	57.1996	65.5565	78.6762	58.0015
Threonic acid	3.3103	0.63974	3.70878	0.607238		b	a	b	a			***
Glycoside RI2746	39.5804	39.4326	69.414	61.8967		a	a	b	b		**
Urea	0.405409	0.76692	0.734808	0.593908

## Sheet: CE-MS
	Average Content (mmol kg-1 DW)					Significant Difference (P ≤ 0.05)					Significant Factor (P ≤ 0.05)
Compound	Tol:LT:B	Tol:LT:D	Sen:LT:B	Sen:LT:D		Tol:LT:B	Tol:LT:D	Sen:LT:B	Sen:LT:D		Genotype	Heat Shock	Interaction
Ethanolamine	0.524922	1.91187	0.986201	1.06548		a	b	a	a			**	*
Trimethylamine N oxide	0.152165	0.19305	0.050693	0.0175498		b	b	a	a		***
Choline	0.810191	1.16533	0.913611	0.977134
Orn (ornithine)	0.0192577	0.11382	0.0309258	0.016803
Lys (lysine)	0.210771	0.726589	0.29305	0.83797
Arg (arginine)	0.275835	0.65434	0.330272	0.978013
Trimethyllysine	0.138014	0.142559	0.175442	0.197823
His (histidine)	0.106323	0.68344	0.192429	0.664464		a	b	ab	b			*
Butyramide	1.02668	0.92555	1.17541	0.511577
Beta-alanine	0.18513	0.300671	0.306693	0.252106
GABA (γ-aminobutyric acid)	0.170544	0.468721	0.15166	0.391036		a	b	a	b			**
Adenine	0.0982017	0.190451	0.117767	0.1696
Gly (glycine)	1.40684	2.25187	2.39991	1.71324
Ala (Alanine)	1.87582	4.76801	2.44927	3.7534		a	c	ab	bc			**
Ala-Ala	1.13835	1.49708	1.26232	0.88513
Ser (serine)	0.835756	1.80179	1.25279	1.3043		a	b	ab	ab			*
Val (valine)	0.395004	1.31316	0.587309	1.25508		a	b	ab	ab			*
Cytidine	0.0102918	0.0322522	0.0200016	0.0308212		a	b	ab	b			**
Ile (isoleucine)	0.304143	0.615839	0.384358	0.931615
Pipecolic acid	0.00720937	0.0141646	0.0224018	0.0244046
Leu (leucine)	0.372208	0.623892	0.46508	0.82867
Trigonelline	0.000516916	0.00254073	0.00161004	0.0718156
Asn (asparagine)	0.710596	3.57243	0.915815	2.30549		a	c	ab	bc			**
Thr (threonine)	0.804353	1.55946	0.86512	1.48599		a	b	a	b			**
Pro (proline)	0.264222	0.35622	0.251389	0.438407
Met (methionine)	0.0379423	0.0807874	0.0415023	0.128079
Gln (glutamine)	1.23155	1.20973	1.36643	1.28268
Betaine	0.198529	0.444656	0.474314	0.81962		a	a	a	b		*	*
Glu (glutamic acid)	3.24066	6.69762	4.69085	7.45797		a	b	ab	b			**
Phe (phenylalanine)	0.127774	0.0945237	0.172799	0.152219
Trp (tryptophan)	0.0560255	0.050985	0.0687925	0.161287
Citrulline	0.00913685	0.0110223	0.0113305	0.000575115		b	b	b	a				*
Asp (aspartic acid)	0.978026	1.17821	1.74027	1.74658		a	a	a	a		*
Tyr (tyrosine)	0.206324	0.243622	0.231992	0.340522
Cysteineglutathione disulfide	0.00218545	0.00626463	0.00334801	0.00278228
Methionine sulfoxide (2 dia)	0.00453022	0.0105961	0.000817763	0.00971602
Hyp (trans-4-)	0.00187075	0.00574734	0.00267523	0.00650975		a	bc	ab	c			*
